# Supplementary material for: Microbiomes Associated With Foods From Plant and Animal Sources
Source: Front Microbiol. 2018 Oct 23;9:2540. doi: 10.3389/fmicb.2018.02540 (PMC6206262; doi:10.3389/fmicb.2018.02540)
Supplement: Supplementary file 1 [file Table_1.XLSX]

## Sheet: Supplemental Table 1
Microbiomes associated with foods from plant and animal sources
Karen G. Jarvis*, Christopher J. Grim, Ninalynn Daquigan, Paul M. Morin, Laura M. Howard, Julia E. Manetas, Andrea Ottesen, Padmini Ramachandran, James R. White
* Correspondence: karen.jarvis@fda.hhs.gov
Supplementary Table 1: Alpha diversity of Cilantro, cucumbers, masala spice mixes, mung bean sprouts, and smoked salmon using Simpson reciprocal, Shannon entropy, and observed species
Commodity	Cilantro	Cilantro	Cilantro	Cilantro	Cilantro	Cilantro	Cilantro	Cilantro	Cilantro	Cilantro	Cilantro	Cilantro	Cilantro	Cilantro	Cilantro	Cilantro	Cilantro	Cilantro	Cilantro	Cilantro	Cilantro	Cilantro	Cilantro	Cilantro	Cilantro	Cilantro	Cilantro	Cilantro	Cilantro	Cilantro	Cilantro	Cilantro	Cilantro	Cilantro	Cilantro	Cilantro	Cilantro	Cilantro	Cilantro	Cilantro	Cilantro	Cilantro	Cilantro	Cilantro	Cilantro	Cilantro	Cilantro	Cilantro	Cilantro
Sample groups	1	1	1	1	1	1	2	2	2	2	2	2	3	3	3	3	3	3	4	4	4	4	4	4	5	5	5	5	5	5	6	6	6	6	6	6	7	7	7	8	8	8	8	8	8	8	8	8	8
Collection time	2015-02-01	2015-02-01	2015-02-01	2015-02-01	2015-02-01	2015-02-01	2015-02-01	2015-02-01	2015-02-01	2015-02-01	2015-02-01	2015-02-01	2015-02-01	2015-02-01	2015-02-01	2015-02-01	2015-02-01	2015-02-01	2015-03-01	2015-03-01	2015-03-01	2015-03-01	2015-03-01	2015-03-01	2015-03-01	2015-03-01	2015-03-01	2015-03-01	2015-03-01	2015-03-01	2015-03-01	2015-03-01	2015-03-01	2015-03-01	2015-03-01	2015-03-01	2015-01-01	2015-01-01	2015-01-01	2015-04-01	2015-04-01	2015-04-01	2015-04-01	2015-04-01	2015-04-01	2015-04-01	2015-04-01	2015-04-01	2015-04-01
Sample ID	CIL27A1	CIL27A2	CIL27A3	CIL27A4	CIL27A5	CIL27A6	CIL27B1	CIL27B2	CIL27B3	CIL27B4	CIL27B5	CIL27B6	CIL27C1	CIL27C2	CIL27C3	CIL27C4	CIL27C5	CIL27C6	CIL28A1	CIL28A2	CIL28A3	CIL28A4	CIL28A5	CIL28A6	CIL28C1	CIL28C2	CIL28C3	CIL28C4	CIL28C5	CIL28C6	CIL28D1	CIL28D2	CIL28D3	CIL28D4	CIL28D5	CIL28D6	CIL4Z1	CIL4Z2	CIL4Z3	CILSB1	CILSB2	CILSB3	CILSB4	CILSB5	CILSB6	CILSB7	CILSB8	CILSB9	CILSB10
FASTQ sequence ID	27A.SN.0.T5	27A.SP5.0.T5	27A.SP6.0.T5	27A.XN.0.T5	27A.XP5.0.T5	27A.XP6.0.T5	27B.SN.0.U5	27B.SP6.0.U5	27B.SP5.0.U5	27B.XN.0.U5	27B. XP5.0.U5	27B.XP6.0.U5	27C.SN.0.M5	27C.SP5.0.M5	27C.SP6.0.M5	27C.XN.0.M5	27C.XP5.0.M5	27C.XP6.0.M5	28A.SN.0.U10	28A.SP5.0.U10	28A.SP6.0.U10	28A.XN.0.U10	28A.XP5.0.U10	28A.XP6.0.U10	28C.SN.0.M10	28C.SP5.0.M10	28C.SP6.0.M10	28C.XN.0.M10	28C.XP5.0.M10	28C.XP6.0.M10	28D.SN.0.T10	28D.SP5.0.T10	28D.SP6.0.T10	28D.XN.0.T10	28D.XP5.0.T10	28D.XP6.0.T10	4Z.SP.0	4Z.XN.0	4Z.XP.0	SB19A.SN.0.M10	SB19A.SP5.0.M10	SB19A.SP6.0.M10	SB19A.XN.0.M10	SB19A.XP5.0.M10	SB19A.XP6.0.M10	SB19B.SN.0.U10	SB19B.SP5.0.U10	SB19B.SP6.0.U10	SB19B.XN.0.U10
simpson_reciprocal	10.8728	14.3542	12.5213	10.8928	17.7996	13.5531	17.9153	15.8785	20.2123	14.1964	12.8204	18.1969	33.8856	28.5623	30.2433	33.8999	30.0774	25.712	11.809	12.2635	11.0448	10.4605	7.37825	8.00479	8.42296	8.6336	9.58263	8.16001	8.54854	8.57649	5.47093	14.0266	3.97273	12.9268	10.2145	10.7659	6.18963	7.24866	19.2036	25.8154	21.664	28.6474	30.2454	19.1397	16.5068	16.8199	13.1811	14.1053	13.3664
observed_species	287	319	267	216	262	253	415	372	429	324	390	354	536	505	573	563	520	499	369	313	360	348	304	319	384	414	423	416	418	399	333	484	297	430	436	431	340	390	570	455	422	468	470	422	428	427	381	380	407
shannon diversity	4.65511	5.08965	4.82111	4.34546	5.06952	4.80688	5.48937	5.32982	5.7131	4.94478	5.22829	5.37642	6.30028	6.16386	6.20714	6.34555	6.22734	6.00128	5.02984	4.65608	4.93206	4.79962	4.40081	4.49294	4.68471	4.69928	4.85474	4.70026	4.7128	4.7249	4.30837	5.56247	3.81873	5.34409	5.25645	5.2557	4.0201	4.28551	5.62064	5.92988	5.70546	6.06224	6.08982	5.65177	5.52843	5.58776	5.2821	5.23179	5.295
[truncated: 43 more columns]

## Sheet: Supplemental Table 2
Microbiomes associated with foods from plant and animal sources
Karen G. Jarvis*, Christopher J. Grim, Ninalynn Daquigan, Paul M. Morin, Laura M. Howard, Julia E. Manetas, Andrea Ottesen, Padmini Ramachandran, James R. White
* Correspondence: karen.jarvis@fda.hhs.gov
Supplementary Table 2: Masala spice mix ingredients
Sample ID	Type	Coriander	Tumeric	Salt	Black Pepper	Fenugreek	Dry Ginger	Cloves	Cinnamon	Cardamom	Garlic	Chili	Cumin	Nutmeg	Curry Leaf	Mustard	Star Anise	Aniseed	Red Pepper	Gram dal	Fennel
MA1	Chicken	Yes	Yes	Yes	Yes	Yes	Yes	Yes	Yes	Yes	Yes	Yes	Yes	Yes	Yes	No	No	No	No	No	No
MA2	Chicken	Yes	Yes	Yes	Yes	Yes	Yes	Yes	Yes	Yes	Yes	Yes	Yes	Yes	Yes	No	No	No	No	No	No
MB1	Fish	Yes	Yes	Yes	No	Yes	Yes	No	No	No	Yes	Yes	No	No	No	Yes	No	No	No	No	No
MB2	Fish	Yes	Yes	Yes	No	Yes	Yes	No	No	No	Yes	Yes	No	No	No	Yes	No	No	No	No	No
MC1	Meat	Yes	Yes	Yes	Yes	Yes	No	Yes	Yes	Yes	Yes	Yes	Yes	No	Yes	Yes	Yes	Yes	Yes	Yes	No
MC2	Meat	Yes	Yes	Yes	Yes	Yes	No	Yes	Yes	Yes	Yes	Yes	Yes	No	Yes	Yes	Yes	Yes	Yes	Yes	No
MD1	Egg	Yes	Yes	Yes	No	Yes	Yes	Yes	Yes	Yes	Yes	No	Yes	Yes	No	No	Yes	Yes	Yes	Yes	No
MD2	Egg	Yes	Yes	Yes	No	Yes	Yes	Yes	Yes	Yes	Yes	No	Yes	Yes	No	No	Yes	Yes	Yes	Yes	No
ME1	Garam	Yes	Yes	Yes	Yes	No	Yes	Yes	Yes	Yes	No	No	No	No	Yes	Yes	No	No	No	No	Yes
ME2	Garam	Yes	Yes	Yes	Yes	No	Yes	Yes	Yes	Yes	No	No	No	No	Yes	Yes	No	No	No	No	Yes

## Sheet: Supplemental Table 3
Microbiomes associated with foods from plant and animal sources
Karen G. Jarvis*, Christopher J. Grim, Ninalynn Daquigan, Paul M. Morin, Laura M. Howard, Julia E. Manetas, Andrea Ottesen, Padmini Ramachandran, James R. White
* Correspondence: karen.jarvis@fda.hhs.gov
Supplementary Table 3: Statistics for the six Illumina MiSeq 16S rRNA sequencing runs
Run	Commodities	No. of samples	Amount loaded (pM)	PhiX (%-pM)	Yield Total (G)	Cluster Density (K/mm2)	Clusters PF (%)	% >= Q30	Error Rate (%)	Raw sequences	Reads passing QIIME filter	Total clean sequences	Average read length
1	Cilantro, Cucumber, Masala	96	8	10% - 12.5	6.4	421 +/- 13	97.36	85.3	2.15	8017841	7847759	7200889	377.623
2	Cilantro	96	8	10% - 12.5	8	535 +/- 13	97.77	79.9	2.29	10522355	10130894	9635573	324.238
3	Cilantro	96	10	10% - 20	10.7	755 +/- 14	94.24	76.2	2.91	9642104	8792844	8065889	281.296
4	Cilantro	96	11	10% - 20	7.4	495 +/- 9	98.08	77.6	3.01	12402543	8188327	7771038	296.005
5	Mung Bean Sprouts	60	11	10% - 20	6.43323	430 +/- 11	97.52	89.2	2.49	10742049	8054951	6687821	289.133
6	Smoked Salmon	86	10	10% - 20	6.2	405 +/- 10	98	93	1.71	10207369	10040321	7631971	289.133

## Sheet: Supplemental Table 4
Microbiomes associated with foods from plant and animal sources
Karen G. Jarvis*, Christopher J. Grim, Ninalynn Daquigan, Paul M. Morin, Laura M. Howard, Julia E. Manetas, Andrea Ottesen, Padmini Ramachandran, James R. White
* Correspondence: karen.jarvis@fda.hhs.gov
Supplementary Table 4: Phylum level proportional abundances of bacteria in cilantro, cucumbers, masala spice mixes, mung bean sprouts, and smoked salmon
Phylum	CIL27A1	CIL27A2	CIL27A3	CIL27A4	CIL27A5	CIL27A6	CIL27B1	CIL27B2	CIL27B3	CIL27B4	CIL27B5	CIL27B6	CIL27C1	CIL27C2	CIL27C3	CIL27C4	CIL27C5	CIL27C6	CIL28A1	CIL28A2	CIL28A3	CIL28A4	CIL28A5	CIL28A6	CIL28C1	CIL28C2	CIL28C3	CIL28C4	CIL28C5	CIL28C6	CIL28D1	CIL28D2	CIL28D3	CIL28D4	CIL28D5	CIL28D6	CIL4Z1	CIL4Z2	CIL4Z3	CILSB1	CILSB10	CILSB11	CILSB12	CILSB13	CILSB14	CILSB15	CILSB16	CILSB17	CILSB18
k__Bacteria;p__Proteobacteria	0.9333	0.8185	0.8341	0.9903	0.7726	0.9476	0.8225	0.8564	0.8696	0.8995	0.8623	0.9142	0.7605	0.7774	0.8352	0.7452	0.7917	0.8533	0.9429	0.946	0.971	0.9832	0.9789	0.9842	0.8612	0.8634	0.8579	0.8723	0.8513	0.8552	0.9619	0.9222	0.9554	0.8833	0.9816	0.9058	0.9663	0.9535	0.9059	0.7447	0.7632	0.6825	0.7111	0.5495	0.5717	0.5676	0.5803	0.5424	0.5712
k__Bacteria;p__Bacteroidetes	0.064	0.1769	0.1644	0.0083	0.2263	0.0508	0.1458	0.111	0.0898	0.0705	0.0919	0.0633	0.2319	0.2178	0.1589	0.248	0.2024	0.141	0.0529	0.0524	0.0247	0.0135	0.0165	0.0129	0.1293	0.1203	0.1322	0.1139	0.1392	0.1322	0.0206	0.043	0.0266	0.0511	0.0108	0.0746	0.021	0.0296	0.0665	0.2505	0.2331	0.3117	0.2816	0.4484	0.424	0.4308	0.4188	0.4549	0.4265
k__Bacteria;p__Firmicutes	0.0009	0.0007	0.0003	0	0.0004	0.0008	0.0153	0.0225	0.0229	0.0096	0.0213	0.0149	0.0006	0.0007	0.0017	0.0007	0.0006	0.0011	0.0009	0.0005	0.0004	0.0003	0.0009	0.0004	0.0022	0.0036	0.0019	0.0044	0.0011	0.002	0.01	0.0078	0.0112	0.0187	0.0031	0.0058	0.0019	0.0015	0.005	0.0033	0.0025	0.0043	0.0058	0.0018	0.0025	0.0006	0.0005	0.0018	0.0016
k__Bacteria;p__Actinobacteria	0.0017	0.0037	0.0011	0.0012	0.0006	0.0008	0.0164	0.0101	0.0174	0.0202	0.0238	0.0072	0.0064	0.0039	0.0038	0.0038	0.0049	0.0039	0.0027	0.0011	0.0038	0.0025	0.0035	0.0018	0.0069	0.0119	0.0079	0.0087	0.0083	0.0102	0.0073	0.0267	0.0066	0.0466	0.004	0.0137	0.0079	0.0133	0.0169	0.0014	0.0012	0.0013	0.0013	0.0003	0.0013	0.0009	0.0004	0.0007	0.0007
k__Bacteria;p__Synergistetes	0	0.0002	0.0001	0.0002	0.0001	0	0	0	0.0002	0.0001	0.0006	0.0004	0.0001	0	0.0001	0.0018	0.0002	0.0001	0.0005	0	0	0.0003	0.0001	0.0006	0.0001	0.0005	0	0.0006	0	0	0	0.0001	0	0	0.0005	0	0.0016	0.0001	0.0017	0	0	0	0.0002	0	0	0	0	0	0
k__Bacteria;p__unassigned	0	0	0	0	0	0	0	0	0	0	0.0001	0	0.0003	0	0.0002	0.0004	0.0002	0.0003	0.0001	0	0.0001	0.0001	0.0001	0	0.0002	0.0001	0.0001	0	0.0001	0.0002	0.0001	0.0001	0	0.0002	0	0.0001	0.0006	0.0009	0.0022	0	0	0.0001	0	0	0	0	0	0	0
k__Bacteria;p__DeinococcusThermus	0.0001	0	0	0	0	0	0	0	0	0.0001	0	0	0	0	0	0	0	0.0001	0	0	0	0	0	0	0	0	0	0	0	0	0	0	0.0001	0	0	0	0.0003	0	0.0001	0	0	0	0	0	0.0005	0	0	0.0002	0
k__Bacteria;p__TM7	0	0	0	0	0	0	0	0	0.0001	0	0	0	0.0001	0	0	0.0001	0	0.0001	0	0	0	0.0001	0	0	0	0.0002	0	0.0001	0	0.0001	0	0	0	0	0	0	0	0.0001	0	0	0	0	0	0	0	0.0001	0	0	0
k__Bacteria;p__Chloroflexi	0	0	0	0	0	0	0	0	0	0	0	0	0	0.0002	0.0001	0	0	0	0	0	0	0	0	0	0	0	0	0	0	0	0	0.0001	0.0001	0	0	0	0.0001	0.0002	0.0007	0.0001	0	0	0	0	0	0	0	0	0
k__Bacteria;p__Acidobacteria	0	0	0	0	0	0	0	0	0	0	0	0	0	0	0	0	0	0	0	0	0	0	0	0.0001	0	0	0	0	0	0.0001	0	0	0	0.0001	0	0	0	0.0004	0.0003	0	0	0	0	0	0	0	0	0	0
k__Bacteria;p__Planctomycetes	0	0	0	0	0	0	0	0	0	0	0	0	0.0001	0	0	0	0	0.0001	0	0	0	0	0	0	0	0	0	0	0	0	0.0001	0	0	0	0	0	0.0003	0.0002	0.0004	0	0	0	0	0	0	0	0	0	0
k__Bacteria;p__Armatimonadetes	0	0	0	0	0	0	0	0	0	0	0	0	0	0	0	0	0	0	0	0	0	0	0	0	0	0	0	0	0	0	0	0	0	0	0	0	0	0	0.0002	0	0	0	0	0	0	0	0	0	0
k__Bacteria;p__Verrucomicrobia	0	0	0	0	0	0	0	0	0	0	0	0	0	0	0	0	0	0	0	0	0	0	0	0	0	0	0	0	0	0	0	0	0	0	0	0	0	0.0002	0	0	0	0	0	0	0	0	0	0	0
k__Bacteria;p__Nitrospira	0	0	0	0	0	0	0	0	0	0	0	0	0	0	0	0	0	0	0	0	0	0	0	0	0	0	0	0	0	0	0	0	0	0	0	0	0	0	0.0001	0	0	0.0001	0	0	0	0	0	0	0
k__Bacteria;p__Fusobacteria	0	0	0	0	0	0	0	0	0	0	0	0	0	0	0	0	0	0	0	0	0	0	0	0	0	0	0	0	0	0	0	0	0	0	0	0	0	0	0	0	0	0	0	0	0	0	0	0	0
k__Bacteria;p__Incertae_sedis	0	0	0	0	0	0	0	0	0	0	0	0	0	0	0	0	0	0	0	0	0	0	0	0	0	0	0	0	0	0	0	0	0	0	0	0	0	0	0	0	0	0	0	0	0	0	0	0	0
k__Bacteria;p__Tenericutes	0	0	0	0	0	0	0	0	0	0	0	0	0	0	0	0	0	0	0	0	0	0	0	0	0.0001	0	0	0	0	0	0	0	0	0	0	0	0	0	0	0	0	0	0	0	0	0	0	0	0
[truncated: 43 more columns]

## Sheet: Supplemental Table 5
Microbiomes associated with foods from plant and animal sources
Karen G. Jarvis*, Christopher J. Grim, Ninalynn Daquigan, Paul M. Morin, Laura M. Howard, Julia E. Manetas, Andrea Ottesen, Padmini Ramachandran, James R. White
* Correspondence: karen.jarvis@fda.hhs.gov
Supplementary Table 5: Species level proportional abundances of bacteria in cilantro, cucumbers, masala spice mixes, and mung bean sprouts
Resphera Insight (%)	CIL27A1	CIL27A2	CIL27A3	CIL27A4	CIL27A5	CIL27A6	CIL27B1	CIL27B2	CIL27B3	CIL27B4	CIL27B5	CIL27B6	CIL27C1	CIL27C2	CIL27C3	CIL27C4	CIL27C5	CIL27C6	CIL28A1	CIL28A2	CIL28A3	CIL28A4	CIL28A5	CIL28A6	CIL28C1	CIL28C2	CIL28C3	CIL28C4	CIL28C5	CIL28C6	CIL28D1	CIL28D2	CIL28D3	CIL28D4	CIL28D5	CIL28D6	CIL4Z1	CIL4Z2	CIL4Z3	CILSB1	CILSB2	CILSB3	CILSB4	CILSB5	CILSB6	CILSB7	CILSB8	CILSB9	CILSB10
otu312:Acidicapsa_borealis	0	0	0	0	0	0	0	0	0	0	0	0	0	0	0	0	0	0	0	0	0	0	0	0	0	0	0	0	0	0	0	0	0	0	0	0	0	0	0	0	0	0	0	0	0	0	0	0	0
otu2711:Granulicella_tundricola	0	0	0	0	0	0	0	0	0	0	0	0	0	0	0	0	0	0	0	0	0	0	0	0	0	0	0	0	0	0	0	0	0	0	0	0	0	0.01	0.01	0	0	0	0	0	0	0	0	0	0
Terriglobus_roseus	0	0	0	0	0	0	0	0	0	0	0	0	0	0	0	0	0	0	0	0	0	0	0	0	0	0	0	0	0	0	0	0	0	0	0	0	0	0	0	0	0	0	0	0	0	0	0	0	0
otu1112:Acidobacterium_capsulatum:Acidopila_rosea	0	0	0	0	0	0	0	0	0	0	0	0	0	0	0	0	0	0	0	0	0	0	0	0	0	0	0	0	0	0	0	0	0	0.01	0	0	0	0	0.01	0	0	0	0	0	0	0	0	0	0
otu204:Granulicella_tundricola:Telmatobacter_bradus	0	0	0	0	0	0	0	0	0	0	0	0	0	0	0	0	0	0	0	0	0	0	0	0.01	0	0	0	0	0	0	0	0	0	0	0	0	0	0.01	0	0	0	0	0	0	0	0	0	0	0
otu1476:Bryobacter_aggregatus	0	0	0	0	0	0	0	0	0	0	0	0	0	0	0	0	0	0	0	0	0	0	0	0	0	0	0	0	0	0.01	0	0	0	0	0	0	0	0.01	0	0	0	0	0	0	0	0	0	0	0
otu106:Bryobacter_aggregatus	0	0	0	0	0	0	0	0	0	0	0	0	0	0	0	0	0	0	0	0	0	0	0	0	0	0	0	0	0	0	0	0	0	0	0	0	0	0	0.01	0	0	0	0	0	0	0	0	0	0
otu3062:Bryobacter_aggregatus	0	0	0	0	0	0	0	0	0	0	0	0	0	0	0	0	0	0	0	0	0	0	0	0	0	0	0	0	0	0	0	0	0	0	0	0	0	0.01	0	0	0	0	0	0	0	0	0	0	0
otu1836:Ilumatobacter_coccineus:Ilumatobacter_nonamiensis	0	0	0	0	0	0	0	0	0	0	0	0	0	0	0	0	0	0	0	0	0	0	0	0	0	0	0	0	0	0	0	0	0	0	0	0	0	0	0.01	0	0	0	0	0	0	0	0	0	0
otu1277:Ilumatobacter_coccineus	0	0	0	0	0	0	0	0	0	0	0	0	0	0	0	0	0	0	0	0	0	0	0	0	0	0	0	0	0	0	0	0	0	0	0	0	0	0	0.01	0	0	0	0	0	0	0	0	0	0
otu2248:Ilumatobacter_nonamiensis	0	0	0	0	0	0	0	0	0	0	0	0	0	0	0	0	0	0	0	0	0	0	0	0	0	0	0	0	0	0	0	0	0	0	0	0	0	0	0	0	0	0	0	0	0	0	0	0	0
otu1170:Aciditerrimonas_ferrireducens	0	0	0	0	0	0	0	0	0	0	0	0	0	0	0	0	0	0	0	0	0	0	0	0	0	0	0	0	0	0	0	0	0	0	0	0	0	0	0.02	0	0	0	0	0	0	0	0	0	0
otu1057:Aciditerrimonas_ferrireducens	0	0	0	0	0	0	0	0	0	0	0	0	0	0	0	0	0	0	0	0	0	0	0	0	0	0	0	0	0	0	0	0	0	0	0	0	0	0.01	0	0	0	0	0	0	0	0	0	0	0
otu1715:Aciditerrimonas_ferrireducens	0	0	0	0	0	0	0	0	0	0	0	0	0	0	0	0	0	0	0	0	0	0	0	0	0	0	0	0	0	0	0	0	0	0	0	0	0.01	0	0	0	0	0	0	0	0	0	0	0	0
otu3156:Aciditerrimonas_ferrireducens	0	0	0	0	0	0	0	0	0	0	0	0	0	0	0	0	0	0	0	0	0	0	0	0	0	0	0	0	0	0	0	0	0	0	0	0	0	0	0	0	0	0	0	0	0	0	0	0	0
otu537:Aciditerrimonas_ferrireducens	0	0	0	0	0	0	0	0	0	0	0	0	0	0	0	0	0	0	0	0	0	0	0	0	0	0	0	0	0	0	0	0	0	0	0	0	0	0.01	0	0	0	0	0	0	0	0	0	0	0
otu814:Aciditerrimonas_ferrireducens	0	0	0	0	0	0	0	0	0	0	0	0	0	0	0	0	0	0	0	0	0	0	0	0	0	0	0	0	0	0	0	0	0	0	0	0	0	0	0.01	0	0	0	0	0	0	0	0	0	0
otu684:Iamia_majanohamensis	0	0	0	0	0	0	0	0	0	0	0	0	0	0	0	0	0	0	0	0	0	0	0	0	0	0	0	0	0	0	0	0	0	0	0	0	0	0.01	0	0	0	0	0	0	0	0	0	0	0
otu2899:Aciditerrimonas_ferrireducens:Ferrithrix_thermotolerans	0	0	0	0	0	0	0	0	0	0	0	0	0	0	0	0	0	0	0	0	0	0	0	0	0	0	0	0	0	0	0	0	0	0	0	0	0	0	0	0	0	0	0	0	0	0	0	0	0
otu1383:Arcanobacterium_canis:Arcanobacterium_phocae	0	0	0	0	0	0	0	0	0	0	0	0	0	0	0	0	0	0	0	0	0	0	0	0	0	0	0	0	0	0	0	0	0	0	0	0	0	0	0	0	0	0	0	0	0	0	0	0	0
otu1862:Arcanobacterium_phocae	0	0	0	0	0	0	0	0	0	0	0	0	0	0	0	0	0	0	0	0	0	0	0	0	0	0	0	0	0	0	0	0	0	0	0	0	0	0	0	0	0	0	0	0	0	0	0	0	0
otu2309:Beutenbergia_cavernae	0	0	0	0	0	0	0	0	0	0	0	0	0	0	0	0	0	0	0	0	0	0	0	0	0	0	0	0	0	0	0	0	0	0	0	0	0	0	0	0	0	0	0	0	0	0	0	0	0
otu2386:Miniimonas_arenae	0	0	0	0	0	0	0	0	0	0	0	0	0	0	0	0	0	0	0	0	0	0	0	0	0	0	0	0	0	0	0	0	0	0	0	0	0	0	0	0	0	0	0	0	0	0	0	0	0
otu2095:Serinibacter_salmoneus	0	0	0	0	0	0	0	0	0	0	0	0	0	0	0	0	0	0	0	0	0	0	0	0	0	0	0	0	0	0	0	0	0	0	0	0	0	0	0	0	0	0	0	0	0	0	0	0	0.01
otu2230:Serinibacter_salmoneus	0	0	0	0	0	0	0	0	0	0	0	0	0	0	0	0	0	0	0	0	0	0	0	0	0	0	0	0	0	0	0	0	0	0	0	0	0	0	0	0	0	0	0	0	0	0	0	0	0
Oceanitalea_nanhaiensis	0	0	0	0	0	0	0	0	0	0	0	0	0	0	0	0	0	0	0	0	0	0	0	0	0	0	0	0	0	0	0	0	0	0	0	0	0	0	0	0	0	0	0	0	0	0	0	0	0
Georgenia_soli	0	0	0	0	0	0	0	0	0	0	0	0	0	0	0	0	0	0	0	0	0	0	0	0	0	0	0	0	0	0	0	0	0	0	0	0	0	0	0	0	0	0	0	0	0	0	0	0	0
Georgenia_muralis	0	0	0	0	0	0	0	0	0	0	0	0	0	0	0	0	0	0	0	0	0	0	0	0	0	0	0	0	0	0	0	0	0	0	0	0	0	0	0	0	0	0	0	0	0	0	0	0	0.01
otu1480:Georgenia_ferrireducens	0	0	0	0	0	0	0	0	0	0	0	0	0	0	0	0	0	0	0	0	0	0	0	0	0	0	0	0	0	0	0	0	0	0	0	0	0	0	0	0	0	0	0	0	0	0	0	0	0
otu2811:Oceanitalea_nanhaiensis	0	0	0	0	0	0	0	0	0	0	0	0	0	0	0	0	0	0	0	0	0	0	0	0	0	0	0	0	0	0	0	0	0	0	0	0	0	0	0	0	0	0	0	0	0	0	0	0	0
otu3112:Georgenia_muralis	0	0	0	0	0	0	0	0	0	0	0	0	0	0	0	0	0	0	0	0	0	0	0	0	0	0	0	0	0	0	0	0	0	0	0	0	0	0	0.01	0	0	0	0	0	0	0	0	0	0
Brevibacterium_linens	0	0	0	0	0	0	0	0	0	0	0	0	0	0	0	0	0	0	0	0	0	0	0	0	0	0	0	0	0	0	0	0	0	0	0	0	0	0	0	0	0	0	0	0	0	0	0	0	0
Brevibacterium_iodinum	0	0	0	0	0	0	0	0	0	0	0	0	0	0	0	0	0	0	0	0	0	0	0	0	0	0	0	0	0	0	0	0	0	0	0	0	0	0	0	0	0	0	0	0	0	0	0	0	0
otu29:Brevibacterium_linens	0	0	0	0	0	0	0	0	0	0	0	0	0	0	0	0	0	0	0	0	0	0	0	0	0	0	0	0	0	0	0	0	0	0	0	0	0	0	0	0	0	0	0	0	0	0	0	0	0
Brevibacterium_yomogidense	0	0	0	0	0	0	0	0	0	0	0	0	0	0	0	0	0	0	0	0	0	0	0	0	0	0	0	0	0	0	0	0	0	0	0	0	0	0	0	0	0	0	0	0	0	0	0	0	0
Brevibacterium_aureum:Brevibacterium_epidermidis	0	0	0	0	0	0	0	0	0	0	0	0	0	0	0	0	0	0	0	0	0	0	0	0	0	0	0	0	0	0	0	0	0	0	0	0	0	0	0	0	0	0	0	0	0	0	0	0	0
Brevibacterium_epidermidis	0	0	0	0	0	0	0	0	0	0	0	0	0	0	0	0	0	0	0	0	0	0	0	0	0	0	0	0	0	0	0	0	0	0	0	0	0	0	0	0	0	0	0	0	0	0	0	0	0
otu1916:Brevibacterium_samyangense:Brevibacterium_yomogidense	0	0	0	0	0	0	0	0	0	0	0	0	0	0	0	0	0	0	0	0	0	0	0	0	0	0	0	0	0	0	0	0	0	0	0	0	0	0	0	0	0	0	0	0	0	0	0	0	0
otu1614:Brevibacterium_linens	0	0	0	0	0	0	0	0	0	0	0	0	0	0	0	0	0	0	0	0	0	0	0	0	0	0	0	0	0	0	0	0	0	0	0	0	0	0	0	0	0	0	0	0	0	0	0	0	0
Brevibacterium_album	0	0	0	0	0	0	0	0	0	0	0	0	0	0	0	0	0	0	0	0	0	0	0	0	0	0	0	0	0	0	0	0	0	0	0	0	0	0	0	0	0	0	0	0	0	0	0	0	0
Brevibacterium_aureum	0	0	0	0	0	0	0	0	0	0	0	0	0	0	0	0	0	0	0	0	0	0	0	0	0	0	0	0	0	0	0	0	0	0	0	0	0	0	0	0	0	0	0	0	0	0	0	0	0
otu756:Brevibacterium_iodinum	0	0	0	0	0	0	0	0	0	0	0	0	0	0	0	0	0	0	0	0	0	0	0	0	0	0	0	0	0	0	0	0	0	0	0	0	0	0	0	0	0	0	0	0	0	0	0	0	0
otu583:Brevibacterium_linens	0	0	0	0	0	0	0	0	0	0	0	0	0	0	0	0	0	0	0	0	0	0	0	0	0	0	0	0	0	0	0	0	0	0	0	0	0	0	0	0	0	0	0	0	0	0	0	0	0
Brevibacterium_aureum:Brevibacterium_epidermidis:Brevibacterium_iodinum:Brevibacterium_linens	0	0	0	0	0	0	0	0	0	0	0	0	0	0	0	0	0	0	0	0	0	0	0	0	0	0	0	0	0	0	0	0	0	0	0	0	0	0	0	0	0	0	0	0	0	0	0	0	0
otu373:Brevibacterium_album	0	0	0	0	0	0	0	0	0	0	0	0	0	0	0	0	0	0	0	0	0	0	0	0	0	0	0	0	0	0	0	0	0	0	0	0	0	0	0	0	0	0	0	0	0	0	0	0	0
Brevibacterium_siliguriense	0	0	0	0	0	0	0	0	0	0	0	0	0	0	0	0	0	0	0	0	0	0	0	0	0	0	0	0	0	0	0	0	0	0	0	0	0	0	0	0	0	0	0	0	0	0	0	0	0
Brevibacterium_linens:Brevibacterium_siliguriense	0	0	0	0	0	0	0	0	0	0	0	0	0	0	0	0	0	0	0	0	0	0	0	0	0	0	0	0	0	0	0	0	0	0	0	0	0	0	0	0	0	0	0	0	0	0	0	0	0
Brevibacterium_oceani	0	0	0	0	0	0	0	0	0	0	0	0	0	0	0	0	0	0	0	0	0	0	0	0	0	0	0	0	0	0	0	0	0	0	0	0	0	0	0	0	0	0	0	0	0	0	0	0	0
otu2283:Brevibacterium_linens:Brevibacterium_siliguriense	0	0	0	0	0	0	0	0	0	0	0	0	0	0	0	0	0	0	0	0	0	0	0	0	0	0	0	0	0	0	0	0	0	0	0	0	0	0	0	0	0	0	0	0	0	0	0	0	0
Brevibacterium_aureum:Brevibacterium_epidermidis:Brevibacterium_iodinum	0	0	0	0	0	0	0	0	0	0	0	0	0	0	0	0	0	0	0	0	0	0	0	0	0	0	0	0	0	0	0	0	0	0	0	0	0	0	0	0	0	0	0	0	0	0	0	0	0
Brevibacterium_iodinum:Brevibacterium_linens	0	0	0	0	0	0	0	0	0	0	0	0	0	0	0	0	0	0	0	0	0	0	0	0	0	0	0	0	0	0	0	0	0	0	0	0	0	0	0	0	0	0	0	0	0	0	0	0	0
otu1329:Brevibacterium_linens	0	0	0	0	0	0	0	0	0	0	0	0	0	0	0	0	0	0	0	0	0	0	0	0	0	0	0	0	0	0	0	0	0	0	0	0	0	0	0	0	0	0	0	0	0	0	0	0	0
otu3046:Brevibacterium_yomogidense	0	0	0	0	0	0	0	0	0	0	0	0	0	0	0	0	0	0	0	0	0	0	0	0	0	0	0	0	0	0	0	0	0	0	0	0	0	0	0	0	0	0	0	0	0	0	0	0	0
otu575:Brevibacterium_yomogidense	0	0	0	0	0	0	0	0	0	0	0	0	0	0	0	0	0	0	0	0	0	0	0	0	0	0	0	0	0	0	0	0	0	0	0	0	0	0	0	0	0	0	0	0	0	0	0	0	0
otu1061:Brevibacterium_album	0	0	0	0	0	0	0	0	0	0	0	0	0	0	0	0	0	0	0	0	0	0	0	0	0	0	0	0	0	0	0	0	0	0	0	0	0	0	0	0	0	0	0	0	0	0	0	0	0
otu283:Brevibacterium_siliguriense	0	0	0	0	0	0	0	0	0	0	0	0	0	0	0	0	0	0	0	0	0	0	0	0	0	0	0	0	0	0	0	0	0	0	0	0	0	0	0	0	0	0	0	0	0	0	0	0	0
otu372:Brevibacterium_aureum:Brevibacterium_epidermidis:Brevibacterium_iodinum:Brevibacterium_linens	0	0	0	0	0	0	0	0	0	0	0	0	0	0	0	0	0	0	0	0	0	0	0	0	0	0	0	0	0	0	0	0	0	0	0	0	0	0	0	0	0	0	0	0	0	0	0	0	0
Brevibacterium_marinum	0	0	0	0	0	0	0	0	0	0	0	0	0	0	0	0	0	0	0	0	0	0	0	0	0	0	0	0	0	0	0	0	0	0	0	0	0	0	0	0	0	0	0	0	0	0	0	0	0
otu1418:Brevibacterium_linens	0	0	0	0	0	0	0	0	0	0	0	0	0	0	0	0	0	0	0	0	0	0	0	0	0	0	0	0	0	0	0	0	0	0	0	0	0	0	0	0	0	0	0	0	0	0	0	0	0
otu2152:Brevibacterium_aureum	0	0	0	0	0	0	0	0	0	0	0	0	0	0	0	0	0	0	0	0	0	0	0	0	0	0	0	0	0	0	0	0	0	0	0	0	0	0	0	0	0	0	0	0	0	0	0	0	0
otu3158:Brevibacterium_casei	0	0	0	0	0	0	0	0	0	0	0	0	0	0	0	0	0	0	0	0	0	0	0	0	0	0	0	0	0	0	0	0	0	0	0	0	0	0	0	0	0	0	0	0	0	0	0	0	0
otu409:Brevibacterium_marinum	0	0	0	0	0	0	0	0	0	0	0	0	0	0	0	0	0	0	0	0	0	0	0	0	0	0	0	0	0	0	0	0	0	0	0	0	0	0	0	0	0	0	0	0	0	0	0	0	0
otu851:Brevibacterium_siliguriense	0	0	0	0	0	0	0	0	0	0	0	0	0	0	0	0	0	0	0	0	0	0	0	0	0	0	0	0	0	0	0	0	0	0	0	0	0	0	0	0	0	0	0	0	0	0	0	0	0
Brevibacterium_aurantiacum	0	0	0	0	0	0	0	0	0	0	0	0	0	0	0	0	0	0	0	0	0	0	0	0	0	0	0	0	0	0	0	0	0	0	0	0	0	0	0	0	0	0	0	0	0	0	0	0	0
Brevibacterium_aureum:Brevibacterium_epidermidis:Brevibacterium_linens	0	0	0	0	0	0	0	0	0	0	0	0	0	0	0	0	0	0	0	0	0	0	0	0	0	0	0	0	0	0	0	0	0	0	0	0	0	0	0	0	0	0	0	0	0	0	0	0	0
Brevibacterium_flavum:Brevibacterium_iodinum:Brevibacterium_linens	0	0	0	0	0	0	0	0	0	0	0	0	0	0	0	0	0	0	0	0	0	0	0	0	0	0	0	0	0	0	0	0	0	0	0	0	0	0	0	0	0	0	0	0	0	0	0	0	0
Brevibacterium_iodinum:Brevibacterium_siliguriense	0	0	0	0	0	0	0	0	0	0	0	0	0	0	0	0	0	0	0	0	0	0	0	0	0	0	0	0	0	0	0	0	0	0	0	0	0	0	0	0	0	0	0	0	0	0	0	0	0
Brevibacterium_jeotgali	0	0	0	0	0	0	0	0	0	0	0	0	0	0	0	0	0	0	0	0	0	0	0	0	0	0	0	0	0	0	0	0	0	0	0	0	0	0	0	0	0	0	0	0	0	0	0	0	0
otu1174:Brevibacterium_linens	0	0	0	0	0	0	0	0	0	0	0	0	0	0	0	0	0	0	0	0	0	0	0	0	0	0	0	0	0	0	0	0	0	0	0	0	0	0	0	0	0	0	0	0	0	0	0	0	0
otu1297:Brevibacterium_oceani	0	0	0	0	0	0	0	0	0	0	0	0	0	0	0	0	0	0	0	0	0	0	0	0	0	0	0	0	0	0	0	0	0	0	0	0	0	0	0	0	0	0	0	0	0	0	0	0	0
otu1385:Brevibacterium_aurantiacum:Brevibacterium_casei:Brevibacterium_marinum:Brevibacterium_sanguinis	0	0	0	0	0	0	0	0	0	0	0	0	0	0	0	0	0	0	0	0	0	0	0	0	0	0	0	0	0	0	0	0	0	0	0	0	0	0	0	0	0	0	0	0	0	0	0	0	0
otu1545:Brevibacterium_siliguriense	0	0	0	0	0	0	0	0	0	0	0	0	0	0	0	0	0	0	0	0	0	0	0	0	0	0	0	0	0	0	0	0	0	0	0	0	0	0	0	0	0	0	0	0	0	0	0	0	0
otu1615:Brevibacterium_aureum	0	0	0	0	0	0	0	0	0	0	0	0	0	0	0	0	0	0	0	0	0	0	0	0	0	0	0	0	0	0	0	0	0	0	0	0	0	0	0	0	0	0	0	0	0	0	0	0	0
otu1873:Brevibacterium_iodinum	0	0	0	0	0	0	0	0	0	0	0	0	0	0	0	0	0	0	0	0	0	0	0	0	0	0	0	0	0	0	0	0	0	0	0	0	0	0	0	0	0	0	0	0	0	0	0	0	0
otu2328:Brevibacterium_oceani	0	0	0	0	0	0	0	0	0	0	0	0	0	0	0	0	0	0	0	0	0	0	0	0	0	0	0	0	0	0	0	0	0	0	0	0	0	0	0	0	0	0	0	0	0	0	0	0	0
otu3192:Brevibacterium_iodinum	0	0	0	0	0	0	0	0	0	0	0	0	0	0	0	0	0	0	0	0	0	0	0	0	0	0	0	0	0	0	0	0	0	0	0	0	0	0	0	0	0	0	0	0	0	0	0	0	0
otu732:Brevibacterium_siliguriense	0	0	0	0	0	0	0	0	0	0	0	0	0	0	0	0	0	0	0	0	0	0	0	0	0	0	0	0	0	0	0	0	0	0	0	0	0	0	0	0	0	0	0	0	0	0	0	0	0
Cellulomonas_denverensis	0	0	0	0	0	0	0	0	0	0	0	0	0	0	0	0	0	0	0	0	0	0	0	0	0	0	0	0	0	0	0	0	0	0	0	0	0	0	0	0	0	0	0	0	0	0	0	0	0
Cellulomonas_hominis	0	0	0	0	0	0	0	0	0	0	0	0	0	0	0	0	0	0	0	0	0	0	0	0	0	0	0	0	0	0	0	0	0	0	0	0	0	0	0	0	0	0	0	0	0	0	0	0	0
otu1064:Cellulomonas_cellasea	0	0	0	0	0	0	0	0	0	0	0	0	0	0	0	0	0	0	0	0	0	0	0	0	0	0	0	0	0	0	0	0	0	0	0	0	0	0	0	0	0	0	0	0	0	0	0	0	0
Cellulomonas_denverensis:Cellulomonas_hominis	0	0	0	0	0	0	0	0	0	0	0	0	0	0	0	0	0	0	0	0	0	0	0	0	0	0	0	0	0	0	0	0	0	0	0	0	0	0	0	0	0	0	0	0	0	0	0	0	0
Cellulomonas_flavigena:Cellulomonas_iranensis	0	0	0	0	0	0	0	0	0	0	0	0	0	0	0	0	0	0	0	0	0	0	0	0	0	0	0	0	0	0	0	0	0	0	0	0	0	0	0	0	0	0	0	0	0	0	0	0	0
Cellulomonas_carbonis:Cellulomonas_hominis	0	0	0	0	0	0	0	0	0	0	0	0	0	0	0	0	0	0	0	0	0	0	0	0	0	0	0	0	0	0	0	0	0	0	0	0	0	0	0	0	0	0	0	0	0	0	0	0	0
Cellulomonas_iranensis	0	0	0	0	0	0	0	0	0	0	0	0	0	0	0	0	0	0	0	0	0	0	0	0	0	0	0	0	0	0	0	0	0	0	0	0	0	0	0	0	0	0	0	0	0	0	0	0	0
otu1438:Cellulomonas_marina	0	0	0	0	0	0	0	0	0	0	0	0	0	0	0	0	0	0	0	0	0	0	0	0	0	0	0	0	0	0	0	0	0	0	0	0	0	0	0	0	0	0	0	0	0	0	0	0	0
otu3132:Cellulomonas_denverensis	0	0	0	0	0	0	0	0	0	0	0	0	0	0	0	0	0	0	0	0	0	0	0	0	0	0	0	0	0	0	0	0	0	0	0	0	0	0	0	0	0	0	0	0	0	0	0	0	0
Corynebacterium_casei	0	0	0	0	0	0	0	0	0	0	0	0	0	0	0	0	0	0	0	0	0	0	0	0	0	0	0	0	0	0	0	0	0	0	0	0	0	0	0	0	0	0	0	0	0	0	0	0	0
Corynebacterium_variabile	0	0	0	0	0	0	0	0	0	0	0	0	0	0	0	0	0	0	0	0	0	0	0	0	0	0	0	0	0	0	0	0	0	0	0	0	0	0	0	0	0	0	0	0	0	0	0	0	0
otu2294:Corynebacterium_casei	0	0	0	0	0	0	0	0	0	0	0	0	0	0	0	0	0	0	0	0	0	0	0	0	0	0	0	0	0	0	0	0	0	0	0	0	0	0	0	0	0	0	0	0	0	0	0	0	0
otu1161:Corynebacterium_acetoacidophilum:Corynebacterium_amycolatum:Corynebacterium_callunae:Corynebacterium_deserti:Corynebacterium_glutamicum:Corynebacterium_lactis	0	0	0	0	0	0	0	0	0	0	0	0	0	0	0	0	0	0	0	0	0	0	0	0	0	0	0	0	0	0	0	0	0	0	0	0	0	0	0	0	0	0	0	0	0	0	0	0	0
Corynebacterium_glutamicum	0	0	0	0	0	0	0	0	0	0	0	0	0	0	0	0	0	0	0	0	0	0	0	0	0	0	0	0	0	0	0	0	0	0	0	0	0	0	0	0	0	0	0	0	0	0	0	0	0
Corynebacterium_efficiens	0	0	0	0	0	0	0	0	0	0	0	0	0	0	0	0	0	0	0	0	0	0	0	0	0	0	0	0	0	0	0	0	0	0	0	0	0	0	0	0	0	0	0	0	0	0	0	0	0
Corynebacterium_stationis	0	0	0	0	0	0	0	0	0	0	0	0	0	0	0	0	0	0	0	0	0	0	0	0	0	0	0	0	0	0	0	0	0	0	0	0	0	0	0	0	0	0	0	0	0	0	0	0	0
otu1789:Corynebacterium_accolens:Corynebacterium_afermentans:Corynebacterium_appendicis:Corynebacterium_argentoratense:Corynebacterium_aurimucosum:Corynebacterium_bovis:Corynebacterium_camporealensis:Corynebacterium_capitovis:Corynebacterium_casei:Corynebacterium_confusum:Corynebacterium_diphtheriae:Corynebacterium_falsenii:Corynebacterium_fastidiosum:Corynebacterium_felinum:Corynebacterium_flave…	0	0	0	0	0	0	0	0	0	0	0	0	0	0	0	0	0	0	0	0	0	0	0	0	0	0	0	0	0	0	0	0	0	0	0	0	0	0	0	0	0	0	0	0	0	0	0	0	0
Corynebacterium_sputi	0	0	0	0	0	0	0	0	0	0	0	0	0	0	0	0	0	0	0	0	0	0	0	0	0	0	0	0	0	0	0	0	0	0	0	0	0	0	0	0	0	0	0	0	0	0	0	0	0
Corynebacterium_deserti	0	0	0	0	0	0	0	0	0	0	0	0	0	0	0	0	0	0	0	0	0	0	0	0	0	0	0	0	0	0	0	0	0	0	0	0	0	0	0	0	0	0	0	0	0	0	0	0	0
Corynebacterium_casei:Corynebacterium_stationis	0	0	0	0	0	0	0	0	0	0	0	0	0	0	0	0	0	0	0	0	0	0	0	0	0	0	0	0	0	0	0	0	0	0	0	0	0	0	0	0	0	0	0	0	0	0	0	0	0
Corynebacterium_ammoniagenes:Corynebacterium_casei:Corynebacterium_stationis	0	0	0	0	0	0	0	0	0	0	0	0	0	0	0	0	0	0	0	0	0	0	0	0	0	0	0	0	0	0	0	0	0	0	0	0	0	0	0	0	0	0	0	0	0	0	0	0	0
Corynebacterium_nuruki	0	0	0	0	0	0	0	0	0	0	0	0	0	0	0	0	0	0	0	0	0	0	0	0	0	0	0	0	0	0	0	0	0	0	0	0	0	0	0	0	0	0	0	0	0	0	0	0	0
otu1116:Corynebacterium_casei	0	0	0	0	0	0	0	0	0	0	0	0	0	0	0	0	0	0	0	0	0	0	0	0	0	0	0	0	0	0	0	0	0	0	0	0	0	0	0	0	0	0	0	0	0	0	0	0	0
Corynebacterium_acetoacidophilum:Corynebacterium_glutamicum	0	0	0	0	0	0	0	0	0	0	0	0	0	0	0	0	0	0	0	0	0	0	0	0	0	0	0	0	0	0	0	0	0	0	0	0	0	0	0	0	0	0	0	0	0	0	0	0	0
Corynebacterium_flavescens	0	0	0	0	0	0	0	0	0	0	0	0	0	0	0	0	0	0	0	0	0	0	0	0	0	0	0	0	0	0	0	0	0	0	0	0	0	0	0	0	0	0	0	0	0	0	0	0	0
Corynebacterium_kroppenstedtii	0	0	0	0	0	0	0	0	0	0	0	0	0	0	0	0	0	0	0	0	0	0	0	0	0	0	0	0	0	0	0	0	0	0	0	0	0	0	0	0	0	0	0	0	0	0	0	0	0
otu1714:Corynebacterium_marinum:Corynebacterium_variabile	0	0	0	0	0	0	0	0	0	0	0	0	0	0	0	0	0	0	0	0	0	0	0	0	0	0	0	0	0	0	0	0	0	0	0	0	0	0	0	0	0	0	0	0	0	0	0	0	0
otu2290:Corynebacterium_appendicis:Corynebacterium_camporealensis:Corynebacterium_casei:Corynebacterium_genitalium:Corynebacterium_jeikeium:Corynebacterium_riegelii:Corynebacterium_sundsvallense	0	0	0	0	0	0	0	0	0	0	0	0	0	0	0	0	0	0	0	0	0	0	0	0	0	0	0	0	0	0	0	0	0	0	0	0	0	0	0	0	0	0	0	0	0	0	0	0	0
otu2903:Corynebacterium_ulcerans	0	0	0	0	0	0	0	0	0	0	0	0	0	0	0	0	0	0	0	0	0	0	0	0	0	0	0	0	0	0	0	0	0	0	0	0	0	0	0	0	0	0	0	0	0	0	0	0	0
otu3039:Corynebacterium_marinum	0	0	0	0	0	0	0	0	0	0	0	0	0	0	0	0	0	0	0	0	0	0	0	0	0	0	0	0	0	0	0	0	0	0	0	0	0	0	0	0	0	0	0	0	0	0	0	0	0
Corynebacterium_aurimucosum	0	0	0	0	0	0	0	0	0	0	0	0	0	0	0	0	0	0	0	0	0	0	0	0	0	0	0	0	0	0	0	0	0	0	0	0	0	0	0	0	0	0	0	0	0	0	0	0	0
Corynebacterium_maris	0	0	0	0	0	0	0	0	0	0	0	0	0	0	0	0	0	0	0	0	0	0	0	0	0	0	0	0	0	0	0	0	0	0	0	0	0	0	0	0	0	0	0	0	0	0	0	0	0
Corynebacterium_sundsvallense	0	0	0	0	0	0	0	0	0	0	0	0	0	0	0	0	0	0	0	0	0	0	0	0	0	0	0	0	0	0	0	0	0	0	0	0	0	0	0	0	0	0	0	0	0	0	0	0	0
Corynebacterium_xerosis	0	0	0	0	0	0	0	0	0	0	0	0	0	0	0	0	0	0	0	0	0	0	0	0	0	0	0	0	0	0	0	0	0	0	0	0	0	0	0	0	0	0	0	0	0	0	0	0	0
otu1414:Corynebacterium_variabile	0	0	0	0	0	0	0	0	0	0	0	0	0	0	0	0	0	0	0	0	0	0	0	0	0	0	0	0	0	0	0	0	0	0	0	0	0	0	0	0	0	0	0	0	0	0	0	0	0
otu1765:Corynebacterium_accolens:Corynebacterium_confusum:Corynebacterium_fastidiosum:Corynebacterium_macginleyi:Corynebacterium_marinum:Corynebacterium_riegelii:Corynebacterium_segmentosum:Corynebacterium_variabile	0	0	0	0	0	0	0	0	0	0	0	0	0	0	0	0	0	0	0	0	0	0	0	0	0	0	0	0	0	0	0	0	0	0	0	0	0	0	0	0	0	0	0	0	0	0	0	0	0
otu1809:Corynebacterium_flavescens	0	0	0	0	0	0	0	0	0	0	0	0	0	0	0	0	0	0	0	0	0	0	0	0	0	0	0	0	0	0	0	0	0	0	0	0	0	0	0	0	0	0	0	0	0	0	0	0	0
otu2047:Corynebacterium_casei	0	0	0	0	0	0	0	0	0	0	0	0	0	0	0	0	0	0	0	0	0	0	0	0	0	0	0	0	0	0	0	0	0	0	0	0	0	0	0	0	0	0	0	0	0	0	0	0	0
otu2211:Corynebacterium_variabile	0	0	0	0	0	0	0	0	0	0	0	0	0	0	0	0	0	0	0	0	0	0	0	0	0	0	0	0	0	0	0	0	0	0	0	0	0	0	0	0	0	0	0	0	0	0	0	0	0
otu2431:Corynebacterium_accolens:Corynebacterium_afermentans:Corynebacterium_ammoniagenes:Corynebacterium_aurimucosum:Corynebacterium_auriscanis:Corynebacterium_bovis:Corynebacterium_camporealensis:Corynebacterium_casei:Corynebacterium_confusum:Corynebacterium_coyleae:Corynebacterium_diphtheriae:Corynebacterium_doosanense:Corynebacterium_falsenii:Corynebacterium_fastidiosum:Corynebacterium_felinu…	0	0	0	0	0	0	0	0	0	0	0	0	0	0	0	0	0	0	0	0	0	0	0	0	0	0	0	0	0	0	0	0	0	0	0	0	0	0	0	0	0	0	0	0	0	0	0	0	0
otu2677:Corynebacterium_ammoniagenes:Corynebacterium_casei	0	0	0	0	0	0	0	0	0	0	0	0	0	0	0	0	0	0	0	0	0	0	0	0	0	0	0	0	0	0	0	0	0	0	0	0	0	0	0	0	0	0	0	0	0	0	0	0	0
otu3102:Corynebacterium_auriscanis:Corynebacterium_falsenii:Corynebacterium_urealyticum:Corynebacterium_variabile	0	0	0	0	0	0	0	0	0	0	0	0	0	0	0	0	0	0	0	0	0	0	0	0	0	0	0	0	0	0	0	0	0	0	0	0	0	0	0	0	0	0	0	0	0	0	0	0	0
otu356:Corynebacterium_efficiens	0	0	0	0	0	0	0	0	0	0	0	0	0	0	0	0	0	0	0	0	0	0	0	0	0	0	0	0	0	0	0	0	0	0	0	0	0	0	0	0	0	0	0	0	0	0	0	0	0
otu5:Corynebacterium_afermentans:Corynebacterium_doosanense:Corynebacterium_tuscaniense	0	0	0	0	0	0	0	0	0	0	0	0	0	0	0	0	0	0	0	0	0	0	0	0	0	0	0	0	0	0	0	0	0	0	0	0	0	0	0	0	0	0	0	0	0	0	0	0	0
otu560:Corynebacterium_variabile	0	0	0	0	0	0	0	0	0	0	0	0	0	0	0	0	0	0	0	0	0	0	0	0	0	0	0	0	0	0	0	0	0	0	0	0	0	0	0	0	0	0	0	0	0	0	0	0	0
otu796:Corynebacterium_nuruki	0	0	0	0	0	0	0	0	0	0	0	0	0	0	0	0	0	0	0	0	0	0	0	0	0	0	0	0	0	0	0	0	0	0	0	0	0	0	0	0	0	0	0	0	0	0	0	0	0
otu1349:Demequina_lutea	0	0	0	0	0	0	0	0	0	0	0	0	0	0	0	0	0	0	0	0	0	0	0	0	0	0	0	0	0	0	0	0	0	0	0	0	0	0	0	0	0	0	0	0	0	0	0	0	0
Brachybacterium_conglomeratum:Brachybacterium_paraconglomeratum	0	0	0	0	0	0	0	0	0	0	0	0	0	0	0	0	0	0	0	0	0	0	0	0	0	0	0	0	0	0	0	0	0	0	0	0	0	0	0	0	0	0	0	0	0	0	0	0	0
Brachybacterium_rhamnosum	0	0	0	0	0	0	0	0	0	0	0	0	0	0	0	0	0	0	0	0	0	0	0	0	0	0	0	0	0	0	0	0	0	0	0	0	0	0	0	0	0	0	0	0	0	0	0	0	0
otu2434:Brachybacterium_conglomeratum:Brachybacterium_paraconglomeratum:Brachybacterium_saurashtrense	0	0	0	0	0	0	0	0	0	0	0	0	0	0	0	0	0	0	0	0	0	0	0	0	0	0	0	0	0	0	0	0	0	0	0	0	0	0	0	0	0	0	0	0	0	0	0	0	0
Brachybacterium_paraconglomeratum	0	0	0	0	0	0	0	0	0	0	0	0	0	0	0	0	0	0	0	0	0	0	0	0	0	0	0	0	0	0	0	0	0	0	0	0	0	0	0	0.01	0	0	0	0	0	0.01	0	0	0
otu279:Brachybacterium_conglomeratum:Brachybacterium_paraconglomeratum:Brachybacterium_saurashtrense	0	0	0	0	0	0	0	0	0	0	0	0	0	0	0	0	0	0	0	0	0	0	0	0	0	0	0	0	0	0	0	0	0	0	0	0	0	0	0	0	0	0	0	0	0	0	0	0	0
Brachybacterium_conglomeratum:Brachybacterium_paraconglomeratum:Brachybacterium_saurashtrense	0	0	0	0	0	0	0	0	0	0	0	0	0	0	0	0	0	0	0	0	0	0	0	0	0	0	0	0	0	0	0	0	0	0	0	0	0	0	0	0	0	0	0	0	0	0	0	0	0
otu71:Brachybacterium_squillarum	0	0	0	0	0	0	0	0	0	0	0	0	0	0	0	0	0	0	0	0	0	0	0	0	0	0	0	0	0	0	0	0	0	0	0	0	0	0	0	0	0	0	0	0	0	0	0	0	0
Brachybacterium_saurashtrense	0	0	0	0	0	0	0	0	0	0	0	0	0	0	0	0	0	0	0	0	0	0	0	0	0	0	0	0	0	0	0	0	0	0	0	0	0	0	0	0	0	0	0	0	0	0	0	0	0
otu2909:Brachybacterium_conglomeratum:Brachybacterium_paraconglomeratum	0	0	0	0	0	0	0	0	0	0	0	0	0	0	0	0	0	0	0	0	0	0	0	0	0	0	0	0	0	0	0	0	0	0	0	0	0	0	0	0	0	0	0	0	0	0	0	0	0
Brachybacterium_faecium:Brachybacterium_paraconglomeratum	0	0	0	0	0	0	0	0	0	0	0	0	0	0	0	0	0	0	0	0	0	0	0	0	0	0	0	0	0	0	0	0	0	0	0	0	0	0	0	0	0	0	0	0	0	0	0	0	0
Brachybacterium_faecium	0	0	0	0	0	0	0	0	0	0	0	0	0	0	0	0	0	0	0	0	0	0	0	0	0	0	0	0	0	0	0	0	0	0	0	0	0	0	0	0	0	0	0	0	0	0	0	0	0
Brachybacterium_sacelli	0	0	0	0	0	0	0	0	0	0	0	0	0	0	0	0	0	0	0	0	0	0	0	0	0	0	0	0	0	0	0	0	0	0	0	0	0	0	0	0	0	0	0	0	0	0	0	0	0
otu2700:Brachybacterium_rhamnosum	0	0	0	0	0	0	0	0	0	0	0	0	0	0	0	0	0	0	0	0	0	0	0	0	0	0	0	0	0	0	0	0	0	0	0	0	0	0	0	0	0	0	0	0	0	0	0	0	0
otu3009:Brachybacterium_conglomeratum:Brachybacterium_paraconglomeratum	0	0	0	0	0	0	0	0	0	0	0	0	0	0	0	0	0	0	0	0	0	0	0	0	0	0	0	0	0	0	0	0	0	0	0	0	0	0	0	0	0	0	0	0	0	0	0	0	0
Brachybacterium_squillarum	0	0	0	0	0	0	0	0	0	0	0	0	0	0	0	0	0	0	0	0	0	0	0	0	0	0	0	0	0	0	0	0	0	0	0	0	0	0	0	0	0	0	0	0	0	0	0	0	0
Brachybacterium_tyrofermentans	0	0	0	0	0	0	0	0	0	0	0	0	0	0	0	0	0	0	0	0	0	0	0	0	0	0	0	0	0	0	0	0	0	0	0	0	0	0	0	0	0	0	0	0	0	0	0	0	0
otu1098:Brachybacterium_faecium	0	0	0	0	0	0	0	0	0	0	0	0	0	0	0	0	0	0	0	0	0	0	0	0	0	0	0	0	0	0	0	0	0	0	0	0	0	0	0	0	0	0	0	0	0	0	0	0	0
otu2786:Brachybacterium_sacelli	0	0	0	0	0	0	0	0	0	0	0	0	0	0	0	0	0	0	0	0	0	0	0	0	0	0	0	0	0	0	0	0	0	0	0	0	0	0	0	0	0	0	0	0	0	0	0	0	0
otu3061:Brachybacterium_sacelli	0	0	0	0	0	0	0	0	0	0	0	0	0	0	0	0	0	0	0	0	0	0	0	0	0	0	0	0	0	0	0	0	0	0	0	0	0	0	0	0	0	0	0	0	0	0	0	0	0
otu3070:Brachybacterium_conglomeratum:Brachybacterium_paraconglomeratum	0	0	0	0	0	0	0	0	0	0	0	0	0	0	0	0	0	0	0	0	0	0	0	0	0	0	0	0	0	0	0	0	0	0	0	0	0	0	0	0	0	0	0	0	0	0	0	0	0
otu2301:Brachybacterium_faecium:Brachybacterium_paraconglomeratum	0	0	0	0	0	0	0	0	0	0	0	0	0	0	0	0	0	0	0	0	0	0	0	0	0	0	0	0	0	0	0	0	0	0	0	0	0	0	0	0	0	0	0	0	0	0	0	0	0
Brachybacterium_faecium:Brachybacterium_saurashtrense	0	0	0	0	0	0	0	0	0	0	0	0	0	0	0	0	0	0	0	0	0	0	0	0	0	0	0	0	0	0	0	0	0	0	0	0	0	0	0	0	0	0	0	0	0	0	0	0	0
Brachybacterium_muris	0	0	0	0	0	0	0	0	0	0	0	0	0	0	0	0	0	0	0	0	0	0	0	0	0	0	0	0	0	0	0	0	0	0	0	0	0	0.02	0	0	0	0	0	0	0	0	0	0	0
Brachybacterium_alimentarium	0	0	0	0	0	0	0	0	0	0	0	0	0	0	0	0	0	0	0	0	0	0	0	0	0	0	0	0	0	0	0	0	0	0	0	0	0	0	0	0	0	0	0	0	0	0	0	0	0
Brachybacterium_conglomeratum	0	0	0	0	0	0	0	0	0	0	0	0	0	0	0	0	0	0	0	0	0	0	0	0	0	0	0	0	0	0	0	0	0	0	0	0	0	0	0	0	0	0	0	0	0	0	0	0	0
Brachybacterium_nesterenkovii	0	0	0	0	0	0	0	0	0	0	0	0	0	0	0	0	0	0	0	0	0	0	0	0	0	0	0	0	0	0	0	0	0	0	0	0	0	0	0	0	0	0	0	0	0	0	0	0	0
otu133:Brachybacterium_paraconglomeratum	0	0	0	0	0	0	0	0	0	0	0	0	0	0	0	0	0	0	0	0	0	0	0	0	0	0	0	0	0	0	0	0	0	0	0	0	0	0	0	0	0	0	0	0	0	0	0	0	0
otu1632:Brachybacterium_squillarum	0	0	0	0	0	0	0	0	0	0	0	0	0	0	0	0	0	0	0	0	0	0	0	0	0	0	0	0	0	0	0	0	0	0	0	0	0	0	0	0	0	0	0	0	0	0	0	0	0
otu1868:Brachybacterium_conglomeratum:Brachybacterium_paraconglomeratum:Brachybacterium_saurashtrense	0	0	0	0	0	0	0	0	0	0	0	0	0	0	0	0	0	0	0	0	0	0	0	0	0	0	0	0	0	0	0	0	0	0	0	0	0	0	0	0	0	0	0	0	0	0	0	0	0
otu2610:Brachybacterium_paraconglomeratum	0	0	0	0	0	0	0	0	0	0	0	0	0	0	0	0	0	0	0	0	0	0	0	0	0	0	0	0	0	0	0	0	0	0	0	0	0	0	0	0	0	0	0	0	0	0	0	0	0
otu2723:Brachybacterium_paraconglomeratum	0	0	0	0	0	0	0	0	0	0	0	0	0	0	0	0	0	0	0	0	0	0	0	0	0	0	0	0	0	0	0	0	0	0	0	0	0	0	0	0	0	0	0	0	0	0	0	0	0
otu2929:Brachybacterium_conglomeratum:Brachybacterium_paraconglomeratum	0	0	0	0	0	0	0	0	0	0	0	0	0	0	0	0	0	0	0	0	0	0	0	0	0	0	0	0	0	0	0	0	0	0	0	0	0	0	0	0	0	0	0	0	0	0	0	0	0
otu3027:Brachybacterium_faecium:Brachybacterium_paraconglomeratum	0	0	0	0	0	0	0	0	0	0	0	0	0	0	0	0	0	0	0	0	0	0	0	0	0	0	0	0	0	0	0	0	0	0	0	0	0	0	0	0	0	0	0	0	0	0	0	0	0
otu3049:Brachybacterium_paraconglomeratum	0	0	0	0	0	0	0	0	0	0	0	0	0	0	0	0	0	0	0	0	0	0	0	0	0	0	0	0	0	0	0	0	0	0	0	0	0	0	0	0	0	0	0	0	0	0	0	0	0
otu388:Brachybacterium_saurashtrense	0	0	0	0	0	0	0	0	0	0	0	0	0	0	0	0	0	0	0	0	0	0	0	0	0	0	0	0	0	0	0	0	0	0	0	0	0	0	0	0	0	0	0	0	0	0	0	0	0
otu996:Brachybacterium_conglomeratum:Brachybacterium_paraconglomeratum:Brachybacterium_saurashtrense	0	0	0	0	0	0	0	0	0	0	0	0	0	0	0	0	0	0	0	0	0	0	0	0	0	0	0	0	0	0	0	0	0	0	0	0	0	0	0	0	0	0	0	0	0	0	0	0	0
otu1044:Devriesea_agamarum	0	0	0	0	0	0	0	0	0	0	0	0	0	0	0	0	0	0	0	0	0	0	0	0	0	0	0	0	0	0	0	0	0	0	0	0	0	0	0	0	0	0	0	0	0	0	0	0	0
otu541:Brachybacterium_faecium:Devriesea_agamarum	0	0	0	0	0	0	0	0	0	0	0	0	0	0	0	0	0	0	0	0	0	0	0	0	0	0	0	0	0	0	0	0	0	0	0	0	0	0	0	0	0	0	0	0	0	0	0	0	0
otu1368:Brachybacterium_faecium:Devriesea_agamarum	0	0	0	0	0	0	0	0	0	0	0	0	0	0	0	0	0	0	0	0	0	0	0	0	0	0	0	0	0	0	0	0	0	0	0	0	0	0	0	0	0	0	0	0	0	0	0	0	0
otu517:Flexivirga_alba	0	0	0	0	0	0	0	0	0	0	0	0	0	0	0	0	0	0	0	0	0	0	0	0	0	0	0	0	0	0	0	0	0	0	0	0	0	0	0	0	0	0	0	0	0	0	0	0	0
otu2528:Kytococcus_sedentarius	0	0	0	0	0	0	0	0	0	0	0	0	0	0	0	0	0	0	0	0	0	0	0	0	0	0	0	0	0	0	0	0	0	0	0	0	0	0	0	0	0	0	0	0	0	0	0	0	0
Dietzia_papillomatosis	0	0	0	0	0	0	0	0	0	0	0	0	0	0	0	0	0	0	0	0	0	0	0	0	0	0	0	0	0	0	0	0	0	0	0	0	0	0	0	0	0	0	0	0	0	0	0	0	0
Dietzia_cercidiphylli:Dietzia_cinnamea:Dietzia_dagingensis:Dietzia_daqingensis:Dietzia_kunjamensis:Dietzia_maris:Dietzia_natronolimnaea:Dietzia_papillomatosis:Dietzia_psychralcaliphila	0	0	0	0	0	0	0	0	0	0	0	0	0	0	0	0	0	0	0	0	0	0	0	0	0	0	0	0	0	0	0	0	0	0	0	0	0	0	0	0	0	0	0	0	0	0	0	0	0
Dietzia_maris	0	0	0	0	0	0	0	0	0	0	0	0	0	0	0	0	0	0	0	0	0	0	0	0	0	0	0	0	0	0	0	0	0	0	0	0	0	0	0	0	0	0	0	0	0	0	0	0	0
Dietzia_cinnamea:Dietzia_kunjamensis:Dietzia_maris:Dietzia_papillomatosis	0	0	0	0	0	0	0	0	0	0	0	0	0	0	0	0	0	0	0	0	0	0	0	0	0	0	0	0	0	0	0	0	0	0	0	0	0	0	0	0	0	0	0	0	0	0	0	0	0
Dietzia_maris:Dietzia_natronolimnaea:Dietzia_psychralcaliphila	0	0	0	0	0	0	0	0	0	0	0	0	0	0	0	0	0	0	0	0	0	0	0	0	0	0	0	0	0	0	0	0	0	0	0	0	0	0	0	0	0	0	0	0	0	0	0	0	0
Dietzia_maris:Dietzia_papillomatosis	0	0	0	0	0	0	0	0	0	0	0	0	0	0	0	0	0	0	0	0	0	0	0	0	0	0	0	0	0	0	0	0	0	0	0	0	0	0	0	0	0	0	0	0	0	0	0	0	0
Dietzia_cercidiphylli:Dietzia_dagingensis:Dietzia_daqingensis:Dietzia_maris:Dietzia_natronolimnaea:Dietzia_psychralcaliphila	0	0	0	0	0	0	0	0	0	0	0	0	0	0	0	0	0	0	0	0	0	0	0	0	0	0	0	0	0	0	0	0	0	0	0	0	0	0	0	0	0	0	0	0	0	0	0	0	0
Dietzia_cinnamea:Dietzia_kunjamensis:Dietzia_maris:Dietzia_natronolimnaea:Dietzia_papillomatosis:Dietzia_psychralcaliphila	0	0	0	0	0	0	0	0	0	0	0	0	0	0	0	0	0	0	0	0	0	0	0	0	0	0	0	0	0	0	0	0	0	0	0	0	0	0	0	0	0	0	0	0	0	0	0	0	0
otu2496:Dietzia_maris:Dietzia_papillomatosis	0	0	0	0	0	0	0	0	0	0	0	0	0	0	0	0	0	0	0	0	0	0	0	0	0	0	0	0	0	0	0	0	0	0	0	0	0	0	0	0	0	0	0	0	0	0	0	0	0
Dietzia_cercidiphylli:Dietzia_dagingensis:Dietzia_daqingensis:Dietzia_natronolimnaea:Dietzia_psychralcaliphila	0	0	0	0	0	0	0	0	0	0	0	0	0	0	0	0	0	0	0	0	0	0	0	0	0	0	0	0	0	0	0	0	0	0	0	0	0	0	0	0	0	0	0	0	0	0	0	0	0
Dietzia_kunjamensis:Dietzia_maris	0	0	0	0	0	0	0	0	0	0	0	0	0	0	0	0	0	0	0	0	0	0	0	0	0	0	0	0	0	0	0	0	0	0	0	0	0	0	0	0	0	0	0	0	0	0	0	0	0
Dietzia_cercidiphylli:Dietzia_dagingensis:Dietzia_daqingensis:Dietzia_kunjamensis:Dietzia_maris:Dietzia_natronolimnaea:Dietzia_psychralcaliphila	0	0	0	0	0	0	0	0	0	0	0	0	0	0	0	0	0	0	0	0	0	0	0	0	0	0	0	0	0	0	0	0	0	0	0	0	0	0	0	0	0	0	0	0	0	0	0	0	0
Dietzia_cinnamea	0	0	0	0	0	0	0	0	0	0	0	0	0	0	0	0	0	0	0	0	0	0	0	0	0	0	0	0	0	0	0	0	0	0	0	0	0	0	0	0	0	0	0	0	0	0	0	0	0
Dietzia_cinnamea:Dietzia_natronolimnaea:Dietzia_papillomatosis:Dietzia_psychralcaliphila	0	0	0	0	0	0	0	0	0	0	0	0	0	0	0	0	0	0	0	0	0	0	0	0	0	0	0	0	0	0	0	0	0	0	0	0	0	0	0	0	0	0	0	0	0	0	0	0	0
Dietzia_kunjamensis:Dietzia_maris:Dietzia_papillomatosis	0	0	0	0	0	0	0	0	0	0	0	0	0	0	0	0	0	0	0	0	0	0	0	0	0	0	0	0	0	0	0	0	0	0	0	0	0	0	0	0	0	0	0	0	0	0	0	0	0
otu2550:Dietzia_maris	0	0	0	0	0	0	0	0	0	0	0	0	0	0	0	0	0	0	0	0	0	0	0	0	0	0	0	0	0	0	0	0	0	0	0	0	0	0	0	0	0	0	0	0	0	0	0	0	0
otu3030:Dietzia_kunjamensis:Dietzia_maris:Dietzia_natronolimnaea:Dietzia_psychralcaliphila	0	0	0	0	0	0	0	0	0	0	0	0	0	0	0	0	0	0	0	0	0	0	0	0	0	0	0	0	0	0	0	0	0	0	0	0	0	0	0	0	0	0	0	0	0	0	0	0	0
Blastococcus_saxobsidens	0	0	0	0	0	0	0	0	0	0	0	0	0	0	0	0	0	0	0	0	0	0	0	0	0	0	0	0	0	0	0	0	0	0	0	0	0	0	0.01	0	0	0	0	0	0	0	0	0	0
Modestobacter_roseus	0	0	0	0	0	0	0	0	0	0	0	0	0	0	0	0	0	0	0	0	0	0	0	0	0	0	0	0	0	0	0	0	0	0	0	0	0	0	0.01	0	0	0	0	0	0	0	0	0	0
otu1985:Blastococcus_aggregatus:Blastococcus_saxobsidens:Geodermatophilus_obscurus	0	0	0	0	0	0	0	0	0	0	0	0	0	0	0	0	0	0	0	0	0	0	0	0	0	0	0	0	0	0	0	0	0	0	0	0	0.01	0	0	0	0	0	0	0	0	0	0	0	0
otu1667:Stackebrandtia_albiflava	0	0	0	0	0	0	0	0	0	0	0	0	0	0	0	0	0	0	0	0	0	0	0	0	0	0	0	0	0	0	0	0	0	0	0	0	0	0	0	0	0	0	0	0	0	0	0	0	0
otu2905:Glycomyces_arizonensis:Glycomyces_endophyticus:Glycomyces_mongolensis:Glycomyces_tenuis:Haloglycomyces_albus	0	0	0	0	0	0	0	0	0	0	0	0	0	0	0	0	0	0	0	0	0	0	0	0	0	0	0	0	0	0	0	0	0	0	0	0	0	0	0	0	0	0	0	0	0	0	0	0	0
otu2123:Intrasporangium_calvum	0	0	0	0	0	0	0	0	0	0	0	0	0	0	0	0	0	0	0	0	0	0	0	0	0	0	0	0	0	0	0	0.01	0	0	0	0	0	0	0	0	0	0	0	0	0	0	0	0	0
Janibacter_melonis	0	0	0	0	0	0	0	0	0	0	0	0	0	0	0	0	0	0	0	0	0	0	0	0	0	0	0	0	0	0	0	0	0	0	0	0	0	0	0	0	0	0	0	0	0	0	0	0	0
Janibacter_cremeus	0	0	0	0	0	0	0	0	0	0	0	0	0	0	0	0	0	0	0	0	0	0	0	0	0	0	0	0	0	0	0	0	0	0	0	0	0	0	0	0	0	0	0	0	0	0	0	0	0
Janibacter_limosus	0	0	0	0	0	0	0	0	0	0	0	0	0	0	0	0	0	0	0	0	0	0	0	0	0	0	0	0	0	0	0	0	0	0	0	0	0	0	0	0	0	0	0	0.01	0	0	0	0	0
Knoellia_locipacati	0	0	0	0	0	0	0	0	0	0	0	0	0	0	0	0	0	0	0	0	0	0	0	0	0	0	0	0	0	0	0	0	0	0	0	0	0	0	0.01	0	0	0	0	0	0	0	0	0	0
otu834:Ornithinicoccus_hortensis	0	0	0	0	0	0	0	0	0	0	0	0	0	0	0	0	0	0	0	0	0	0	0	0	0	0	0	0	0	0	0	0	0	0	0	0	0	0	0	0	0	0	0	0	0	0	0	0	0
Ornithinicoccus_hortensis	0	0	0	0	0	0	0	0	0	0	0	0	0	0	0	0	0	0	0	0	0	0	0	0	0	0	0	0	0	0	0	0	0	0	0	0	0	0	0	0	0	0	0	0	0	0	0	0	0
Ornithinimicrobium_humiphilum	0	0	0	0	0	0	0	0	0	0	0	0	0	0	0	0	0	0	0	0	0	0	0	0	0	0	0	0	0	0	0	0	0	0	0	0	0	0	0	0	0	0	0	0	0	0	0	0	0
Serinicoccus_chungangensis	0	0	0	0	0	0	0	0	0	0	0	0	0	0	0	0	0	0	0	0	0	0	0	0	0	0	0	0	0	0	0	0	0	0	0	0	0	0	0	0	0	0	0	0	0	0	0	0	0
Serinicoccus_profundi	0	0	0	0	0	0	0	0	0	0	0	0	0	0	0	0	0	0	0	0	0	0	0	0	0	0	0	0	0	0	0	0	0	0	0	0	0	0	0	0	0	0	0	0	0	0	0	0	0
Terrabacter_tumescens	0	0	0	0	0	0	0	0	0	0	0	0	0	0	0	0	0	0	0	0	0	0	0	0	0	0	0	0	0	0	0	0	0	0	0	0.01	0	0	0	0	0	0	0	0	0	0	0	0	0
Tetrasphaera_japonica	0	0	0	0	0	0	0	0	0	0	0	0	0	0	0	0	0	0	0	0	0	0	0	0	0	0	0	0	0	0	0	0	0	0	0	0	0	0.01	0	0	0	0	0	0	0	0	0	0	0
otu830:Phycicoccus_cremeus:Terrabacter_carboxydivorans	0	0	0	0	0	0	0	0	0	0	0	0	0.01	0	0	0	0	0	0	0	0	0	0	0	0	0	0	0	0	0	0	0	0	0	0	0	0	0	0	0	0	0	0	0	0	0	0	0	0
otu138:Jiangella_gansuensis	0	0	0	0	0	0	0	0	0	0	0	0	0	0	0	0	0	0	0	0	0	0	0	0	0	0	0	0	0	0	0	0	0	0	0	0	0	0	0	0	0	0	0	0	0	0	0	0	0
otu1724:Jiangella_alba:Jiangella_gansuensis:Jiangella_ginsengisoli	0	0	0	0	0	0	0	0	0	0	0	0	0	0	0	0	0	0	0	0	0	0	0	0	0	0	0	0	0	0	0	0	0	0	0	0	0	0	0.01	0	0	0	0	0	0	0	0	0	0
otu480:Jonesia_denitrificans:Jonesia_quinghaiensis	0	0	0	0	0	0	0	0	0	0	0	0	0	0	0	0	0	0	0	0	0	0	0	0	0	0	0	0	0	0	0	0	0	0	0	0	0	0	0	0	0	0	0	0	0	0	0	0	0
Jonesia_quinghaiensis	0	0	0	0	0	0	0	0	0	0	0.01	0	0	0	0	0	0	0	0	0	0	0	0	0	0	0	0	0	0	0	0	0	0	0	0	0	0	0	0	0	0	0	0	0	0	0	0	0	0
Kineococcus_radiotolerans	0	0	0	0	0	0	0	0	0	0	0	0	0	0	0	0	0	0	0	0	0	0	0	0	0	0	0	0	0	0	0	0	0	0	0	0	0	0.01	0	0	0	0	0	0	0	0	0	0	0
Pseudokineococcus_lusitanus	0	0	0	0	0	0	0	0	0	0	0	0	0	0	0	0	0	0	0	0	0	0	0	0	0	0	0	0	0	0	0	0	0	0	0	0	0	0	0	0	0	0	0	0	0	0	0	0	0
Kineococcus_aurantiacus:Kineococcus_radiotolerans:Kineococcus_rhizosphaerae	0	0	0	0	0	0	0	0	0	0	0	0	0	0	0	0	0	0	0	0	0	0	0	0	0	0	0	0	0	0	0	0	0	0	0	0	0	0	0	0	0	0	0	0	0	0	0	0	0
Kineococcus_rhizosphaerae	0	0	0	0	0	0	0	0	0	0	0	0	0	0	0	0	0	0	0	0	0	0	0	0	0	0	0	0	0	0	0	0	0	0	0	0	0	0.01	0	0	0	0	0	0	0	0	0	0	0
otu1948:Kineococcus_radiotolerans	0	0	0	0	0	0	0	0	0	0	0	0	0	0	0	0	0	0	0	0	0	0	0	0	0	0	0	0	0	0	0	0	0	0	0	0.01	0	0	0	0	0	0	0	0	0	0	0	0	0
otu2975:Kineococcus_rhizosphaerae	0	0	0	0	0	0	0	0	0	0	0	0	0	0	0	0	0	0	0	0	0	0	0	0	0	0.01	0	0	0	0	0	0	0	0	0	0	0	0	0	0	0	0	0	0	0	0	0	0	0
otu913:Kineococcus_radiotolerans	0	0	0	0	0	0	0	0	0	0	0	0	0	0	0	0	0	0	0	0	0	0	0	0	0	0	0	0	0	0	0	0	0	0	0	0	0	0	0	0	0	0	0	0	0	0	0	0	0
Quadrisphaera_granulorum	0	0	0	0	0	0	0	0	0	0	0	0	0	0	0	0	0	0	0	0	0	0	0	0	0	0	0	0	0	0	0	0	0.01	0	0	0	0	0	0	0	0	0	0	0	0	0	0	0	0
otu1203:Quadrisphaera_granulorum	0	0	0	0	0	0	0	0	0	0	0	0	0	0	0	0	0.01	0	0	0	0	0	0	0	0	0	0	0	0	0	0	0	0	0	0	0	0	0	0	0	0	0	0	0	0	0	0	0	0
Agrococcus_terreus	0	0	0	0	0	0	0	0	0	0	0	0	0	0	0	0	0	0	0	0	0	0	0	0	0	0	0	0	0	0	0	0	0	0	0	0	0	0	0	0	0	0	0	0	0	0	0	0	0
Agrococcus_jenensis	0	0	0	0	0	0	0	0	0	0	0	0	0	0	0	0	0	0	0	0	0	0	0	0	0	0	0	0	0	0	0	0.01	0	0.01	0	0	0	0	0.02	0	0	0	0	0	0	0	0	0	0
otu403:Agrococcus_jejuensis	0	0	0	0	0	0	0	0	0	0	0	0	0	0	0	0	0	0	0	0	0	0	0	0	0	0	0	0	0	0	0	0	0	0	0	0	0	0	0	0	0	0	0	0	0	0	0	0	0
Agrococcus_jejuensis	0	0	0	0	0	0	0	0	0	0	0	0	0	0	0	0	0	0	0	0	0	0	0	0	0	0	0	0	0	0	0	0	0	0	0	0	0	0	0	0	0	0	0	0	0	0	0	0	0
otu2595:Agrococcus_carbonis	0	0	0	0	0	0	0	0	0	0	0	0	0	0	0	0	0	0	0	0	0	0	0	0	0	0	0	0	0	0	0	0	0	0	0	0	0	0	0	0	0	0	0	0	0	0	0	0	0
otu1739:Agromyces_fucosus	0	0	0	0	0	0	0	0	0	0	0	0	0	0	0	0	0	0	0	0	0	0	0	0	0	0	0	0	0	0	0	0	0	0	0	0	0.01	0	0	0	0	0	0	0	0	0	0	0	0
Agromyces_atrinae	0	0	0	0	0	0	0	0	0	0	0	0	0	0	0	0	0	0	0	0	0	0	0	0	0	0	0	0	0	0	0	0	0	0	0	0	0	0	0.01	0	0	0	0	0	0	0	0	0	0
Clavibacter_michiganensis	0	0	0	0	0	0	0	0	0	0	0	0	0	0	0	0	0	0	0	0	0	0	0	0	0	0	0	0	0	0	0.01	0	0.01	0.01	0	0	0	0	0	0	0	0	0	0	0	0	0	0	0
Cryobacterium_psychrotolerans	0	0.02	0	0	0	0.01	0.41	0.22	0.42	0.9	0.67	0.25	0	0	0.01	0	0	0	0.03	0	0.08	0.03	0.04	0.01	0.03	0.1	0.06	0.08	0.06	0.13	0.01	0.01	0	0.01	0	0.03	0	0.02	0	0	0.03	0	0.01	0.01	0.01	0	0	0.01	0
otu504:Cryobacterium_psychrotolerans	0	0	0	0	0	0	0	0	0	0	0	0	0	0	0	0	0	0	0	0	0	0	0	0	0	0	0	0	0	0	0	0	0	0	0	0	0	0	0	0	0	0	0	0.02	0	0.01	0	0	0
otu1513:Cryobacterium_psychrotolerans	0	0	0	0	0	0	0	0	0	0	0	0	0	0	0.01	0	0	0	0	0	0	0	0	0	0	0	0	0	0	0	0	0	0	0	0	0	0	0	0	0	0	0	0	0	0	0	0	0	0
otu1660:Cryobacterium_psychrotolerans	0	0	0	0	0	0	0	0	0	0	0	0	0	0	0	0	0	0	0	0	0	0	0	0	0	0	0	0	0.01	0	0	0	0	0	0	0	0	0	0	0	0	0	0	0	0	0	0	0	0
otu1719:Cryobacterium_psychrotolerans	0	0	0	0	0	0	0	0	0	0	0	0	0	0	0	0	0	0	0	0	0	0	0	0	0	0	0	0	0	0	0.01	0	0	0	0	0	0	0	0	0	0	0	0	0	0	0	0	0	0
Curtobacterium_flaccumfaciens	0	0	0.01	0	0	0	0.03	0.01	0.01	0.03	0.03	0.01	0	0	0	0	0	0	0	0	0	0	0	0	0	0	0	0	0.01	0	0	0	0	0	0	0	0	0	0	0	0	0	0	0	0	0	0	0	0
Curtobacterium_herbarum	0	0	0	0	0	0	0	0	0	0	0	0	0	0	0	0	0	0	0	0	0	0	0	0	0	0	0	0	0	0	0	0.02	0	0	0	0	0	0	0	0	0	0	0	0	0	0	0	0	0
Curtobacterium_flaccumfaciens:Curtobacterium_pusillum	0.01	0	0	0	0	0	0.07	0.08	0.09	0.06	0.08	0.03	0.01	0	0	0	0.01	0	0	0	0	0	0	0	0.02	0	0	0	0.02	0	0.01	0	0	0.01	0	0	0	0	0	0	0	0	0	0	0	0	0	0	0
Curtobacterium_pusillum	0	0	0	0	0	0	0	0.01	0	0	0	0	0	0	0	0	0	0	0	0	0	0	0	0	0	0	0	0	0	0	0	0	0	0	0	0	0	0	0	0	0	0	0	0	0	0	0	0	0
Curtobacterium_citreum	0	0	0	0	0	0	0	0.01	0	0	0	0	0	0	0	0	0	0	0	0	0	0	0	0	0	0	0	0	0	0	0	0	0	0.01	0	0	0	0	0	0	0	0	0	0	0	0	0	0	0
Curtobacterium_citreum:Curtobacterium_oceanosedimentum:Curtobacterium_pusillum	0	0	0	0	0	0	0	0	0	0	0	0	0	0	0	0	0	0	0	0	0	0	0	0	0	0	0	0	0	0	0	0	0	0	0	0	0	0	0	0	0	0	0	0	0	0	0	0	0
Curtobacterium_citreum:Curtobacterium_pusillum	0	0	0	0	0	0	0	0	0	0	0	0	0	0	0	0	0	0	0	0	0	0	0	0	0	0	0	0	0	0	0	0	0	0	0	0	0	0	0	0	0	0	0	0	0	0	0	0	0
Curtobacterium_luteum	0	0	0	0	0	0	0	0	0	0	0	0	0	0	0	0	0	0	0	0	0	0	0	0	0	0	0	0	0	0	0	0	0	0	0	0	0	0	0	0	0	0	0	0	0	0	0	0	0
otu225:Curtobacterium_flaccumfaciens:Curtobacterium_pusillum	0	0	0	0	0	0	0.01	0	0.01	0	0	0	0	0	0	0	0	0	0	0	0	0	0	0	0	0	0	0	0	0	0	0	0	0	0	0	0	0	0	0	0	0	0	0	0	0	0	0	0
otu658:Curtobacterium_flaccumfaciens:Curtobacterium_luteum:Curtobacterium_pusillum	0	0	0	0	0	0	0	0	0	0	0	0	0	0	0	0	0	0	0	0	0	0	0	0	0	0	0	0	0	0	0	0	0	0	0	0	0	0	0	0	0	0	0	0	0	0	0	0	0
Curtobacterium_oceanosedimentum	0	0	0	0	0	0	0	0	0	0	0	0	0	0	0	0	0	0	0	0	0	0	0	0	0	0	0	0	0	0	0	0	0	0	0	0	0	0	0	0	0	0	0	0	0	0	0	0	0
otu2918:Curtobacterium_herbarum	0	0	0	0	0	0	0	0	0	0.01	0	0	0	0	0	0	0	0	0	0	0	0	0	0	0	0	0	0	0	0	0	0	0	0	0	0	0	0	0	0	0	0	0	0	0	0	0	0	0
Curtobacterium_citreum:Curtobacterium_oceanosedimentum	0	0	0	0	0	0	0	0	0	0	0	0	0	0	0	0	0	0	0	0	0	0	0	0	0	0	0	0	0	0	0	0	0	0	0	0	0	0	0	0	0	0	0	0	0	0	0	0	0
otu2461:Curtobacterium_citreum:Curtobacterium_pusillum	0	0	0	0	0	0	0	0	0	0	0	0	0	0	0	0	0	0	0	0	0	0	0	0	0	0	0	0	0	0	0	0	0	0	0	0	0	0	0	0	0	0	0	0	0	0	0	0	0
otu2874:Curtobacterium_herbarum	0	0	0	0	0	0	0	0	0	0	0	0	0	0	0	0	0	0	0	0	0	0	0	0	0	0	0	0	0	0	0	0	0	0	0	0	0	0	0	0	0	0	0	0	0	0	0	0	0
otu1357:Curtobacterium_herbarum	0	0	0	0	0	0	0	0	0	0	0	0	0	0	0	0	0	0	0	0	0	0	0	0	0	0	0	0	0	0	0	0	0	0	0	0	0	0	0	0	0	0	0	0	0	0	0	0	0
otu2883:Curtobacterium_flaccumfaciens	0	0	0	0	0	0	0	0	0	0	0	0	0	0	0	0	0	0	0	0	0	0	0	0	0	0	0.01	0	0	0	0	0	0	0	0	0	0	0	0	0	0	0	0	0	0	0	0	0	0
otu553:Curtobacterium_herbarum	0	0	0	0	0	0	0	0	0	0	0	0	0	0	0	0	0	0	0	0	0	0	0	0	0	0	0	0	0	0	0	0	0	0	0	0	0	0	0	0	0	0	0	0	0	0	0	0	0
otu816:Curtobacterium_herbarum	0	0	0	0	0	0	0	0	0	0	0	0	0	0	0	0	0	0	0	0	0	0	0	0	0	0	0	0	0	0	0	0	0	0	0	0	0	0	0	0	0	0	0	0	0	0	0	0	0
Curtobacterium_citreum:Curtobacterium_flaccumfaciens:Curtobacterium_pusillum	0	0	0	0	0	0	0	0	0	0	0	0	0	0	0	0	0	0	0	0	0	0	0	0	0	0	0	0	0	0	0	0	0	0	0	0	0	0	0	0	0	0	0	0	0	0	0	0	0
otu3118:Curtobacterium_herbarum	0	0	0	0	0	0	0	0	0	0	0	0	0	0	0	0	0	0	0	0	0	0	0	0	0	0	0	0	0	0	0	0	0	0	0	0	0	0	0	0	0	0	0	0	0	0	0	0	0
Curtobacterium_flaccumfaciens:Curtobacterium_luteum	0	0	0	0	0	0	0	0	0	0	0	0	0	0	0	0	0	0	0	0	0	0	0	0	0	0	0	0	0	0	0	0	0	0	0	0	0	0	0	0	0	0	0	0	0	0	0	0	0
otu156:Curtobacterium_herbarum	0	0	0	0	0	0	0	0	0	0	0	0	0	0	0	0	0	0	0	0	0	0	0	0	0	0	0	0	0	0	0	0	0	0	0	0	0	0	0	0	0	0	0	0	0	0	0	0	0
Frigoribacterium_faeni	0.02	0.09	0.01	0.01	0.02	0.01	0.51	0.49	0.23	0.85	1.11	0.23	0.11	0.04	0.08	0.09	0.09	0.09	0.12	0.07	0.1	0.13	0.18	0.01	0.33	0.42	0.3	0.32	0.29	0.43	0.33	1.48	0.3	3.11	0.19	0.71	0.06	0.01	0.05	0.02	0.07	0	0.03	0.03	0.02	0	0	0.05	0.05
otu1069:Frigoribacterium_faeni	0	0	0	0	0	0	0	0.02	0.01	0.03	0.01	0	0	0.01	0	0	0	0	0.01	0	0	0.01	0	0	0	0	0	0	0.01	0	0.03	0.12	0.01	0.11	0	0	0	0	0	0	0	0.01	0	0	0	0	0	0	0
otu2353:Frigoribacterium_faeni	0	0	0	0	0	0	0	0.01	0	0	0	0	0	0	0	0	0	0	0	0	0	0	0	0	0	0	0	0	0	0	0	0.04	0	0.1	0.01	0.02	0	0	0	0	0	0	0	0	0	0	0	0	0
otu3063:Frigoribacterium_faeni	0	0	0	0	0	0	0	0	0	0	0	0	0	0	0	0	0	0	0	0	0	0	0	0	0.01	0.01	0	0	0	0.01	0	0.06	0	0.01	0	0.02	0	0	0	0	0	0	0	0	0	0	0	0	0
otu569:Frigoribacterium_faeni	0	0	0	0	0	0	0	0	0	0.03	0	0	0	0	0	0	0	0	0	0	0	0	0	0	0	0	0	0.01	0	0	0.01	0.03	0	0	0	0.02	0	0	0	0	0	0	0	0	0	0	0	0	0
otu218:Frigoribacterium_faeni	0	0	0	0	0	0	0	0	0	0.01	0	0	0	0	0	0	0	0	0	0	0	0	0	0	0	0	0	0	0	0	0	0	0	0	0	0	0	0	0	0	0	0	0	0	0	0	0	0	0
otu217:Herbiconiux_solani	0	0	0	0	0	0	0.02	0	0	0	0.01	0	0	0	0	0	0	0	0	0	0	0	0	0	0	0	0	0	0	0	0	0.01	0	0	0	0	0	0	0	0	0	0	0	0	0	0	0	0	0
otu2069:Diaminobutyricimonas_aerilata	0	0	0	0	0	0	0	0	0	0	0	0	0	0	0	0	0	0	0	0	0	0	0	0	0	0	0	0	0	0	0	0	0	0	0	0	0	0	0	0	0	0	0	0	0	0	0	0	0
otu107:Crocebacterium_ilecola	0	0	0	0	0	0	0	0	0	0	0.01	0	0	0	0	0	0.01	0	0	0	0	0	0	0	0	0	0	0.01	0	0	0	0	0	0	0	0	0	0	0	0	0	0	0	0	0	0	0.01	0	0
Crocebacterium_ilecola	0	0	0	0	0	0	0.01	0	0	0	0	0	0	0	0	0	0	0	0	0	0	0	0	0	0	0	0	0	0	0	0	0	0	0	0	0	0	0	0	0	0	0	0	0	0	0	0	0	0
otu2513:Leifsonia_antarctica	0	0	0	0	0	0	0	0	0	0	0	0	0	0	0	0	0	0	0	0	0	0	0	0	0	0	0	0	0.01	0	0	0	0	0	0	0	0	0	0	0	0	0	0	0	0	0	0	0	0
Leucobacter_tardus	0	0	0	0	0	0	0	0	0	0	0	0	0	0	0	0	0	0	0	0	0	0	0	0	0	0	0	0	0	0	0	0	0	0	0	0	0	0	0	0	0	0	0	0	0	0	0	0	0
Leucobacter_chromiiresistens	0	0	0	0	0	0	0	0	0	0.01	0	0	0	0	0	0	0	0	0	0	0	0	0	0	0	0	0	0	0	0	0	0	0	0	0	0	0	0	0	0	0	0	0	0	0	0	0	0	0
otu2406:Leucobacter_iarius	0	0	0	0	0	0	0	0	0	0	0	0	0	0	0	0	0	0	0	0	0	0	0	0	0	0	0	0	0	0	0	0	0	0	0	0	0	0	0	0	0	0	0	0	0	0	0	0	0
Leucobacter_aridicollis	0	0	0	0	0	0	0	0	0	0	0	0	0	0	0	0	0	0	0	0	0	0	0	0	0	0	0	0	0	0	0	0	0	0	0	0	0	0	0	0	0	0	0	0	0	0	0	0	0
Leucobacter_chromiireducens	0	0	0	0	0	0	0	0	0	0	0	0	0	0	0	0	0	0	0	0	0	0	0	0	0	0	0	0	0	0	0	0	0	0	0	0	0	0	0	0	0	0	0	0	0	0	0	0	0
Leucobacter_komagatae	0	0	0	0	0	0	0	0	0	0	0	0	0	0	0	0	0	0	0	0	0	0	0	0	0	0	0	0	0	0	0	0	0	0	0	0	0	0	0	0	0	0	0	0	0	0	0	0	0
otu1663:Leucobacter_tardus	0	0	0	0	0	0	0	0	0	0	0	0	0	0	0	0	0	0	0	0	0	0	0	0	0	0	0	0	0	0	0	0	0	0	0	0	0	0	0	0	0	0	0	0	0	0	0	0	0
otu1936:Leucobacter_komagatae	0	0	0	0	0	0	0	0	0	0	0	0	0	0	0	0	0	0	0	0	0	0	0	0	0	0	0	0	0	0	0	0	0	0	0	0	0	0	0	0	0	0	0	0	0	0	0	0	0
otu2174:Leucobacter_chromiiresistens	0	0	0	0	0	0	0	0	0	0	0	0	0	0	0	0	0	0	0	0	0	0	0	0	0	0	0	0	0	0	0	0	0	0	0	0	0	0	0	0	0	0	0	0	0	0	0	0	0
otu895:Leucobacter_komagatae	0	0	0	0	0	0	0	0	0	0	0	0	0	0	0	0	0	0	0	0	0	0	0	0	0	0	0	0	0	0	0	0	0	0	0	0	0	0	0	0	0	0	0	0	0	0	0	0	0
otu1556:Leucobacter_komagatae	0	0	0	0	0	0	0	0	0	0	0	0	0	0	0	0	0	0	0	0	0	0	0	0	0	0	0	0	0	0	0	0	0	0	0	0	0	0	0	0	0	0	0	0	0	0	0	0	0
otu1960:Leucobacter_tardus	0	0	0	0	0	0	0	0	0	0	0	0	0	0	0	0	0	0	0	0	0	0	0	0	0	0	0	0	0	0	0	0	0	0	0	0	0	0	0	0	0	0	0	0	0	0	0	0	0
Leucobacter_denitrificans	0	0	0	0	0	0	0	0	0	0	0	0	0	0	0	0	0	0	0	0	0	0	0	0	0	0	0	0	0	0	0	0	0	0	0	0	0	0	0	0	0	0	0	0	0	0	0	0	0
otu1590:Leucobacter_tardus	0	0	0	0	0	0	0	0	0	0	0	0	0	0	0	0	0	0	0	0	0	0	0	0	0	0	0	0	0	0	0	0	0	0	0	0	0	0	0	0	0	0	0	0	0	0	0	0	0
otu2580:Leucobacter_tardus	0	0	0	0	0	0	0	0	0	0	0	0	0	0	0	0	0	0	0	0	0	0	0	0	0	0	0	0	0	0	0	0	0	0	0	0	0	0	0	0	0	0	0	0	0	0	0	0	0
otu2835:Leucobacter_chromiiresistens:Leucobacter_iarius	0	0	0	0	0	0	0	0	0	0	0	0	0	0	0	0	0	0	0	0	0	0	0	0	0	0	0	0	0	0	0	0	0	0	0	0	0	0	0	0	0	0	0	0	0	0	0	0	0
otu631:Leucobacter_denitrificans	0	0	0	0	0	0	0	0	0	0	0	0	0	0	0	0	0	0	0	0	0	0	0	0	0	0	0	0	0	0	0	0	0	0	0	0	0	0	0	0	0	0	0	0	0	0	0	0	0
otu742:Leucobacter_luti	0	0	0	0	0	0	0	0	0	0	0	0	0	0	0	0	0	0	0	0	0	0	0	0	0	0	0	0	0	0	0	0	0	0	0	0	0	0	0	0	0	0	0	0	0	0	0	0	0
otu871:Leucobacter_chromiiresistens:Leucobacter_tardus	0	0	0	0	0	0	0	0	0	0	0	0	0	0	0	0	0	0	0	0	0	0	0	0	0	0	0	0	0	0	0	0	0	0	0	0	0	0	0	0	0	0	0	0	0	0	0	0	0
Microbacterium_oleivorans:Microbacterium_paraoxydans	0	0	0	0	0	0	0	0	0	0	0	0	0	0	0	0	0	0	0	0	0	0	0	0	0	0	0	0	0	0	0	0.01	0	0.01	0	0	0	0	0	0	0	0	0	0	0	0	0	0	0
Microbacterium_testaceum	0	0	0	0	0	0	0	0	0	0	0	0	0	0	0	0	0.01	0	0	0	0.01	0.02	0	0	0.01	0.02	0.01	0.01	0	0.03	0	0.01	0.02	0.01	0	0	0	0	0.02	0	0	0	0	0	0	0	0	0	0
Microbacterium_foliorum	0	0.01	0	0	0	0	0.04	0	0.03	0.01	0.03	0.01	0.03	0.01	0	0	0	0	0	0	0.02	0	0.01	0	0	0	0	0	0	0.01	0.01	0.1	0	0.02	0	0.01	0.12	0.33	0.14	0	0	0	0	0	0	0	0	0	0
Microbacterium_oleivorans	0	0	0	0	0	0	0	0	0	0	0	0	0	0	0	0	0	0	0	0	0	0	0	0	0	0	0	0	0	0	0	0	0	0	0	0	0	0	0	0	0	0	0	0.01	0	0	0	0	0
otu1289:Microbacterium_paludicola	0	0	0	0	0	0	0	0	0	0	0	0	0	0	0	0	0	0	0	0	0	0	0	0	0	0	0	0	0	0	0	0	0	0	0	0	0	0	0	0	0	0	0	0	0	0	0	0	0
Microbacterium_xinjiangensis	0	0	0	0	0	0	0	0	0	0	0	0	0	0	0	0	0	0	0	0	0	0	0	0	0	0	0	0	0	0	0	0	0	0	0	0	0	0	0	0	0	0	0	0	0	0	0	0	0
Microbacterium_arborescens	0	0	0	0	0	0	0	0	0	0	0	0	0	0	0	0	0	0	0	0	0	0	0	0	0	0	0	0	0	0	0	0	0	0	0	0	0	0	0	0	0	0	0	0	0	0	0	0	0
Microbacterium_hydrocarbonoxydans	0	0	0	0	0	0	0.01	0	0	0	0.01	0	0	0	0	0	0	0	0	0	0	0	0	0	0	0.01	0	0	0	0	0	0	0	0	0	0	0.03	0.09	0.03	0	0	0	0.01	0	0	0	0	0	0
Microbacterium_testaceum:Microbacterium_trichothecenolyticum	0	0	0	0	0	0	0	0	0	0	0	0	0	0	0	0	0	0	0	0	0	0	0	0	0	0	0	0	0	0	0	0	0	0	0.01	0	0	0	0	0	0	0	0	0	0	0	0	0	0
Microbacterium_schleiferi	0	0	0	0	0	0	0.01	0	0.01	0	0	0	0	0	0	0	0	0	0	0.01	0	0	0.01	0	0	0	0	0	0	0	0	0	0	0	0	0	0	0	0	0	0	0	0	0	0	0	0	0	0
Microbacterium_oxydans	0.01	0.01	0	0	0	0	0	0	0	0	0	0	0	0	0	0	0	0	0	0	0	0	0	0	0	0.01	0	0	0	0.02	0	0	0	0	0	0	0	0	0	0	0	0	0	0	0	0	0	0	0
otu2722:Microbacterium_oleivorans:Microbacterium_paraoxydans	0	0	0	0	0	0	0	0	0	0	0	0	0	0	0	0	0	0	0	0	0	0	0	0	0	0	0	0	0	0	0	0	0	0	0	0	0	0	0	0	0	0	0	0	0	0	0	0	0
Microbacterium_oxydans:Microbacterium_paraoxydans	0	0	0	0	0	0	0	0	0	0	0	0	0	0	0	0	0	0	0	0	0	0	0	0	0	0	0	0	0	0	0	0	0	0	0	0	0	0	0	0	0	0	0	0	0	0	0	0	0
Microbacterium_paraoxydans	0	0	0	0	0	0	0	0	0	0	0	0	0	0	0	0	0	0	0	0	0	0.01	0	0	0	0	0	0	0	0	0	0	0	0	0	0	0	0	0	0	0	0	0	0	0	0	0	0	0
Microbacterium_arborescens:Microbacterium_hominis	0	0	0	0	0	0	0	0	0	0	0	0	0	0	0	0	0	0	0	0	0	0	0	0	0	0	0	0	0	0	0	0	0	0	0	0	0	0	0	0	0	0	0	0	0	0	0	0	0
Microbacterium_imperiale	0	0	0	0	0	0	0	0	0	0	0	0	0	0	0	0	0	0	0	0	0	0	0	0	0	0	0	0	0	0	0	0	0	0	0	0	0	0	0	0	0	0	0	0	0	0	0	0	0
Microbacterium_phyllosphaerae	0	0	0	0	0	0	0	0	0	0	0	0	0	0	0	0	0	0	0	0	0	0	0	0	0.01	0	0	0	0	0.01	0	0	0	0	0	0	0	0.01	0	0	0	0	0	0	0	0	0	0	0
otu530:Microbacterium_arborescens:Microbacterium_hominis:Microbacterium_imperiale:Microbacterium_phyllosphaerae	0	0	0	0	0	0	0	0	0	0	0	0	0	0	0	0	0	0	0	0	0	0	0	0	0	0	0	0	0	0	0	0	0	0	0	0	0	0	0	0	0	0	0	0	0	0	0	0	0
Microbacterium_maritypicum:Microbacterium_oxydans	0	0	0	0	0	0	0	0	0	0	0	0	0	0	0	0	0	0	0	0	0	0	0	0	0	0.01	0	0	0	0	0	0	0	0	0	0	0.01	0.03	0	0	0	0	0	0	0	0	0	0	0
otu1148:Microbacterium_xinjiangensis	0	0	0	0	0	0	0	0	0	0	0	0	0	0	0	0	0	0	0	0	0	0	0	0	0	0	0	0	0	0	0	0	0	0	0	0	0	0	0	0	0	0	0	0	0	0	0	0	0
otu573:Microbacterium_marinilacus:Microbacterium_paludicola:Microbacterium_profundi	0	0	0	0	0	0	0	0	0	0	0	0	0	0	0	0	0	0	0	0	0	0	0	0	0	0	0	0	0	0	0	0	0	0	0	0	0	0	0	0	0	0	0	0	0	0	0	0	0
Microbacterium_hominis	0	0	0	0	0	0	0	0	0	0	0	0	0	0	0	0	0	0	0	0	0	0	0	0	0	0	0	0	0	0	0	0	0	0	0	0	0	0	0	0	0	0	0	0	0	0	0	0	0
Microbacterium_esteraromaticum	0	0	0	0	0	0	0	0	0	0	0	0	0	0	0	0	0	0	0	0	0	0	0	0	0	0	0	0	0	0	0	0	0	0	0	0	0	0	0	0	0	0	0	0	0	0	0	0	0
otu1067:Microbacterium_phyllosphaerae	0	0	0	0	0	0	0	0	0	0	0	0	0	0	0	0	0	0	0	0	0	0	0	0	0	0	0	0	0	0	0	0	0	0	0	0	0	0	0	0	0	0	0	0	0	0	0	0	0
Microbacterium_barkeri	0	0	0	0	0	0	0	0	0	0	0	0	0	0	0	0	0	0	0	0	0	0	0	0	0	0	0	0	0	0	0	0	0	0	0	0	0	0	0	0	0	0	0	0	0	0	0	0	0
Microbacterium_halotolerans	0	0	0	0	0	0	0	0	0	0	0	0	0	0	0	0	0	0	0	0	0	0	0	0	0	0	0	0	0	0	0	0	0	0	0	0	0	0	0	0	0	0	0	0	0	0	0	0	0
Microbacterium_hominis:Microbacterium_phyllosphaerae	0	0	0	0	0	0	0	0	0	0	0	0	0	0	0	0	0	0	0	0	0	0	0	0	0	0	0	0	0	0	0	0	0	0	0	0	0	0	0	0	0	0	0	0	0	0	0	0	0
otu1244:Microbacterium_gubbeenense:Microbacterium_profundi:Microbacterium_xinjiangensis	0	0	0	0	0	0	0	0	0	0	0	0	0	0	0	0	0	0	0	0	0	0	0	0	0	0	0	0	0	0	0	0	0	0	0	0	0	0	0	0	0	0	0	0	0	0	0	0	0
otu3110:Microbacterium_testaceum:Microbacterium_trichothecenolyticum	0	0	0	0	0	0	0	0	0	0	0	0	0	0	0	0	0	0	0	0	0	0	0	0	0	0	0	0	0	0	0	0	0	0	0	0	0	0	0	0	0	0	0	0	0	0	0	0	0
otu3125:Microbacterium_oleivorans:Microbacterium_paraoxydans	0	0	0	0	0	0	0	0	0	0	0	0	0	0	0	0	0	0	0	0	0	0	0	0	0	0	0	0	0	0	0	0	0	0	0	0	0	0	0	0	0	0	0	0	0	0	0	0	0
Microbacterium_aerolatum	0	0	0	0	0	0	0	0	0	0	0	0	0	0	0	0	0	0	0	0	0	0	0	0	0	0	0	0	0	0	0	0	0	0	0	0	0.01	0	0	0	0	0	0	0	0	0	0	0	0
Microbacterium_binotii:Microbacterium_neimengense	0	0	0	0	0	0	0	0	0	0	0	0	0	0	0	0	0	0	0	0	0	0	0	0	0	0	0	0	0	0	0	0	0	0	0	0	0	0	0	0	0	0	0	0	0	0	0	0	0
Microbacterium_marinum	0	0	0	0	0	0	0	0	0	0	0	0	0	0	0	0	0	0	0	0	0	0	0	0	0	0	0	0	0	0	0	0	0	0	0	0	0	0	0	0	0	0	0	0	0	0	0	0	0
Microbacterium_neimengense	0	0	0	0	0	0	0	0	0	0	0	0	0	0	0	0	0	0	0	0	0	0	0	0	0	0	0	0	0	0	0	0	0	0	0	0	0	0	0	0	0	0	0	0	0	0	0	0	0
otu1800:Microbacterium_foliorum	0	0	0	0	0	0	0	0	0	0	0	0	0	0	0	0	0	0	0	0	0	0	0	0	0	0.01	0	0	0.01	0	0	0.01	0	0	0	0	0	0	0	0	0	0	0	0	0	0	0	0	0
otu2793:Microbacterium_oleivorans:Microbacterium_paraoxydans:Microbacterium_trichothecenolyticum	0	0	0	0	0	0	0	0	0	0	0	0	0	0	0	0	0	0	0	0	0	0	0	0	0	0	0	0	0	0	0	0	0	0	0	0	0	0	0	0	0	0	0	0	0	0	0	0	0
otu2993:Microbacterium_testaceum	0	0	0	0	0	0	0	0	0	0	0	0	0	0	0	0	0	0	0	0	0	0	0	0	0	0	0	0	0	0	0	0	0	0	0	0	0	0	0.01	0	0	0	0	0	0	0	0	0	0
otu2396:Microbacterium_aquimaris:Microbacterium_phyllosphaerae:Microbacterium_profundi	0	0	0	0	0	0	0	0	0	0	0	0	0	0	0	0	0	0	0	0	0	0	0	0	0	0	0	0	0	0	0	0	0	0	0	0	0	0	0	0	0	0	0	0	0	0	0	0	0
otu2574:Microbacterium_keratanolyticum:Microbacterium_oleivorans:Microbacterium_paraoxydans	0	0	0	0	0	0	0	0	0	0	0	0	0	0	0	0	0	0	0	0	0	0	0	0	0	0	0	0	0	0	0	0	0	0	0	0	0	0	0	0	0	0	0	0	0	0	0	0	0
Microbacterium_agarici:Microbacterium_lindanitolerans	0	0	0	0	0	0	0	0	0	0	0	0	0	0	0	0	0	0	0	0	0	0	0	0	0	0	0	0	0	0	0	0	0	0	0	0	0	0	0	0	0	0	0	0	0	0	0	0	0
Microbacterium_hatanonis:Microbacterium_oxydans	0	0	0	0	0	0	0	0.01	0	0	0	0	0	0	0	0	0	0	0	0	0	0	0	0	0	0	0	0	0.01	0	0	0	0	0	0	0	0	0	0.01	0	0	0	0	0	0	0	0	0	0
Microbacterium_imperiale:Microbacterium_thalassium	0	0	0	0	0	0	0	0	0	0	0	0	0	0	0	0	0	0	0	0	0	0	0	0	0	0	0	0	0	0	0	0	0	0	0	0	0	0	0	0	0	0	0	0	0	0	0	0	0
Microbacterium_lacus	0	0	0	0	0	0	0	0	0	0	0	0	0	0	0	0	0	0	0	0	0	0	0	0	0	0	0	0	0	0	0	0	0	0	0	0	0	0	0	0	0	0	0	0	0	0	0	0	0
Microbacterium_marinilacus	0	0	0	0	0	0	0	0	0	0	0	0	0	0	0	0	0	0	0	0	0	0	0	0	0	0	0	0	0	0	0	0	0	0	0	0	0	0	0	0	0	0	0	0	0	0	0	0	0
otu1386:Microbacterium_oleivorans:Microbacterium_paraoxydans:Microbacterium_trichothecenolyticum	0	0	0	0	0	0	0	0	0	0	0	0	0	0	0	0	0	0	0	0	0	0	0	0	0	0	0	0	0	0	0	0	0	0	0	0	0	0	0	0	0	0	0	0	0	0	0	0	0
otu1585:Microbacterium_arthrosphaerae:Microbacterium_aurantiacum:Microbacterium_chocolatum:Microbacterium_flavescens:Microbacterium_hydrocarbonoxydans:Microbacterium_kitamiense:Microbacterium_laevaniformans:Microbacterium_oleivorans:Microbacterium_sediminicola:Microbacterium_testaceum	0	0	0	0	0	0	0	0	0	0	0	0	0	0	0	0	0	0	0	0	0	0	0	0	0	0	0	0	0	0	0	0	0	0	0	0	0	0.01	0.01	0	0	0	0	0.01	0	0	0	0	0
otu2302:Microbacterium_testaceum:Microbacterium_trichothecenolyticum	0	0	0	0	0	0	0	0	0	0	0	0	0	0	0	0	0	0	0	0	0	0	0	0	0	0	0	0	0	0	0	0	0	0	0	0	0	0	0	0	0	0	0	0	0	0	0	0	0
otu2488:Microbacterium_halotolerans	0	0	0	0	0	0	0	0	0	0	0	0	0	0	0	0	0	0	0	0	0	0	0	0	0	0	0	0	0	0	0	0	0	0	0	0	0	0	0	0	0	0	0	0	0	0	0	0	0
otu307:Microbacterium_xinjiangensis	0	0	0	0	0	0	0	0	0	0	0	0	0	0	0	0	0	0	0	0	0	0	0	0	0	0	0	0	0	0	0	0	0	0	0	0	0	0	0	0	0	0	0	0	0	0	0	0	0
otu887:Microbacterium_testaceum	0	0	0	0	0	0	0	0	0	0	0	0	0	0	0	0	0	0	0	0	0	0	0	0	0	0	0	0	0	0	0	0	0	0	0	0	0	0	0	0	0	0	0	0	0	0	0	0	0
Microbacterium_aerolatum:Microbacterium_foliorum:Microbacterium_hydrocarbonoxydans	0	0	0	0	0	0	0	0	0	0	0	0	0	0	0	0	0	0	0	0	0	0	0	0	0	0	0	0	0	0	0	0	0	0	0	0	0	0	0	0	0	0	0	0	0	0	0	0	0
Microbacterium_arborescens:Microbacterium_imperiale	0	0	0	0	0	0	0	0	0	0	0	0	0	0	0	0	0	0	0	0	0	0	0	0	0	0	0	0	0	0	0	0	0	0	0	0	0	0	0	0	0	0	0	0	0	0	0	0	0
Microbacterium_imperiale:Microbacterium_oleivorans	0	0	0	0	0	0	0	0	0	0	0	0	0	0	0	0	0	0	0	0	0	0	0	0	0	0	0	0	0	0	0	0	0	0	0	0	0	0	0	0	0	0	0	0	0	0	0	0	0
Microbacterium_keratanolyticum	0	0	0	0	0	0	0	0	0	0	0	0	0	0	0	0	0	0	0	0	0	0	0	0	0	0	0	0	0	0	0	0	0	0	0	0	0	0	0	0	0	0	0	0	0	0	0	0	0
Microbacterium_pumilum	0	0	0	0	0	0	0	0	0	0	0	0	0	0	0	0	0	0	0	0	0	0	0	0	0	0	0	0	0	0	0	0	0	0	0	0	0	0	0	0	0	0	0	0	0	0	0	0	0
Microbacterium_sediminis	0	0	0	0	0	0	0	0	0	0	0	0	0	0	0	0	0	0	0	0	0	0	0	0	0	0	0	0	0	0	0	0	0	0	0	0	0	0	0	0	0	0	0	0	0	0	0	0	0
Microbacterium_testaceum:Microbacterium_trichotecenolyticum:Microbacterium_trichothecenolyticum	0	0	0	0	0	0	0	0	0	0	0	0	0	0	0	0	0	0	0	0	0	0	0	0	0	0	0	0	0	0	0	0	0	0	0	0	0	0	0	0	0	0	0	0	0	0	0	0	0
otu1100:Microbacterium_oleivorans:Microbacterium_paraoxydans	0	0	0	0	0	0	0	0	0	0	0	0	0	0	0	0	0	0	0	0	0	0	0	0	0	0	0	0	0	0	0	0	0	0	0	0	0	0	0	0	0	0	0	0	0	0	0	0	0
otu1977:Microbacterium_lacus	0	0	0	0	0	0	0	0	0	0	0	0	0	0	0	0	0	0	0	0	0	0	0	0	0	0	0	0	0	0	0	0	0	0	0	0	0	0	0	0	0	0	0	0	0	0	0	0	0
otu2921:Microbacterium_oleivorans	0	0	0	0	0	0	0	0	0	0	0	0	0	0	0	0	0	0	0	0	0	0	0	0	0	0	0	0	0	0	0	0	0	0	0	0	0	0	0	0	0	0	0	0	0	0	0	0	0
otu3114:Microbacterium_arabinogalactanolyticum:Microbacterium_esteraromaticum:Microbacterium_oxydans:Microbacterium_suwonense	0	0	0	0	0	0	0	0	0	0	0	0	0	0	0	0	0	0	0	0	0	0	0	0	0	0	0	0	0	0	0	0	0	0	0	0	0	0	0	0	0	0	0	0	0	0	0	0	0
otu42:Microbacterium_sediminis	0	0	0	0	0	0	0	0	0	0	0	0	0	0	0	0	0	0	0	0	0	0	0	0	0	0	0	0	0	0	0	0	0	0	0	0	0	0	0	0	0	0	0	0	0	0	0	0	0
Microbacterium_aerolatum:Microbacterium_azadirachtae:Microbacterium_foliorum	0	0	0	0	0	0	0	0	0	0	0	0	0	0	0	0	0	0	0	0	0	0	0	0	0	0	0	0	0	0	0	0	0	0	0	0	0	0	0	0	0	0	0	0	0	0	0	0	0
Microbacterium_aerolatum:Microbacterium_foliorum	0	0	0	0	0	0	0	0	0	0	0	0	0	0	0	0	0	0	0	0	0	0	0	0	0	0	0	0	0	0	0	0	0	0	0	0	0	0	0	0	0	0	0	0	0	0	0	0	0
Microbacterium_aoyamense	0	0	0	0	0	0	0	0	0	0	0	0	0	0	0	0	0	0	0	0	0	0	0	0	0	0	0	0	0	0	0	0	0	0	0	0	0	0	0	0	0	0	0	0	0	0	0	0	0
Microbacterium_aoyamense:Microbacterium_aurum	0	0	0	0	0	0	0	0	0	0	0	0	0	0	0	0	0	0	0	0	0	0	0	0	0	0	0	0	0	0	0	0	0	0	0	0	0	0	0	0	0	0	0	0	0	0	0	0	0
Microbacterium_arthrosphaerae:Microbacterium_hydrocarbonoxydans:Microbacterium_marinilacus:Microbacterium_sediminicola	0	0	0	0	0	0	0	0	0	0	0	0	0	0	0	0	0	0	0	0	0	0	0	0	0	0	0	0	0	0	0	0	0	0	0	0	0	0	0	0	0	0	0	0	0	0	0	0	0
Microbacterium_aurum	0	0	0	0	0	0	0	0	0	0	0	0	0	0	0	0	0	0	0	0	0	0	0	0	0	0	0	0	0	0	0	0	0	0	0	0	0	0	0	0	0	0	0	0	0	0	0	0	0
Microbacterium_foliorum:Microbacterium_marinum:Microbacterium_thalassium	0	0	0	0	0	0	0	0	0	0	0	0	0	0	0	0	0	0	0	0	0	0	0	0	0	0	0	0	0	0	0	0	0	0	0	0	0	0	0	0	0	0	0	0	0	0	0	0	0
Microbacterium_foliorum:Microbacterium_phyllosphaerae	0	0	0	0	0	0	0	0	0	0	0	0	0	0	0	0	0	0	0	0	0	0	0	0	0	0	0	0	0	0	0	0	0	0	0	0	0	0	0	0	0	0	0	0	0	0	0	0	0
Microbacterium_hydrocarbonoxydans:Microbacterium_phyllosphaerae	0	0.01	0	0	0	0	0	0	0	0	0	0	0	0	0	0	0	0	0	0	0	0	0	0	0	0	0	0	0	0	0	0	0	0	0	0	0	0	0	0	0	0	0	0	0	0	0	0	0
Microbacterium_imperiale:Microbacterium_pumilum	0	0	0	0	0	0	0	0	0	0	0	0	0	0	0	0	0	0	0	0	0	0	0	0	0	0	0	0	0	0	0	0	0	0	0	0	0	0	0	0	0	0	0	0	0	0	0	0	0
Microbacterium_lacus:Microbacterium_oleivorans	0	0	0	0	0	0	0	0	0	0	0	0	0	0	0	0	0	0	0	0	0	0	0	0	0	0	0	0	0	0	0	0	0	0	0	0	0	0	0	0	0	0	0	0	0	0	0	0	0
Microbacterium_laevaniformans	0	0	0	0	0	0	0	0	0	0	0	0	0	0	0	0	0	0	0	0	0	0	0	0	0	0	0	0	0	0	0.01	0	0	0	0	0	0	0	0	0	0	0	0	0	0	0	0	0	0
Microbacterium_marinum:Microbacterium_phyllosphaerae:Microbacterium_thalassium	0	0	0	0	0	0	0	0	0	0	0	0	0	0	0	0	0	0	0	0	0	0	0	0	0	0	0	0	0	0	0	0	0	0	0	0	0	0	0	0	0	0	0	0	0	0	0	0	0
Microbacterium_oxydans:Microbacterium_paraoxydans:Microbacterium_thalassium	0	0	0	0	0	0	0	0	0	0	0	0	0	0	0	0	0	0	0	0	0	0	0	0	0	0	0	0	0	0	0	0	0	0	0	0	0	0	0.01	0	0	0	0	0	0	0	0	0	0
Microbacterium_paludicola	0	0	0	0	0	0	0	0	0	0	0	0	0	0	0	0	0	0	0	0	0	0	0	0	0	0	0	0	0	0	0	0	0	0	0	0	0	0	0	0	0	0	0	0	0	0	0	0	0
Microbacterium_phyllosphaerae:Microbacterium_profundi	0	0	0	0	0	0	0	0	0	0	0	0	0	0	0	0	0	0	0	0	0	0	0	0	0	0	0	0	0	0	0	0	0	0	0	0	0	0	0	0	0	0	0	0	0	0	0	0	0
Microbacterium_phyllosphaerae:Microbacterium_thalassium	0	0	0	0	0	0	0	0	0	0	0	0	0	0	0	0	0	0	0	0	0	0	0	0	0	0	0	0	0	0	0	0	0	0	0	0	0	0	0	0	0	0	0	0	0	0	0	0	0
Microbacterium_resistens	0	0	0	0	0	0	0	0	0	0	0	0	0	0	0	0	0	0	0	0	0	0	0	0	0	0	0	0	0	0	0	0	0	0	0	0	0	0	0	0	0	0	0	0	0	0	0	0	0
Microbacterium_schleiferi:Microbacterium_spBB30	0	0	0	0	0	0	0	0	0	0	0	0	0	0	0	0	0	0	0	0	0	0	0	0	0	0	0	0	0	0	0	0	0	0	0	0	0	0	0	0	0	0	0	0	0	0	0	0	0
Microbacterium_testaceum:Microbacterium_trichotecenolyticum	0	0	0	0	0	0	0	0	0	0	0	0	0	0	0	0	0	0	0	0	0	0	0	0	0	0	0	0	0	0	0	0	0	0	0	0	0.01	0	0	0	0	0	0	0	0	0	0	0	0
Microbacterium_thalassium	0	0	0	0	0	0	0	0	0	0	0	0	0	0	0	0	0	0	0	0	0	0	0	0	0	0	0	0	0	0	0	0	0	0	0	0	0	0	0	0	0	0	0	0	0	0	0	0	0
otu1163:Microbacterium_oxydans:Microbacterium_paraoxydans:Microbacterium_testaceum:Microbacterium_thalassium	0	0	0	0	0	0	0	0	0	0	0	0	0	0	0	0	0	0	0	0	0	0	0	0	0	0	0	0	0	0	0	0	0	0	0	0	0	0	0	0	0	0	0	0	0	0	0	0	0
otu1389:Microbacterium_testaceum	0	0	0	0	0	0	0	0	0	0	0	0	0	0	0	0	0	0	0	0	0	0	0	0	0	0	0	0	0	0	0	0	0	0	0	0	0	0	0	0	0	0	0	0	0	0	0	0	0
otu1601:Microbacterium_testaceum	0	0	0	0	0	0	0	0	0	0	0	0	0	0	0	0	0	0	0	0	0	0	0	0	0	0	0	0	0	0	0	0	0	0	0	0	0	0	0	0	0	0	0	0	0	0	0	0	0
otu166:Microbacterium_aquimaris:Microbacterium_testaceum:Microbacterium_trichothecenolyticum	0	0	0	0	0	0	0	0	0	0	0	0	0	0	0	0	0	0	0	0	0	0	0	0	0	0	0	0	0	0	0	0	0	0	0	0	0	0	0	0	0	0	0	0	0	0	0	0	0
otu1722:Microbacterium_lacus	0	0	0	0	0	0	0	0	0	0	0	0	0	0	0	0	0	0	0	0	0	0	0	0	0	0	0	0	0	0	0	0	0	0	0	0	0	0	0	0	0	0	0	0	0	0	0	0	0
otu1854:Microbacterium_testaceum	0	0	0	0	0	0	0	0	0	0	0	0	0	0	0	0	0	0	0	0	0	0	0	0	0	0	0	0	0	0	0	0	0	0	0	0	0	0	0	0	0	0	0	0	0	0	0	0	0
otu1901:Microbacterium_maritypicum:Microbacterium_oxydans	0	0	0	0	0	0	0	0	0	0	0	0	0	0	0	0	0	0	0	0	0	0	0	0	0	0	0	0	0	0	0	0	0	0	0	0	0	0	0.01	0	0	0	0	0	0	0	0	0	0
otu1980:Microbacterium_aquimaris:Microbacterium_halophilum:Microbacterium_testaceum	0	0	0	0	0	0	0	0	0	0	0	0	0	0	0	0	0	0	0	0	0	0	0	0	0	0	0	0	0	0	0	0	0	0	0	0	0	0	0	0	0	0	0	0	0	0	0	0	0
otu2109:Microbacterium_xinjiangensis	0	0	0	0	0	0	0	0	0	0	0	0	0	0	0	0	0	0	0	0	0	0	0	0	0	0	0	0	0	0	0	0	0	0	0	0	0	0	0	0	0	0	0	0	0	0	0	0	0
otu212:Microbacterium_hydrocarbonoxydans	0	0	0	0	0	0	0	0	0	0	0	0	0	0	0	0	0	0	0	0	0	0	0	0	0	0	0	0	0	0	0	0	0	0	0	0	0	0	0.01	0	0	0	0	0	0	0	0	0	0
otu2367:Microbacterium_testaceum	0	0	0	0	0	0	0	0	0	0	0	0	0	0	0	0	0	0	0	0	0	0	0	0	0	0	0	0	0	0	0	0	0	0	0	0	0	0	0	0	0	0	0	0	0	0	0	0	0
otu2499:Microbacterium_ginsengisoli	0	0	0	0	0	0	0	0	0	0	0	0	0	0	0	0	0	0	0	0	0	0	0	0	0	0	0	0	0	0	0	0	0	0	0	0	0	0	0	0	0	0	0	0	0	0	0	0	0
otu2704:Microbacterium_testaceum	0	0	0	0	0	0	0	0	0	0	0	0	0	0	0	0	0	0	0	0	0	0	0	0	0	0	0	0	0	0	0	0	0	0	0	0	0	0	0	0	0	0	0	0	0	0	0	0	0
otu2771:Microbacterium_oxydans:Microbacterium_paraoxydans	0	0	0	0	0	0	0	0	0	0	0	0	0	0	0	0	0	0	0	0	0	0	0	0	0	0	0	0	0	0	0	0	0	0	0	0	0	0	0	0	0	0	0	0	0	0	0	0	0
otu3014:Microbacterium_foliorum	0	0	0	0	0	0	0	0	0	0	0	0	0	0	0	0	0	0	0	0	0	0	0	0	0	0	0	0	0	0	0	0	0	0	0	0	0	0	0	0	0	0	0	0	0	0	0	0	0
otu3052:Microbacterium_phyllosphaerae	0	0	0	0	0	0	0	0	0	0	0	0	0	0	0	0	0	0	0	0	0	0	0	0	0	0	0	0	0	0	0	0	0	0	0	0	0	0	0	0	0	0	0	0	0	0	0	0	0
otu3065:Microbacterium_testaceum	0	0	0	0	0	0	0	0	0	0	0	0	0	0	0	0	0	0	0	0	0	0	0	0	0	0	0	0	0	0	0	0	0	0	0	0	0	0	0	0	0	0	0	0	0	0	0	0	0
otu381:Microbacterium_pseudoresistens:Microbacterium_testaceum	0	0	0	0	0	0	0	0	0	0	0	0	0	0	0	0	0	0	0	0	0	0	0	0	0	0	0	0	0	0	0	0	0	0	0	0	0	0	0	0	0	0	0	0	0	0	0	0	0
otu414:Microbacterium_arabinogalactanolyticum	0	0	0	0	0	0	0	0	0	0	0	0	0	0	0	0	0	0	0	0	0	0	0	0	0	0	0	0	0	0	0	0	0	0	0	0	0	0	0	0	0	0	0	0	0	0	0	0	0
otu487:Microbacterium_foliorum:Microbacterium_keratanolyticum:Microbacterium_oxydans:Microbacterium_paraoxydans:Microbacterium_phyllosphaerae:Microbacterium_sediminicola	0	0	0	0	0	0	0	0	0	0	0	0	0	0	0	0	0	0	0	0	0	0	0	0	0	0	0	0	0	0	0	0	0	0	0	0	0	0.01	0	0	0	0	0	0	0	0	0	0	0
otu591:Microbacterium_arabinogalactanolyticum:Microbacterium_esteraromaticum:Microbacterium_oxydans:Microbacterium_soli:Microbacterium_suwonense	0	0	0	0	0	0	0	0	0	0	0	0	0	0	0	0	0	0	0	0	0	0	0	0	0	0	0	0	0	0	0	0	0	0	0	0	0	0	0	0	0	0	0	0	0	0	0	0	0
otu676:Microbacterium_arborescens	0	0	0	0	0	0	0	0	0	0	0	0	0	0	0	0	0	0	0	0	0	0	0	0	0	0	0	0	0	0	0	0	0	0	0	0	0	0	0	0	0	0	0	0	0	0	0	0	0
otu79:Microbacterium_testaceum	0	0	0	0	0	0	0	0	0	0	0	0	0	0	0	0	0	0	0	0	0	0	0	0	0	0	0	0	0	0	0	0	0	0	0	0	0	0	0	0	0	0	0	0	0	0	0	0	0
otu828:Microbacterium_flavescens	0	0	0	0	0	0	0	0	0	0	0	0	0	0	0	0	0	0	0	0	0	0	0	0	0	0	0	0	0	0	0	0	0	0	0	0	0	0	0	0	0	0	0	0	0	0	0	0	0
Microcella_alkaliphila	0	0	0	0	0	0	0.01	0	0	0	0	0	0	0	0	0	0	0	0	0	0	0	0	0	0	0	0	0	0	0	0	0	0	0	0	0	0	0	0	0	0	0	0	0	0	0	0	0	0
Okibacterium_fritillariae	0	0	0	0	0	0	0.3	0.1	0.53	0.01	0.17	0.12	0	0	0	0	0	0	0	0.01	0	0	0	0	0	0	0	0	0.01	0	0	0	0	0.06	0	0.01	0	0	0	0	0	0	0	0	0	0	0	0	0
otu2470:Okibacterium_fritillariae	0	0	0	0	0	0	0	0	0	0	0	0	0	0	0	0	0	0	0	0	0	0	0	0	0	0	0	0	0	0	0	0	0	0	0	0	0	0	0	0	0	0	0	0	0	0	0	0	0
otu82:Okibacterium_fritillariae	0	0	0	0	0	0	0	0	0	0	0	0.01	0	0	0	0	0	0	0	0	0	0	0	0	0	0	0	0	0	0.01	0	0	0	0	0	0	0	0	0	0	0	0	0	0	0	0	0	0	0
otu2611:Okibacterium_fritillariae	0	0	0	0	0	0	0	0	0	0	0	0	0	0	0	0	0	0	0	0	0	0	0	0	0	0	0	0	0	0	0	0	0	0	0	0	0	0	0	0	0	0	0	0	0	0	0	0	0
Plantibacter_cousiniae:Plantibacter_flavus	0	0	0	0	0	0	0	0	0.04	0	0.01	0	0.02	0.01	0	0	0.01	0	0.01	0	0.01	0	0	0.01	0.06	0.22	0.09	0.13	0.07	0.07	0	0	0	0.03	0	0	0	0	0	0	0	0	0	0	0	0	0	0	0
Plantibacter_flavus	0	0	0	0	0.01	0	0	0	0	0.01	0	0	0	0	0	0	0	0.01	0	0	0	0	0	0	0.01	0.01	0.01	0.01	0.02	0	0	0	0	0.01	0	0	0	0.01	0	0	0	0	0	0	0	0	0	0	0
otu1834:Plantibacter_flavus	0	0	0	0	0	0	0	0	0	0	0	0	0	0	0	0	0	0	0	0	0	0	0	0	0	0	0	0	0.01	0	0	0	0	0	0	0	0	0	0	0	0	0	0	0	0	0	0	0	0
Pseudoclavibacter_helvolus	0	0.01	0	0	0	0	0.03	0	0.04	0	0.02	0	0	0	0	0.01	0	0	0.02	0	0.02	0.01	0.04	0.07	0.04	0.05	0.04	0.03	0.01	0.03	0	0.01	0.01	0.01	0	0	0.01	0	0.03	0	0	0	0.01	0.02	0.01	0	0	0	0
otu1627:Pseudoclavibacter_helvolus	0	0	0	0	0	0	0	0	0	0	0	0	0	0	0	0	0	0	0	0	0	0	0	0	0	0	0	0	0	0	0	0	0	0	0	0	0	0	0	0	0	0	0	0	0	0	0	0	0
Rathayibacter_tritici	0	0	0	0	0	0	0	0	0	0	0	0	0	0	0	0.01	0.01	0.02	0	0	0	0	0	0	0.02	0.07	0.05	0.07	0.11	0.03	0.09	0.17	0.07	0.2	0.06	0.22	0.13	0.16	0.19	0	0	0	0	0	0	0	0	0	0
Rathayibacter_festucae	0	0	0	0	0	0	0	0	0	0	0	0	0	0	0.01	0	0.01	0	0.01	0	0.02	0	0	0	0.01	0.07	0.05	0.01	0	0.02	0.01	0	0	0.04	0	0.01	0	0	0	0	0	0	0	0	0	0	0	0	0
otu1081:Rathayibacter_tritici	0	0	0	0	0	0	0	0	0	0	0.01	0	0.01	0	0	0	0	0	0	0	0	0	0	0	0	0.01	0	0.01	0	0	0	0.01	0	0.01	0.01	0.03	0	0	0	0	0	0	0	0	0	0	0	0	0
Rathayibacter_festucae:Rathayibacter_tritici	0	0	0	0	0	0	0	0	0	0	0	0	0	0	0	0	0	0	0	0	0	0	0	0	0	0	0.02	0	0.01	0	0.02	0.01	0	0.02	0	0.01	0	0	0.01	0	0	0	0	0	0	0	0	0	0
Rathayibacter_iranicus	0	0	0	0	0	0	0	0	0	0	0	0	0	0	0	0	0	0	0	0	0	0	0	0	0	0	0	0	0	0	0	0	0	0	0	0	0	0.01	0	0	0	0	0	0	0	0	0	0	0
otu914:Rathayibacter_tritici	0	0	0	0	0	0	0	0	0	0	0	0	0	0	0	0	0	0.01	0	0	0	0	0	0	0	0	0	0	0	0	0	0	0	0	0.01	0	0	0	0	0	0	0	0	0	0	0	0	0	0
Schumannella_luteola	0	0	0	0	0	0	0	0	0	0	0	0	0	0	0	0	0	0	0	0	0	0	0	0	0	0	0	0	0	0	0	0	0	0	0	0	0	0	0	0	0	0	0	0	0	0	0	0	0
otu634:Microcella_alkaliphila:Plantibacter_cousiniae:Plantibacter_flavus	0	0	0	0	0	0	0	0.01	0	0	0	0	0	0	0	0	0.01	0	0	0	0	0	0	0	0	0	0.01	0	0	0	0	0	0	0.01	0	0	0	0	0	0	0	0	0	0	0	0	0	0	0
otu2281:Frigoribacterium_faeni:Parkia_alkaliphila:Yonghaparkia_alkaliphila	0	0	0	0	0.01	0	0	0	0.01	0.01	0	0	0.01	0	0	0	0.01	0	0	0	0	0	0	0	0.01	0	0	0	0	0	0	0.04	0.01	0.09	0	0.02	0	0	0	0	0	0	0	0	0	0	0	0.01	0
otu2699:Leucobacter_chromiireducens:Leucobacter_denitrificans:Leucobacter_iarius:Leucobacter_komagatae:Leucobacter_salsicius:Microbacterium_aerolatum:Microbacterium_arabinogalactanolyticum:Microbacterium_arthrosphaerae:Microbacterium_barkeri:Microbacterium_chocolatum:Microbacterium_dextranolyticum:Microbacterium_esteraromaticum:Microbacterium_flavescens:Microbacterium_foliorum:Microbacterium_hydr…	0	0	0	0	0	0	0	0	0	0	0	0	0	0	0	0	0	0	0	0	0	0	0	0	0	0	0	0	0	0	0	0	0	0	0	0	0	0	0	0	0	0	0	0	0	0	0	0	0
otu805:Parkia_alkaliphila:Plantibacter_cousiniae:Plantibacter_flavus:Yonghaparkia_alkaliphila	0	0	0	0	0	0	0	0	0	0	0	0	0	0	0	0	0	0	0	0	0	0	0	0	0	0	0	0	0	0	0.02	0	0	0.03	0	0.01	0	0	0	0	0	0	0	0	0	0	0	0	0
otu408:Leucobacter_aridicollis:Leucobacter_chromiiresistens:Leucobacter_iarius:Leucobacter_komagatae:Microbacterium_arabinogalactanolyticum:Microbacterium_esteraromaticum:Microbacterium_oxydans	0	0	0	0	0	0	0	0	0	0	0	0	0	0	0	0	0	0	0	0	0	0	0	0	0	0	0	0	0	0	0	0	0	0	0	0	0	0	0	0	0	0	0	0	0	0	0	0	0
otu16:Curtobacterium_herbarum:Microbacterium_agarici:Microbacterium_arabinogalactanolyticum:Microbacterium_foliorum:Microbacterium_lindanitolerans:Microbacterium_oxydans:Microbacterium_paraoxydans:Microbacterium_phyllosphaerae	0	0	0	0	0	0	0	0	0	0	0	0	0	0	0	0	0	0	0	0	0	0	0	0	0	0	0	0	0	0	0	0	0	0	0	0	0	0	0	0	0	0	0	0	0	0	0	0	0
otu2598:Amnibacterium_kyonggiense:Microbacterium_paraoxydans	0	0	0	0	0	0	0	0	0	0	0	0	0	0	0	0	0	0	0	0	0	0	0	0	0	0	0	0	0	0	0	0	0	0	0	0	0	0	0	0	0	0	0	0.01	0	0	0	0	0
otu2615:Agrococcus_baldri:Agrococcus_citreus:Agrococcus_jejuensis:Agrococcus_jenensis:Agrococcus_lahaulensis:Agrococcus_terreus:Agrococcus_versicolor:Alpinimonas_psychrophila:Amnibacterium_kyonggiense:Chryseoglobus_frigidaquae:Crocebacterium_ilecola:Cryobacterium_mesophilum:Cryobacterium_psychrophilum:Cryobacterium_psychrotolerans:Cryobacterium_roopkundense:Cryocola_antiquus:Diaminobutyricimonas_…	0	0	0	0	0	0	0	0.01	0	0	0	0	0	0	0	0	0	0	0	0	0	0	0	0	0	0	0	0	0.01	0	0	0	0	0	0	0	0.01	0	0	0	0	0	0	0	0	0	0	0	0
otu2871:Agreia_bicolorata:Agreia_pratensis:Amnibacterium_kyonggiense:Curtobacterium_citreum:Curtobacterium_flaccumfaciens:Curtobacterium_luteum:Curtobacterium_oceanosedimentum:Curtobacterium_pusillum:Frondihabitans_peucedani:Leifsonia_antarctica:Marisediminicola_antarctica:Microcella_alkaliphila:Microcella_putealis:Mycetocola_reblochoni:Okibacterium_fritillariae:Plantibacter_cousiniae:Plantibacte…	0	0	0	0	0	0	0	0	0	0	0	0	0	0	0	0	0	0	0	0	0	0	0	0	0.01	0.01	0	0	0.01	0	0	0	0	0	0	0	0	0	0	0	0	0	0	0	0	0	0	0	0
otu1374:Curtobacterium_flaccumfaciens:Leucobacter_denitrificans	0	0	0	0	0	0	0	0	0	0	0	0	0	0	0	0	0	0	0	0	0	0	0	0	0	0	0	0	0	0	0	0	0	0	0	0	0	0	0	0	0	0	0	0	0	0	0	0	0
otu1485:Gryllotalpicola_kribbensis:Microbacterium_aquimaris:Microbacterium_halophilum:Microbacterium_immunditiarum:Microbacterium_testaceum:Microbacterium_trichothecenolyticum	0	0	0	0	0	0	0	0	0	0	0	0	0	0	0	0	0	0	0	0	0	0	0	0	0	0	0	0	0	0	0	0	0	0	0	0	0	0	0	0	0	0	0	0	0	0	0	0	0
otu2024:Leifsonia_pindariensis:Microbacterium_soli	0	0	0	0	0	0	0	0	0	0	0	0	0	0	0	0	0	0	0	0	0	0	0	0	0	0	0	0	0	0	0	0	0	0	0	0	0	0	0	0	0	0	0	0	0	0	0	0	0
Cryobacterium_psychrotolerans:Frigoribacterium_faeni	0	0	0	0	0.01	0	0	0	0	0	0	0	0	0	0	0	0	0	0	0	0	0	0	0	0	0	0	0	0	0	0	0	0	0	0	0	0	0	0	0	0	0	0	0	0	0	0	0	0
Cryobacterium_psychrotolerans:Parkia_alkaliphila:Yonghaparkia_alkaliphila	0	0	0	0	0	0	0	0	0	0	0	0	0	0	0	0	0	0	0	0	0	0	0	0	0	0	0	0	0	0	0	0	0	0	0	0	0	0	0	0	0	0	0	0	0	0	0	0	0
Microcella_alkaliphila:Parkia_alkaliphila	0	0	0	0	0	0	0	0	0	0	0	0	0	0	0	0	0	0	0	0	0	0	0	0	0	0	0	0	0	0	0	0	0	0	0	0	0	0	0	0	0	0	0	0	0	0	0	0	0
otu1837:Cryobacterium_psychrotolerans:Frigoribacterium_faeni	0	0	0	0	0	0	0	0	0	0	0	0	0	0	0	0	0	0	0	0	0	0	0	0	0	0	0	0	0	0	0	0.01	0	0	0	0	0	0	0	0	0	0	0	0	0	0	0	0	0
otu26:Agreia_bicolorata:Agreia_pratensis:Curtobacterium_citreum:Curtobacterium_flaccumfaciens:Curtobacterium_luteum:Curtobacterium_oceanosedimentum:Curtobacterium_pusillum:Glaciibacter_superstes:Okibacterium_fritillariae	0	0	0	0	0	0	0.01	0	0	0	0	0	0	0	0	0	0	0	0	0	0	0	0	0	0	0	0	0	0	0	0	0	0	0	0	0	0	0	0	0	0	0	0	0	0	0	0	0	0
otu3037:Leucobacter_komagatae:Microbacterium_pseudoresistens:Microbacterium_resistens	0	0	0	0	0	0	0	0	0	0	0	0	0	0	0	0	0	0	0	0	0	0	0	0	0	0	0	0	0	0	0	0	0	0	0	0	0	0	0	0	0	0	0	0	0	0	0	0	0
otu685:Leucobacter_chromiireducens:Leucobacter_exalbidus:Leucobacter_salsicius:Microbacterium_paludicola:Microbacterium_xinjiangensis:Zimmermannella_bifida	0	0	0	0	0	0	0	0	0	0	0	0	0	0	0	0	0	0	0	0	0	0	0	0	0	0	0	0	0	0	0	0	0	0	0	0	0	0	0	0	0	0	0	0	0	0	0	0	0
otu710:Agrococcus_jejuensis:Agrococcus_jenensis:Alpinimonas_psychrophila:Chryseoglobus_frigidaquae:Cryobacterium_levicorallinum:Cryobacterium_psychrophilum:Cryobacterium_psychrotolerans:Cryobacterium_roopkundense:Labedella_gwakjiensis:Lysinimonas_soli:Microbacterium_amylolyticum:Microbacterium_paraoxydans:Microbacterium_xinjiangensis:Microcella_putealis:Phycibacter_jejuensis:Plantibacter_flavus	0	0	0	0	0	0	0	0	0	0	0	0	0	0	0	0	0	0	0	0	0	0	0	0	0	0	0	0	0	0	0	0	0	0	0	0	0	0	0.01	0	0	0	0	0	0	0	0	0	0
otu908:Curtobacterium_flaccumfaciens:Curtobacterium_herbarum:Curtobacterium_oceanosedimentum:Curtobacterium_pusillum:Microbacterium_oxydans:Microbacterium_paraoxydans	0	0	0	0	0	0	0	0	0	0	0	0	0	0	0	0	0	0	0	0	0	0	0	0	0	0	0	0	0	0	0	0	0	0	0	0	0	0	0	0	0	0	0	0	0	0	0	0	0
Yonghaparkia_alkaliphila	0	0	0	0	0	0	0	0	0	0	0	0	0	0	0	0	0	0	0	0	0	0	0	0	0	0	0	0	0	0	0	0.01	0	0	0	0	0	0	0	0	0	0	0	0	0	0	0	0	0
Parkia_alkaliphila	0	0	0	0	0	0	0	0.01	0	0	0	0	0	0	0	0	0	0	0	0	0	0	0	0	0	0	0	0	0	0	0	0	0	0	0	0	0	0	0	0	0	0	0	0	0	0	0	0	0
Zimmermannella_faecalis	0	0	0	0	0	0	0	0	0	0	0	0	0	0	0	0	0	0	0	0	0	0	0	0	0	0	0	0	0	0	0	0	0	0	0	0	0	0	0	0	0	0	0	0	0	0	0	0	0
Arthrobacter_defluvii	0	0	0	0	0	0	0	0	0	0	0	0	0	0	0	0	0	0	0	0	0	0	0	0	0	0	0	0	0	0	0	0	0.01	0	0	0	0	0.02	0.01	0	0	0	0	0	0	0	0	0	0
Arthrobacter_nicotianae	0	0	0	0	0	0	0	0	0	0	0	0	0	0	0	0	0	0	0	0	0	0	0	0	0	0	0	0	0	0	0	0	0	0.02	0	0	0	0	0	0	0	0	0	0	0	0	0	0	0
Arthrobacter_histidinolovorans:Arthrobacter_nicotinovorans	0	0	0	0	0	0	0	0	0	0	0	0	0	0	0	0	0	0	0	0	0	0	0	0	0	0.01	0	0	0	0	0	0	0	0	0	0	0	0	0	0	0	0	0	0	0	0	0	0	0
Arthrobacter_chlorophenolicus	0	0	0	0	0	0	0	0	0	0	0	0	0	0	0	0	0	0	0	0	0	0	0	0	0	0	0	0	0	0	0	0	0	0	0	0	0.04	0.01	0.01	0	0	0	0	0	0	0	0	0	0
Arthrobacter_chlorophenolicus:Arthrobacter_defluvii	0	0	0	0	0	0	0	0	0	0	0	0	0	0	0	0	0	0	0	0	0	0	0	0	0	0	0	0	0	0	0	0	0	0	0	0	0	0	0	0	0	0	0	0	0	0	0	0	0
Arthrobacter_globiformis	0	0	0	0	0	0	0	0	0	0	0	0	0.01	0	0	0.02	0	0	0	0	0	0	0	0	0	0.04	0.02	0.02	0.01	0.01	0.01	0	0.02	0.03	0.01	0	0.14	0.09	0.3	0	0	0	0.01	0	0	0	0	0	0
Arthrobacter_oxydans:Arthrobacter_phenanthrenivorans	0.01	0.04	0	0	0	0.01	0.07	0	0.05	0	0.07	0.01	0.13	0.1	0.08	0.08	0.08	0.05	0	0.01	0	0	0	0.01	0.01	0.01	0	0.01	0	0	0.01	0.04	0	0.03	0.02	0.02	0.01	0.01	0.03	0.02	0	0.02	0.01	0	0	0	0	0.01	0
Arthrobacter_protophormiae	0	0	0	0	0	0	0	0	0	0	0	0	0	0	0	0	0	0	0	0	0	0	0	0	0	0	0	0	0	0	0	0	0	0	0	0	0	0	0	0	0	0	0	0	0	0	0	0	0
Arthrobacter_nitroguajacolicus	0	0	0	0	0	0	0	0	0	0	0	0	0	0	0	0	0	0	0	0	0	0	0	0	0	0	0	0	0	0	0	0	0	0	0	0	0	0	0	0	0	0	0	0	0	0	0	0	0
Arthrobacter_ilicis	0	0	0	0	0	0	0	0	0	0	0	0	0	0	0	0	0	0	0	0	0	0	0	0	0	0	0	0	0	0	0	0	0	0	0	0	0	0	0	0	0	0	0	0	0	0	0	0	0
otu406:Arthrobacter_oxydans	0	0	0	0	0	0	0	0	0	0	0	0	0	0	0	0	0	0	0	0	0	0	0	0	0	0	0	0	0	0	0	0	0	0	0	0	0	0	0	0	0	0	0	0	0	0	0	0	0
Arthrobacter_arilaitensis:Arthrobacter_nicotianae	0	0	0	0	0	0	0	0	0	0	0	0	0	0	0	0	0	0	0	0	0	0	0	0	0	0	0	0	0	0	0	0	0	0	0	0	0	0	0	0	0	0	0	0	0	0	0	0	0
Arthrobacter_psychrochitiniphilus	0	0	0	0	0	0	0	0.01	0	0	0	0	0.01	0	0.01	0	0	0	0	0	0	0	0	0	0	0	0	0	0	0	0.03	0	0.06	0.04	0.01	0.02	0	0	0	0.03	0.01	0	0.03	0.01	0.03	0	0.02	0.04	0.01
Arthrobacter_oxydans	0	0	0	0	0	0	0	0	0.01	0	0	0	0.02	0.06	0.02	0	0	0.03	0	0	0	0	0	0	0	0	0.01	0.02	0.01	0	0	0	0	0	0	0	0	0.01	0.03	0	0	0	0	0	0	0	0	0	0
otu689:Arthrobacter_chlorophenolicus	0	0	0	0	0	0	0	0	0	0	0	0	0	0	0	0	0	0	0	0	0	0	0	0	0	0	0	0	0	0	0	0	0	0	0	0	0	0	0	0	0	0	0	0	0	0	0	0	0
Arthrobacter_aurescens:Arthrobacter_ilicis:Arthrobacter_nitroguajacolicus	0	0	0	0	0	0	0	0	0	0	0	0	0	0	0	0	0	0	0	0	0	0	0	0	0.01	0	0	0.01	0	0	0	0	0	0	0	0	0	0.01	0.01	0	0	0	0	0	0	0	0	0	0
Arthrobacter_oxydans:Arthrobacter_scleromae	0.01	0	0	0	0	0	0	0	0	0	0.01	0	0.01	0.01	0.01	0.02	0.03	0.01	0	0.01	0	0.01	0.01	0	0	0	0.01	0	0	0.01	0	0.02	0.01	0.03	0	0.01	0.01	0.03	0	0	0.01	0	0	0	0.01	0	0	0	0
Arthrobacter_aurescens	0	0	0	0	0	0	0	0	0.01	0	0.01	0	0	0.02	0.02	0	0	0.01	0	0	0	0	0	0	0.02	0.01	0	0.01	0.02	0.02	0	0	0	0	0	0	0.03	0.06	0.02	0	0	0	0	0	0	0	0	0	0
Arthrobacter_aurescens:Arthrobacter_nitroguajacolicus	0	0	0	0	0	0	0	0	0	0	0	0	0	0	0	0	0	0	0	0	0	0	0	0	0	0	0	0	0.01	0	0	0	0	0	0	0	0.01	0	0.02	0	0	0	0	0	0	0	0	0	0
otu1656:Arthrobacter_antarcticus:Arthrobacter_ardleyensis:Arthrobacter_bergerei:Arthrobacter_gangotriensis:Arthrobacter_globiformis:Arthrobacter_oxydans:Arthrobacter_pascens:Arthrobacter_psychrophenolicus:Arthrobacter_sulfureus	0	0	0	0	0	0	0	0	0	0	0	0	0	0.02	0	0.01	0	0	0	0	0	0	0	0	0	0	0	0	0	0	0.02	0.02	0.02	0.02	0	0.03	0	0	0	0.02	0	0	0.01	0.01	0.01	0	0.01	0.01	0.01
Arthrobacter_mysorens:Arthrobacter_protophormiae	0	0	0	0	0	0	0	0	0	0	0	0	0	0	0	0	0	0	0	0	0	0	0	0	0	0	0	0	0	0	0	0	0	0	0	0	0	0	0	0	0	0	0	0	0	0	0	0	0
Arthrobacter_scleromae	0	0	0	0	0	0	0	0	0	0	0	0	0	0	0	0	0	0	0	0	0	0	0	0	0	0	0	0	0	0	0	0	0	0	0	0	0.01	0.02	0.04	0	0	0	0	0	0	0	0	0	0
Arthrobacter_oryzae	0	0	0	0	0	0	0	0	0	0	0	0	0.02	0	0	0	0	0	0	0	0	0	0	0	0	0	0.01	0.01	0.02	0.02	0	0	0	0.01	0	0	0	0	0.01	0	0	0	0	0	0	0.01	0	0	0
Arthrobacter_oryzae:Arthrobacter_oxydans:Arthrobacter_phenanthrenivorans	0	0	0	0	0	0	0	0	0	0	0.01	0	0.02	0.02	0.01	0.03	0	0.05	0	0	0	0	0.01	0	0.01	0	0	0	0	0	0.03	0.01	0	0.01	0	0	0	0	0.01	0	0	0	0	0	0	0	0	0	0
Arthrobacter_creatinolyticus	0	0	0	0	0	0	0	0	0	0	0	0	0	0	0	0	0	0	0	0	0	0	0	0	0	0	0	0	0	0	0	0	0	0	0	0	0	0	0	0	0	0	0	0	0	0	0	0	0
Arthrobacter_sulfonivorans	0	0	0	0	0	0	0	0	0	0	0	0	0	0	0	0	0	0	0	0	0	0	0	0	0	0.02	0.03	0.01	0.01	0.03	0	0	0	0	0	0	0	0	0	0	0	0	0	0	0	0	0	0	0
Arthrobacter_parietis	0	0	0	0	0	0	0	0	0	0	0	0	0	0	0	0	0	0	0	0	0	0	0	0	0	0	0	0	0	0	0	0	0	0	0	0	0	0	0	0	0	0	0	0	0	0	0	0	0
Arthrobacter_agilis	0	0	0	0	0	0	0	0	0	0	0	0	0.01	0	0.01	0	0.01	0	0.02	0	0.01	0	0	0	0	0	0	0	0.01	0	0	0	0	0	0	0	0	0.02	0	0	0.01	0	0	0	0	0	0.01	0.02	0
otu898:Arthrobacter_chlorophenolicus:Arthrobacter_parietis	0	0	0	0	0	0	0	0	0	0	0	0	0	0	0	0	0	0	0	0	0	0	0	0	0	0	0	0	0	0	0	0	0	0	0	0	0	0	0	0	0	0	0	0	0	0	0	0	0
Arthrobacter_pascens	0	0	0	0	0	0	0	0	0	0	0	0	0.01	0	0	0.01	0	0.01	0	0	0	0	0	0	0.01	0	0	0	0	0	0	0.01	0	0	0.01	0	0.03	0.02	0.04	0	0	0	0	0	0	0	0	0	0
Arthrobacter_crystallopoietes	0	0	0	0	0	0	0	0	0	0	0	0	0	0	0	0	0	0	0	0	0	0	0	0	0	0	0	0	0	0	0	0	0	0	0	0	0.01	0.04	0.07	0	0	0	0	0	0	0	0	0	0
otu903:Arthrobacter_agilis:Arthrobacter_defluvii	0	0	0	0	0	0	0	0	0	0	0	0	0	0	0	0	0	0	0	0	0	0	0	0	0	0	0	0	0	0	0	0	0	0	0	0	0	0	0	0	0	0	0	0	0	0	0	0	0
Arthrobacter_mysorens	0	0	0	0	0	0	0	0	0	0	0	0	0	0	0	0	0	0	0	0	0	0	0	0	0	0	0	0	0	0	0	0	0	0	0	0	0	0	0	0	0	0	0	0	0	0	0	0	0
Arthrobacter_oxydans:Arthrobacter_pascens:Arthrobacter_phenanthrenivorans	0	0	0	0	0	0	0	0	0	0	0	0	0	0	0	0	0	0	0	0	0	0	0	0	0	0	0	0	0	0	0	0.05	0.01	0.01	0.01	0	0	0.01	0.01	0	0	0	0	0	0	0	0	0	0
Arthrobacter_oxydans:Arthrobacter_phenanthrenivorans:Arthrobacter_sulfonivorans	0.01	0.01	0	0	0	0	0	0	0	0	0	0	0.02	0.02	0.02	0.01	0.01	0	0	0	0	0	0	0	0	0	0	0	0	0	0	0	0	0	0	0	0	0	0	0	0	0	0	0	0	0	0	0	0
Arthrobacter_subterraneus	0	0	0	0	0	0	0	0	0.01	0.01	0.01	0	0.01	0	0	0	0.01	0.01	0	0	0	0	0	0	0	0	0	0	0	0	0	0.01	0	0	0	0	0	0	0	0	0	0	0	0.01	0	0	0	0	0
otu68:Arthrobacter_chlorophenolicus:Arthrobacter_defluvii	0	0	0	0	0	0	0	0	0	0	0	0	0	0	0	0	0	0	0	0	0	0	0	0	0	0	0	0	0	0	0	0	0	0	0	0	0	0	0	0	0	0	0	0	0	0	0	0	0
Arthrobacter_oryzae:Arthrobacter_oxydans:Arthrobacter_scleromae	0	0	0	0	0	0	0	0	0	0	0	0	0.01	0.01	0.01	0	0	0	0	0	0	0	0	0	0	0	0	0	0	0	0	0	0	0	0	0	0	0	0	0	0	0	0	0	0	0	0	0	0
otu1475:Arthrobacter_arilaitensis:Arthrobacter_nicotianae:Arthrobacter_protophormiae	0	0	0	0	0	0	0	0	0	0	0	0	0	0	0	0	0	0	0	0	0	0	0	0	0	0	0	0	0	0	0	0	0	0	0	0	0	0	0	0	0	0	0	0.01	0	0.01	0	0	0
otu1910:Arthrobacter_nicotianae	0	0	0	0	0	0	0	0	0	0	0	0	0	0	0	0	0	0	0	0	0	0	0	0	0	0	0	0	0	0	0	0	0	0	0	0	0	0	0	0	0	0	0	0	0	0	0	0	0
Arthrobacter_phenanthrenivorans	0	0	0	0	0	0	0	0	0	0.01	0	0	0	0	0	0	0	0	0.01	0	0	0	0	0	0	0	0	0	0	0	0	0	0	0	0	0	0	0	0.02	0	0	0	0	0	0	0	0	0	0
otu1139:Arthrobacter_crystallopoietes	0	0	0	0	0	0	0	0	0	0	0	0	0	0	0	0	0	0	0	0	0	0	0	0	0	0	0	0	0	0	0	0	0	0	0	0	0	0	0.01	0	0	0	0	0	0	0	0	0	0
otu1345:Arthrobacter_oxydans:Arthrobacter_scleromae	0	0	0	0	0	0	0	0	0	0	0	0	0.01	0	0	0	0	0.01	0	0	0	0	0	0	0	0	0	0	0	0	0	0.01	0	0	0	0	0	0.01	0.01	0	0	0	0	0	0	0	0	0	0
Arthrobacter_psychrolactophilus	0	0	0	0	0	0	0	0	0	0	0	0	0	0	0	0	0	0	0	0	0	0	0	0	0	0	0	0	0	0	0	0	0	0.01	0	0.02	0	0	0	0	0	0.01	0	0	0	0	0.02	0	0
otu110:Arthrobacter_defluvii	0	0	0	0	0	0	0	0	0	0	0	0	0	0	0	0	0	0	0	0	0	0	0	0	0	0	0	0	0	0	0	0	0	0	0	0	0	0	0	0	0	0	0	0	0	0	0	0	0
otu1618:Arthrobacter_histidinolovorans:Arthrobacter_nicotinovorans	0	0	0	0	0	0	0	0	0	0	0	0	0	0	0	0	0	0.01	0	0	0	0	0	0	0	0	0	0	0	0	0	0	0	0	0	0	0	0	0	0	0	0	0	0	0	0	0	0	0
Arthrobacter_nicotinovorans	0	0	0	0	0	0	0	0	0	0	0	0	0	0	0	0	0	0	0	0	0	0	0	0	0	0	0	0	0	0	0	0	0	0	0	0	0	0	0	0	0	0	0	0	0	0	0	0	0
otu3149:Arthrobacter_histidinolovorans:Arthrobacter_nicotinovorans	0	0	0	0	0	0	0	0	0	0	0	0	0	0	0	0	0.01	0	0	0	0	0	0	0	0	0.01	0	0	0	0	0	0	0	0	0	0	0	0	0	0	0	0	0	0	0	0	0	0	0
Arthrobacter_defluvii:Arthrobacter_parietis	0	0	0	0	0	0	0	0	0	0	0	0	0	0	0	0	0	0	0	0	0	0	0	0	0	0	0	0	0	0	0	0	0	0	0	0	0	0	0	0	0	0	0	0	0	0	0	0	0
otu564:Arthrobacter_oryzae	0	0	0	0	0	0	0	0	0	0	0	0	0	0	0	0	0	0	0	0	0	0	0	0	0	0	0.01	0	0	0	0	0	0	0	0	0	0	0	0	0	0	0	0	0	0	0	0	0	0
Arthrobacter_aurescens:Arthrobacter_nitroguajacolicus:Arthrobacter_ramosus	0	0	0	0	0	0	0	0	0	0	0	0	0	0	0	0	0	0	0	0	0	0	0	0	0	0	0	0	0	0	0	0	0	0	0	0	0	0	0	0	0	0	0	0	0	0	0	0	0
Arthrobacter_chlorophenolicus:Arthrobacter_defluvii:Arthrobacter_niigatensis:Arthrobacter_parietis	0	0	0	0	0	0	0	0	0	0	0	0	0	0	0	0	0	0	0	0	0	0	0	0	0	0	0	0	0	0	0	0	0	0	0	0	0	0	0	0	0	0	0	0	0	0	0	0	0
Arthrobacter_humicola	0	0	0	0	0	0	0	0	0	0	0	0	0	0	0	0	0	0	0	0	0	0	0	0	0	0	0	0	0	0.01	0	0	0	0	0	0	0	0	0	0	0	0	0	0	0	0	0	0	0
Arthrobacter_pascens:Arthrobacter_phenanthrenivorans	0	0	0	0	0	0	0	0	0	0	0	0	0	0	0	0	0	0	0	0	0	0	0	0	0	0	0	0	0	0	0	0	0	0	0	0	0	0.01	0.03	0	0	0	0	0	0	0	0	0	0
otu1050:Arthrobacter_agilis:Arthrobacter_aurescens:Arthrobacter_flavus:Arthrobacter_ilicis:Arthrobacter_nitroguajacolicus:Arthrobacter_parietis:Arthrobacter_subterraneus:Arthrobacter_tumbae	0	0	0	0	0	0	0	0	0	0	0	0	0	0	0	0	0	0	0	0	0	0	0	0	0	0	0	0	0	0	0	0	0	0	0	0	0	0	0	0	0	0	0	0	0	0	0	0	0
otu1358:Arthrobacter_defluvii:Arthrobacter_parietis	0	0	0	0	0	0	0	0	0	0	0	0	0	0	0	0	0	0	0	0	0	0	0	0	0	0	0	0	0	0	0	0	0	0	0	0	0	0	0	0	0	0	0	0	0	0	0	0	0
otu1801:Arthrobacter_agilis:Arthrobacter_defluvii	0	0	0	0	0	0	0	0	0	0	0	0	0	0	0	0	0	0	0	0	0	0	0	0	0	0	0	0	0	0	0	0	0	0	0	0	0	0	0	0	0	0	0	0	0	0	0	0	0
otu2996:Arthrobacter_histidinolovorans:Arthrobacter_nicotinovorans	0	0	0	0	0	0	0	0	0	0	0	0	0	0	0	0	0	0	0	0	0	0	0	0	0	0	0	0	0	0	0	0	0	0	0.01	0	0	0	0.01	0	0	0	0	0	0	0	0	0	0
Arthrobacter_aurescens:Arthrobacter_ramosus	0	0	0	0	0	0	0	0	0	0	0	0	0	0	0	0	0	0	0	0	0	0	0	0	0	0	0	0	0	0	0	0	0	0	0	0	0	0	0	0	0	0	0	0	0	0	0	0	0
Arthrobacter_chlorophenolicus:Arthrobacter_sulfonivorans	0	0	0	0	0	0	0	0	0	0	0	0	0	0	0	0	0	0	0	0	0	0	0	0	0	0	0	0	0	0	0	0	0	0	0	0	0	0	0	0	0	0	0	0	0	0	0	0	0
Arthrobacter_oryzae:Arthrobacter_pascens	0	0	0	0	0	0	0	0	0	0	0	0	0	0	0	0	0	0	0	0	0	0	0	0	0	0	0	0	0	0	0	0	0	0	0	0	0	0.02	0	0	0	0	0	0	0	0	0	0	0
Arthrobacter_oryzae:Arthrobacter_sulfonivorans	0	0	0	0	0	0	0	0	0	0	0	0	0	0	0	0	0	0	0	0	0	0	0	0	0	0	0	0	0	0	0	0	0	0	0	0	0	0	0	0	0	0	0	0.01	0	0	0	0	0
Arthrobacter_oxydans:Arthrobacter_pascens	0	0	0	0	0	0	0	0	0	0	0	0	0	0	0	0	0	0	0	0	0	0	0	0	0	0	0	0	0	0	0	0.02	0	0	0	0	0	0	0	0	0	0	0	0	0	0	0.01	0	0
Arthrobacter_oxydans:Arthrobacter_siccitolerans	0	0	0	0	0	0	0	0	0	0	0	0	0	0	0	0	0	0	0	0	0	0	0	0	0	0	0	0	0	0.01	0	0	0	0	0	0	0.01	0	0	0	0	0	0	0	0	0	0	0	0
otu1011:Arthrobacter_nicotianae	0	0	0	0	0	0	0	0	0	0	0	0	0	0	0	0	0	0	0	0	0	0	0	0	0	0	0	0	0	0	0	0	0	0	0	0	0	0	0	0	0	0	0	0	0	0	0	0	0
otu2750:Arthrobacter_defluvii	0	0	0	0	0	0	0	0	0	0	0	0	0	0	0	0	0	0	0	0	0	0	0	0	0	0	0	0	0	0	0	0	0	0	0	0	0	0	0	0	0	0	0	0	0	0	0	0	0
otu62:Arthrobacter_psychrochitiniphilus	0	0	0	0	0	0	0	0	0	0	0	0	0	0	0	0	0	0	0	0	0	0	0	0	0	0	0	0	0	0	0	0.01	0	0.01	0	0	0	0	0	0	0	0	0	0.01	0	0	0	0	0
Arthrobacter_aurescens:Arthrobacter_chlorophenolicus:Arthrobacter_ramosus	0	0	0	0	0	0	0	0	0	0	0	0	0	0	0	0	0	0	0	0	0	0	0	0	0	0	0	0	0	0	0	0	0	0	0	0	0	0	0	0	0	0	0	0	0	0	0	0	0
Arthrobacter_globiformis:Arthrobacter_humicola	0	0	0	0	0	0	0	0	0	0	0	0	0	0	0	0	0	0	0	0	0	0	0	0	0	0.01	0	0	0	0	0	0	0	0	0	0	0	0	0	0	0	0	0	0	0	0	0	0	0
Arthrobacter_globiformis:Arthrobacter_oxydans	0	0	0	0	0	0	0	0	0	0	0	0	0	0	0	0	0	0	0	0	0	0	0	0	0	0	0	0	0	0	0	0	0	0	0	0	0	0	0	0	0	0	0	0	0	0	0	0	0
Arthrobacter_halodurans	0	0	0	0	0	0	0	0	0	0	0	0	0	0	0	0	0	0	0	0	0	0	0	0	0	0	0	0	0	0	0	0	0	0	0	0	0	0	0	0	0	0	0	0	0	0	0	0	0
Arthrobacter_monumenti	0	0	0	0	0	0	0	0	0	0	0	0	0	0	0	0	0	0	0	0	0	0	0	0	0	0	0	0	0	0	0	0	0	0	0	0	0	0	0	0	0	0	0	0.01	0	0	0	0	0
Arthrobacter_nicotinovorans:Arthrobacter_oryzae:Arthrobacter_sulfonivorans	0	0	0	0	0	0	0	0	0	0	0	0	0	0	0	0	0	0	0	0	0	0	0	0	0	0	0	0	0	0	0	0	0	0	0	0	0	0	0	0	0	0	0	0	0	0	0	0	0
Arthrobacter_niigatensis	0	0	0	0	0	0	0	0	0	0	0	0	0	0	0	0	0	0	0	0	0	0	0	0	0	0	0	0	0	0	0	0	0	0	0	0	0	0	0	0	0	0	0	0	0	0	0	0	0
Arthrobacter_oryzae:Arthrobacter_oxydans:Arthrobacter_pascens:Arthrobacter_phenanthrenivorans:Arthrobacter_ramosus	0	0	0	0	0	0	0	0	0	0	0	0	0	0	0	0	0	0	0	0	0	0	0	0	0	0	0	0	0	0	0	0	0	0	0	0	0	0	0	0	0	0	0	0	0	0	0	0	0
Arthrobacter_pascens:Arthrobacter_sulfonivorans	0	0	0	0	0	0	0	0	0	0	0	0	0	0	0	0	0	0	0	0	0	0	0	0	0	0.01	0	0	0	0	0	0	0	0	0	0	0	0	0.01	0	0	0	0	0	0	0	0	0	0
Arthrobacter_tumbae	0	0	0	0	0	0	0	0	0	0	0	0	0	0	0	0	0.01	0	0	0	0	0	0	0	0	0	0	0	0	0	0	0	0	0	0	0	0	0	0.01	0	0	0	0	0	0	0	0	0	0
Arthrobacter_woluwensis	0	0	0	0	0	0	0	0	0	0	0	0	0	0	0	0	0	0	0	0	0	0	0	0	0	0	0	0	0	0	0	0	0	0	0	0	0	0	0	0	0	0	0	0	0	0	0	0	0
otu1412:Arthrobacter_crystallopoietes:Arthrobacter_oxydans	0	0	0	0	0	0	0	0	0	0	0	0	0	0	0	0	0	0	0	0	0	0	0	0	0	0	0	0	0	0	0	0	0	0	0	0	0	0	0	0	0	0	0	0	0	0	0	0	0
otu183:Arthrobacter_histidinolovorans:Arthrobacter_nicotinovorans	0	0	0	0	0	0	0	0	0	0	0	0	0	0	0	0	0	0	0	0	0	0	0	0	0	0	0	0	0	0	0	0	0	0	0	0	0	0	0	0	0	0	0	0	0	0	0	0	0
otu2072:Arthrobacter_crystallopoietes	0	0	0	0	0	0	0	0	0	0	0	0	0	0	0	0	0	0	0	0	0	0	0	0	0	0	0	0	0	0	0	0	0	0	0	0	0	0.01	0	0	0	0	0	0	0	0	0	0	0
otu2303:Arthrobacter_nicotianae	0	0	0	0	0	0	0	0	0	0	0	0	0	0	0	0	0	0	0	0	0	0	0	0	0	0	0	0	0	0	0	0	0	0	0	0	0	0	0	0	0	0	0	0	0	0	0	0	0
otu2932:Arthrobacter_nicotianae	0	0	0	0	0	0	0	0	0	0	0	0	0	0	0	0	0	0	0	0	0	0	0	0	0	0	0	0	0	0	0	0	0	0	0	0	0	0	0	0	0	0	0	0	0	0	0	0	0
otu30:Arthrobacter_chlorophenolicus	0	0	0	0	0	0	0	0	0	0	0	0	0	0	0	0	0	0	0	0	0	0	0	0	0	0	0	0	0	0	0	0	0	0	0	0	0	0	0	0	0	0	0	0	0	0	0	0	0
otu74:Arthrobacter_defluvii	0	0	0	0	0	0	0	0	0	0	0	0	0	0	0	0	0	0	0	0	0	0	0	0	0	0	0	0	0	0	0	0	0	0	0	0	0	0	0	0	0	0	0	0	0	0	0	0	0
Arthrobacter_agilis:Arthrobacter_parietis:Arthrobacter_sulfonivorans	0	0	0	0	0	0	0	0	0	0	0	0	0	0	0	0	0	0	0	0	0	0	0	0	0	0	0	0	0	0	0	0	0	0	0	0	0	0	0	0	0	0	0	0	0	0	0	0	0
Arthrobacter_agilis:Arthrobacter_phenanthrenivorans	0	0	0	0	0	0	0	0	0	0	0	0	0	0	0	0	0	0	0	0	0	0	0	0	0	0	0	0	0	0	0	0	0	0	0	0	0	0	0	0	0	0	0	0	0	0	0	0	0
Arthrobacter_ardleyensis:Arthrobacter_bergerei	0	0	0	0	0	0	0	0	0	0	0	0	0	0	0	0	0	0	0	0	0	0	0	0	0	0	0	0	0	0	0	0	0	0	0	0	0	0	0	0	0	0	0	0	0	0	0.01	0	0
Arthrobacter_aurescens:Arthrobacter_flavus:Arthrobacter_ilicis:Arthrobacter_nitroguajacolicus:Arthrobacter_tumbae	0	0	0	0	0	0	0	0	0	0	0	0	0	0	0	0	0	0	0	0	0	0	0	0	0	0	0	0	0	0	0	0	0	0	0	0	0	0	0	0	0	0	0	0	0	0	0	0	0
Arthrobacter_chlorophenolicus:Arthrobacter_defluvii:Arthrobacter_histidinolovorans:Arthrobacter_nicotinovorans	0	0	0	0	0	0	0	0	0	0	0	0	0	0	0	0	0	0	0	0	0	0	0	0	0	0	0	0	0	0	0	0	0	0	0	0	0	0	0	0	0	0	0	0	0	0	0	0	0
Arthrobacter_chlorophenolicus:Arthrobacter_defluvii:Arthrobacter_niigatensis:Arthrobacter_oxydans:Arthrobacter_parietis	0	0	0	0	0	0	0	0	0	0	0	0	0	0	0	0	0	0	0	0	0	0	0	0	0	0	0	0	0	0	0	0	0	0	0	0	0	0	0	0	0	0	0	0	0	0	0	0	0
Arthrobacter_chlorophenolicus:Arthrobacter_defluvii:Arthrobacter_niigatensis:Arthrobacter_phenanthrenivorans:Arthrobacter_ramosus	0	0	0	0	0	0	0	0	0	0	0	0	0	0	0	0	0	0	0	0	0	0	0	0	0	0	0	0	0	0	0	0	0	0	0	0	0	0	0	0	0	0	0	0	0	0	0	0	0
Arthrobacter_chlorophenolicus:Arthrobacter_defluvii:Arthrobacter_phenanthrenivorans	0	0	0	0	0	0	0	0	0	0	0	0	0	0	0	0	0	0	0	0	0	0	0	0	0	0	0	0	0	0	0	0	0	0	0	0	0	0	0	0	0	0	0	0	0	0	0	0	0
Arthrobacter_chlorophenolicus:Arthrobacter_parietis	0	0	0	0	0	0	0	0	0	0	0	0	0	0	0	0	0	0	0	0	0	0	0	0	0	0	0	0	0	0	0	0	0	0	0	0	0	0	0	0	0	0	0	0	0	0	0	0	0
Arthrobacter_defluvii:Arthrobacter_histidinolovorans:Arthrobacter_nicotinovorans	0	0	0	0	0	0	0	0	0	0	0	0	0	0	0	0	0	0	0	0	0	0	0	0	0	0	0	0	0	0	0	0	0	0	0	0	0	0	0	0	0	0	0	0	0	0	0	0	0
Arthrobacter_defluvii:Arthrobacter_nicotinovorans:Arthrobacter_ramosus:Arthrobacter_sulfonivorans	0	0	0	0	0	0	0	0	0	0	0	0	0	0	0	0	0	0	0	0	0	0	0	0	0	0	0	0	0	0	0	0	0	0	0	0	0	0	0	0	0	0	0	0	0	0	0	0	0
Arthrobacter_defluvii:Arthrobacter_nicotinovorans:Arthrobacter_sulfonivorans	0	0	0	0	0	0	0	0	0	0	0	0	0	0	0	0	0	0	0	0	0	0	0	0	0	0	0	0	0	0	0	0	0	0	0	0	0	0	0	0	0	0	0	0	0	0	0	0	0
Arthrobacter_defluvii:Arthrobacter_niigatensis	0	0	0	0	0	0	0	0	0	0	0	0	0	0	0	0	0	0	0	0	0	0	0	0	0	0	0	0	0	0	0	0	0	0	0	0	0	0	0	0	0	0	0	0	0	0	0	0	0
Arthrobacter_defluvii:Arthrobacter_oxydans	0	0	0	0	0	0	0	0	0	0	0	0	0	0	0	0	0	0	0	0	0	0	0	0	0	0	0	0	0	0	0	0	0	0	0	0	0	0	0	0	0	0	0	0	0	0	0	0	0
Arthrobacter_defluvii:Arthrobacter_phenanthrenivorans	0	0	0	0	0	0	0	0	0	0	0	0	0	0	0	0	0	0	0	0	0	0	0	0	0	0	0	0	0	0	0	0	0	0	0	0	0	0	0	0	0	0	0	0	0	0	0	0	0
Arthrobacter_gandavensis:Arthrobacter_koreensis:Arthrobacter_luteolus	0	0	0	0	0	0	0	0	0	0	0	0	0	0	0	0	0	0	0	0	0	0	0	0	0	0	0	0	0	0	0	0	0	0	0	0	0	0	0	0	0	0	0	0	0	0	0	0	0
Arthrobacter_globiformis:Arthrobacter_oxydans:Arthrobacter_pascens	0	0	0	0	0	0	0	0	0	0	0	0	0	0	0	0	0	0	0	0	0	0	0	0	0	0	0	0	0	0	0	0	0	0	0	0	0	0	0	0	0	0	0	0	0	0	0	0	0
Arthrobacter_globiformis:Arthrobacter_oxydans:Arthrobacter_scleromae	0	0	0	0	0	0	0	0	0	0	0	0	0	0	0	0	0	0	0	0	0	0	0	0	0	0	0	0	0	0	0	0	0	0	0	0	0	0	0	0	0	0	0	0	0	0	0	0	0
Arthrobacter_histidinolovorans:Arthrobacter_nicotinovorans:Arthrobacter_oxydans:Arthrobacter_phenanthrenivorans	0	0	0	0	0	0	0	0	0	0	0	0	0	0	0	0	0	0	0	0	0	0	0	0	0	0	0	0	0	0	0	0	0	0	0	0	0	0	0	0	0	0	0	0	0	0	0	0	0
Arthrobacter_koreensis:Arthrobacter_luteolus	0	0	0	0	0	0	0	0	0	0	0	0	0	0	0	0	0	0	0	0	0	0	0	0	0	0	0	0	0	0	0	0	0	0	0	0	0	0	0	0	0	0	0	0	0	0	0	0	0
Arthrobacter_mysorens:Arthrobacter_nicotianae	0	0	0	0	0	0	0	0	0	0	0	0	0	0	0	0	0	0	0	0	0	0	0	0	0	0	0	0	0	0	0	0	0	0	0	0	0	0	0	0	0	0	0	0	0	0	0	0	0
Arthrobacter_nicotinovorans:Arthrobacter_sulfonivorans	0	0	0	0	0	0	0	0	0	0	0	0	0	0	0	0	0	0	0	0	0	0	0	0	0	0	0	0	0	0	0	0	0	0	0	0	0	0	0	0	0	0	0	0	0	0	0	0	0
Arthrobacter_oryzae:Arthrobacter_oxydans:Arthrobacter_pascens:Arthrobacter_phenanthrenivorans:Arthrobacter_scleromae:Arthrobacter_sulfonivorans	0	0	0	0	0	0	0	0	0	0	0	0	0	0	0	0	0	0	0	0	0	0	0	0	0	0	0	0	0	0	0	0	0	0	0	0	0	0	0.01	0	0	0	0	0	0	0	0	0	0
Arthrobacter_oryzae:Arthrobacter_oxydans:Arthrobacter_pascens:Arthrobacter_phenanthrenivorans:Arthrobacter_siccitolerans	0	0	0	0	0	0	0	0	0	0	0	0	0	0	0	0	0	0	0	0	0	0	0	0	0	0	0	0	0	0	0	0	0	0	0	0	0	0.01	0	0	0	0	0	0	0	0	0	0	0
Arthrobacter_oryzae:Arthrobacter_oxydans:Arthrobacter_pascens:Arthrobacter_scleromae	0	0	0	0	0	0	0	0	0	0	0	0	0	0	0	0	0	0	0	0	0	0	0	0	0	0	0	0	0	0.01	0	0	0	0	0	0	0	0	0	0	0	0	0	0	0	0	0	0	0
Arthrobacter_oxydans:Arthrobacter_parietis:Arthrobacter_phenanthrenivorans	0	0	0	0	0	0	0	0	0	0	0	0	0	0	0	0	0	0	0	0	0	0	0	0	0	0	0	0	0	0	0	0	0	0	0	0	0.01	0	0	0	0	0	0	0	0	0	0	0	0
Arthrobacter_oxydans:Arthrobacter_pascens:Arthrobacter_phenanthrenivorans:Arthrobacter_siccitolerans	0	0	0	0	0	0	0	0	0	0	0	0	0	0	0	0	0	0	0	0	0	0	0	0	0	0	0	0	0	0	0	0	0	0	0	0	0	0	0.01	0	0	0	0	0	0	0	0	0	0
Arthrobacter_oxydans:Arthrobacter_phenanthrenivorans:Arthrobacter_scleromae	0	0	0	0	0	0	0	0	0	0	0	0	0	0	0	0	0	0	0	0	0	0	0	0	0	0	0	0	0	0	0	0	0	0	0	0	0	0	0.01	0	0	0	0	0	0	0	0	0	0
Arthrobacter_oxydans:Arthrobacter_phenanthrenivorans:Arthrobacter_siccitolerans	0	0	0	0	0	0	0	0	0	0	0	0	0	0	0	0	0	0	0	0	0	0	0	0	0	0	0	0	0	0	0	0	0	0	0	0	0	0	0	0	0	0	0	0	0	0	0	0	0
Arthrobacter_phenanthrenivorans:Arthrobacter_sulfonivorans	0	0	0	0	0	0	0	0	0	0	0	0	0	0	0	0	0	0	0	0	0	0	0	0	0	0	0	0	0.01	0	0	0	0	0	0	0	0	0	0	0	0	0	0	0	0	0	0	0	0
Arthrobacter_rhombi	0	0	0	0	0	0	0	0	0	0	0	0	0	0	0	0	0	0	0	0	0	0	0	0	0	0	0	0	0	0	0	0	0	0	0	0.01	0	0	0	0	0	0	0	0	0	0	0	0	0
Arthrobacter_siccitolerans	0	0	0	0	0	0	0	0	0	0	0	0	0	0	0	0	0	0	0	0	0	0	0	0	0	0	0.01	0	0	0	0	0	0	0	0	0	0	0	0	0	0	0	0	0	0	0	0	0	0
Arthrobacter_ureafaciens	0	0	0	0	0	0	0	0	0	0	0	0	0	0	0	0	0	0	0	0	0	0	0	0	0	0	0	0	0	0	0	0	0	0	0	0	0	0	0.01	0	0	0	0	0	0	0	0	0	0
otu1:Arthrobacter_arilaitensis:Arthrobacter_nicotianae	0	0	0	0	0	0	0	0	0	0	0	0	0	0	0	0	0	0	0	0	0	0	0	0	0	0	0	0	0	0	0	0	0	0	0	0	0.01	0	0	0	0	0	0	0	0	0	0	0	0
otu1070:Arthrobacter_protophormiae	0	0	0	0	0	0	0	0	0	0	0	0	0	0	0	0	0	0	0	0	0	0	0	0	0	0	0	0	0	0	0	0	0	0	0	0	0	0	0	0	0	0	0	0	0	0	0	0	0
otu1708:Arthrobacter_globiformis:Arthrobacter_scleromae	0	0	0	0	0	0	0	0	0	0	0	0	0	0	0	0	0	0	0	0	0	0	0	0	0	0	0.01	0	0	0	0	0	0	0	0	0	0	0	0	0	0	0	0	0	0	0	0	0	0
otu1875:Arthrobacter_pascens	0	0	0	0	0	0	0	0	0	0	0	0	0	0	0	0	0	0	0	0	0	0	0	0	0	0	0	0	0	0	0	0	0	0	0	0	0	0	0	0	0	0	0	0	0	0	0	0	0
otu2006:Tersicoccus_phoenicis	0	0	0	0	0	0	0	0	0	0	0	0	0	0	0	0	0	0	0	0	0	0	0	0	0	0	0	0	0	0	0	0	0	0	0	0	0	0	0	0	0	0	0	0	0	0	0	0	0
otu2186:Arthrobacter_globiformis	0	0	0	0	0	0	0	0	0	0	0	0	0	0	0	0	0	0	0	0	0	0	0	0	0	0	0	0	0	0	0	0	0	0	0.01	0	0	0	0	0	0	0	0	0	0	0	0	0	0
otu231:Arthrobacter_oxydans	0	0	0	0	0	0	0	0	0	0	0	0	0	0	0	0	0	0	0	0	0	0	0	0	0	0	0	0.01	0	0	0	0	0	0	0	0	0	0	0	0	0	0	0	0	0	0	0	0	0
otu513:Arthrobacter_oryzae:Arthrobacter_oxydans:Arthrobacter_pascens:Arthrobacter_phenanthrenivorans:Arthrobacter_scleromae	0	0	0	0	0	0	0	0	0	0	0	0	0	0	0	0.01	0	0	0	0	0	0	0	0	0	0	0	0	0	0	0	0	0	0	0	0	0	0	0	0	0	0	0	0	0	0	0	0	0
otu58:Arthrobacter_creatinolyticus	0	0	0	0	0	0	0	0	0	0	0	0	0	0	0	0	0	0	0	0	0	0	0	0	0	0	0	0	0	0	0	0	0	0	0	0	0	0	0	0	0	0	0	0	0	0	0	0	0
otu682:Arthrobacter_pascens	0	0	0	0	0	0	0	0	0	0	0	0	0	0	0	0	0	0	0	0	0	0	0	0	0	0	0	0	0	0	0	0	0	0	0	0	0	0	0	0	0	0	0	0	0	0	0	0	0
otu810:Arthrobacter_agilis:Arthrobacter_defluvii	0	0	0	0	0	0	0	0	0	0	0	0	0	0	0	0	0	0	0	0	0	0	0	0	0	0	0	0	0	0	0	0	0	0	0	0	0	0	0	0	0	0	0	0	0	0	0	0	0
otu2171:Citricoccus_muralis	0	0	0	0	0	0	0	0	0	0	0	0	0	0	0	0	0	0	0	0	0	0	0	0	0	0	0	0	0	0	0	0	0	0	0	0	0	0	0	0	0	0	0	0	0	0	0	0	0
otu1474:Citricoccus_zhacaiensis	0	0	0	0	0	0	0	0	0	0	0	0	0	0	0	0	0	0	0	0	0	0	0	0	0	0	0	0	0	0	0	0	0	0	0	0	0	0	0.01	0	0	0	0	0	0	0	0	0	0
otu357:Citricoccus_zhacaiensis	0	0	0	0	0	0	0	0	0	0	0	0	0	0	0	0	0	0	0	0	0	0	0	0	0	0	0	0	0	0	0	0	0	0	0	0	0	0	0	0	0	0	0	0	0	0	0	0	0
Citricoccus_zhacaiensis	0	0	0	0	0	0	0	0	0	0	0	0	0	0	0	0	0	0	0	0	0	0	0	0	0	0	0	0	0	0	0	0	0	0	0	0	0	0.01	0.01	0	0	0	0	0	0	0	0	0	0
otu1923:Citricoccus_zhacaiensis	0	0	0	0	0	0	0	0	0	0	0	0	0	0	0	0	0	0	0	0	0	0	0	0	0	0	0	0	0	0	0	0	0	0	0	0	0	0	0	0	0	0	0	0	0	0	0	0	0
Citricoccus_alkalitolerans:Citricoccus_muralis	0	0	0	0	0	0	0	0	0	0	0	0	0	0	0	0	0	0	0	0	0	0	0	0	0	0	0	0	0	0	0	0	0	0	0	0	0	0	0	0	0	0	0	0	0	0	0	0	0
Citricoccus_alkalitolerans	0	0	0	0	0	0	0	0	0	0	0	0	0	0	0	0	0	0	0	0	0	0	0	0	0	0	0	0	0	0	0	0	0	0	0	0	0	0	0	0	0	0	0	0	0	0	0	0	0
Citricoccus_nitrophenolicus	0	0	0	0	0	0	0	0	0	0	0	0	0	0	0	0	0	0	0	0	0	0	0	0	0	0	0	0	0	0	0	0	0	0	0	0	0	0	0	0	0	0	0	0	0	0	0	0	0
Citricoccus_muralis	0	0	0	0	0	0	0	0	0	0	0	0	0	0	0	0	0	0	0	0	0	0	0	0	0	0	0	0	0	0	0	0	0	0	0	0	0	0	0	0	0	0	0	0	0	0	0	0	0
otu1184:Citricoccus_zhacaiensis	0	0	0	0	0	0	0	0	0	0	0	0	0	0	0	0	0	0	0	0	0	0	0	0	0	0	0	0	0	0	0	0	0	0	0	0	0	0	0	0	0	0	0	0	0	0	0	0	0
Kocuria_halotolerans	0	0	0	0	0	0	0	0	0	0	0	0	0	0	0	0	0	0	0	0	0	0	0	0	0	0	0	0	0	0	0	0	0	0	0	0	0	0	0	0	0	0	0	0	0	0	0	0	0
otu2361:Kocuria_halotolerans	0	0	0	0	0	0	0	0	0	0	0	0	0	0	0	0	0	0	0	0	0	0	0	0	0	0	0	0	0	0	0	0	0	0	0	0	0	0	0	0	0	0	0	0	0	0	0	0	0
Kocuria_palustris	0	0	0	0	0	0	0	0	0	0	0	0	0	0	0	0	0	0	0	0	0	0	0	0	0	0	0	0	0	0	0	0	0	0	0	0	0	0	0	0	0	0	0	0	0	0	0	0	0
Kocuria_koreensis	0	0	0	0	0	0	0	0	0	0	0	0	0	0	0	0	0	0	0	0	0	0	0	0	0	0	0	0	0	0	0	0	0	0	0	0	0	0	0	0	0	0	0	0	0	0	0	0	0
Kocuria_kristinae	0	0	0	0	0	0	0	0	0	0	0	0	0	0	0	0	0	0	0	0	0	0	0	0	0	0	0	0	0	0	0	0	0	0	0	0	0	0	0	0	0	0	0	0	0	0	0	0	0
otu2444:Kocuria_flava:Kocuria_marina:Kocuria_palustris:Kocuria_polaris:Kocuria_rhizophila:Kocuria_rosea:Kocuria_sediminis:Kocuria_turfanensis	0	0	0	0	0	0	0	0	0	0	0	0	0	0	0	0	0	0	0	0	0	0	0	0	0	0	0	0	0	0	0	0	0	0	0	0	0	0	0	0.01	0	0	0	0	0	0	0	0	0
Kocuria_carniphila	0	0	0	0	0	0	0	0	0	0	0	0	0	0	0	0	0	0	0	0	0	0	0	0	0	0	0	0	0	0	0	0	0	0	0	0	0	0	0.01	0	0	0	0	0	0	0	0	0	0
Kocuria_atrinae	0	0	0	0	0	0	0	0	0	0	0	0	0	0	0	0	0	0	0	0	0	0	0	0	0	0	0	0	0	0	0	0	0	0	0	0	0	0	0	0	0	0	0	0	0	0	0	0	0
Kocuria_marina	0	0	0	0	0	0	0	0	0	0	0	0	0	0	0	0	0	0	0	0	0	0	0	0	0	0	0	0	0	0	0	0	0	0	0	0	0	0	0	0	0	0	0	0	0	0	0	0	0
Kocuria_polaris	0	0	0	0	0	0	0	0	0	0	0	0	0	0	0	0	0	0	0	0	0	0	0	0	0	0	0	0	0	0	0	0	0	0	0	0	0	0	0	0	0	0	0	0	0	0	0	0	0
Kocuria_polaris:Kocuria_rosea	0	0	0	0	0	0	0	0	0	0	0	0	0	0	0	0	0	0	0	0	0	0	0	0	0	0	0	0	0	0	0	0	0	0	0	0	0	0	0	0	0.02	0	0	0	0	0	0	0	0
Kocuria_rosea	0	0	0	0	0	0	0	0	0	0	0	0	0	0	0	0	0	0	0	0	0	0	0	0	0	0	0	0	0	0	0	0	0	0	0	0	0	0	0	0	0	0	0	0	0	0	0	0	0
otu1549:Kocuria_koreensis	0	0	0	0	0	0	0	0	0	0	0	0	0	0	0	0	0	0	0	0	0	0	0	0	0	0	0	0	0	0	0	0	0	0	0	0	0	0	0	0	0	0	0	0	0	0	0	0	0
otu1953:Kocuria_sediminis:Kocuria_turfanensis	0	0	0	0	0	0	0	0	0	0	0	0	0	0	0	0	0	0	0	0	0	0	0	0	0	0	0	0	0	0	0	0	0	0	0	0	0	0	0	0	0	0	0	0	0	0	0	0	0
Micrococcus_indicus	0	0	0	0	0	0	0	0	0	0	0	0	0	0	0	0	0	0	0	0	0	0	0	0	0	0	0	0	0	0	0	0	0	0	0	0	0	0	0.01	0	0	0	0	0	0	0	0	0	0
otu2265:Nesterenkonia_lacusekhoensis	0	0	0	0	0	0	0	0	0	0	0	0	0	0	0	0	0	0	0	0	0	0	0	0	0	0	0	0	0	0	0	0	0	0	0	0	0	0	0	0	0	0	0	0	0	0	0	0	0
Nesterenkonia_lacusekhoensis	0	0	0	0	0	0	0	0	0	0	0	0	0	0	0	0	0	0	0	0	0	0	0	0	0	0	0	0	0	0	0	0	0	0	0	0	0	0	0	0	0	0	0	0	0	0	0	0	0
otu1436:Nesterenkonia_lacusekhoensis	0	0	0	0	0	0	0	0	0	0	0	0	0	0	0	0	0	0	0	0	0	0	0	0	0	0	0	0	0	0	0	0	0	0	0	0	0	0	0	0	0	0	0	0	0	0	0	0	0
otu1989:Nesterenkonia_aethiopica:Nesterenkonia_xinjiangensis	0	0	0	0	0	0	0	0	0	0	0	0	0	0	0	0	0	0	0	0	0	0	0	0	0	0	0	0	0	0	0	0	0	0	0	0	0	0	0	0	0	0	0	0	0	0	0	0	0
otu1316:Nesterenkonia_alba	0	0	0	0	0	0	0	0	0	0	0	0	0	0	0	0	0	0	0	0	0	0	0	0	0	0	0	0	0	0	0	0	0	0	0	0	0	0	0	0	0	0	0	0	0	0	0	0	0
Nesterenkonia_halotolerans	0	0	0	0	0	0	0	0	0	0	0	0	0	0	0	0	0	0	0	0	0	0	0	0	0	0	0	0	0	0	0	0	0	0	0	0	0	0	0	0.01	0	0	0	0.01	0	0.01	0	0	0
otu126:Nesterenkonia_alba	0	0	0	0	0	0	0	0	0	0	0	0	0	0	0	0	0	0	0	0	0	0	0	0	0	0	0	0	0	0	0	0	0	0	0	0	0	0	0	0	0	0	0	0	0	0	0	0	0
otu1876:Nesterenkonia_alba	0	0	0	0	0	0	0	0	0	0	0	0	0	0	0	0	0	0	0	0	0	0	0	0	0	0	0	0	0	0	0	0	0	0	0	0	0	0	0	0	0	0	0	0	0	0	0	0	0
Nesterenkonia_jeotgali	0	0	0	0	0	0	0	0	0.01	0	0	0	0	0	0	0	0	0	0	0	0	0	0	0	0	0	0	0	0	0	0	0	0	0	0	0	0	0	0	0	0	0	0	0	0	0.01	0	0	0
otu970:Nesterenkonia_alba	0	0	0	0	0	0	0	0	0	0	0	0	0	0	0	0	0	0	0	0	0	0	0	0	0	0	0	0	0	0	0	0	0	0	0	0	0	0	0	0	0	0	0	0	0	0	0	0	0
otu787:Nesterenkonia_aethiopica	0	0	0	0	0	0	0	0	0	0	0	0	0	0	0	0	0	0	0	0	0	0	0	0	0	0	0	0	0	0	0	0	0	0	0	0	0	0	0	0	0	0	0	0	0	0	0	0	0
Nesterenkonia_aethiopica	0	0	0	0	0	0	0	0	0	0	0	0	0	0	0	0	0	0	0	0	0	0	0	0	0	0	0	0	0	0	0	0	0	0	0	0	0	0	0	0	0	0	0	0	0	0	0	0	0
otu1149:Nesterenkonia_lacusekhoensis	0	0	0	0	0	0	0	0	0	0	0	0	0	0	0	0	0	0	0	0	0	0	0	0	0	0	0	0	0	0	0	0	0	0	0	0	0	0	0	0	0	0	0	0	0	0	0	0	0
otu2221:Nesterenkonia_alba	0	0	0	0	0	0	0	0	0	0	0	0	0	0	0	0	0	0	0	0	0	0	0	0	0	0	0	0	0	0	0	0	0	0	0	0	0	0	0	0	0	0	0	0	0	0	0	0	0
otu2775:Nesterenkonia_halotolerans	0	0	0	0	0	0	0	0	0	0	0	0	0	0	0	0	0	0	0	0	0	0	0	0	0	0	0	0	0	0	0	0	0	0	0	0	0	0	0	0	0	0	0	0	0	0	0	0	0
otu2980:Nesterenkonia_lacusekhoensis	0	0	0	0	0	0	0	0	0	0	0	0	0	0	0	0	0	0	0	0	0	0	0	0	0	0	0	0	0	0	0	0	0	0	0	0	0	0	0	0	0	0	0	0	0	0	0	0	0
otu2995:Nesterenkonia_aethiopica	0	0	0	0	0	0	0	0	0	0	0	0	0	0	0	0	0	0	0	0	0	0	0	0	0	0	0	0	0	0	0	0	0	0	0	0	0	0	0	0	0	0	0	0	0	0	0	0	0
otu3164:Nesterenkonia_alba	0	0	0	0	0	0	0	0	0	0	0	0	0	0	0	0	0	0	0	0	0	0	0	0	0	0	0	0	0	0	0	0	0	0	0	0	0	0	0	0	0	0	0	0	0	0	0	0	0
otu3170:Nesterenkonia_alba	0	0	0	0	0	0	0	0	0	0	0	0	0	0	0	0	0	0	0	0	0	0	0	0	0	0	0	0	0	0	0	0	0	0	0	0	0	0	0	0	0	0	0	0	0	0	0	0	0
otu808:Nesterenkonia_aethiopica:Nesterenkonia_alba	0	0	0	0	0	0	0	0	0	0	0	0	0	0	0	0	0	0	0	0	0	0	0	0	0	0	0	0	0	0	0	0	0	0	0	0	0	0	0	0	0	0	0	0	0	0	0	0	0
Rothia_endophytica	0	0	0	0	0	0	0	0	0	0	0	0	0	0	0	0	0	0	0	0	0	0	0	0	0	0	0	0	0	0	0	0.01	0	0	0	0	0	0	0	0	0	0	0	0	0	0	0	0	0
Rothia_aeria	0	0	0	0	0	0	0	0	0	0	0	0	0	0	0	0	0	0	0	0	0	0	0	0	0	0	0	0	0	0	0	0	0	0	0	0	0	0	0	0	0	0	0	0	0	0	0	0	0
Rothia_mucilaginosa	0	0	0	0	0	0	0	0	0	0	0	0	0	0	0	0	0	0	0	0	0	0	0	0	0	0	0	0	0	0	0	0	0	0	0	0	0	0	0	0	0	0	0	0	0	0	0	0	0
Rothia_nasimurium	0	0	0	0	0	0	0	0	0	0	0	0	0	0	0	0	0	0	0	0	0	0	0	0	0	0	0	0	0	0	0	0	0	0	0	0	0	0	0	0	0	0	0	0	0	0	0	0	0
otu1662:Arthrobacter_agilis:Arthrobacter_alkaliphilus:Arthrobacter_chlorophenolicus:Arthrobacter_cumminsii:Arthrobacter_cupressi:Arthrobacter_dextranolyticus:Arthrobacter_keyseri:Arthrobacter_oryzae:Arthrobacter_phenanthrenivorans:Arthrobacter_psychrolactophilus:Arthrobacter_ureafaciens:Citricoccus_muralis:Nesterenkonia_aethiopica:Nesterenkonia_suensis:Nesterenkonia_xinjiangensis	0	0	0	0	0	0	0	0	0	0	0	0	0	0	0	0	0	0	0	0	0	0	0	0	0	0	0	0	0	0	0	0	0	0	0	0	0	0	0	0	0	0	0	0	0	0	0	0	0
otu2740:Arthrobacter_alkaliphilus:Auritidibacter_ignavus:Nesterenkonia_xinjiangensis:Yaniella_flava:Yaniella_halotolerans	0	0	0	0	0	0	0	0	0	0	0	0	0	0	0	0	0	0	0	0	0	0	0	0	0	0	0	0	0	0	0	0	0	0	0	0	0	0	0	0	0	0	0	0	0	0	0	0	0
otu948:Arthrobacter_aurescens:Arthrobacter_crystallopoietes:Arthrobacter_defluvii:Arthrobacter_histidinolovorans:Arthrobacter_nicotinovorans:Arthrobacter_oryzae:Arthrobacter_pascens:Micrococcus_terreus	0	0	0	0	0	0	0	0	0	0	0	0	0	0	0	0	0	0	0	0	0	0	0	0	0	0	0	0	0	0	0	0	0	0	0	0	0	0	0	0	0	0	0	0	0	0	0	0	0
otu1576:Arthrobacter_arilaitensis:Arthrobacter_aurescens:Arthrobacter_defluvii:Arthrobacter_halodurans:Arthrobacter_histidinolovorans:Arthrobacter_nicotianae:Arthrobacter_nicotinovorans:Arthrobacter_niigatensis:Arthrobacter_oryzae:Arthrobacter_pascens:Arthrobacter_protophormiae:Arthrobacter_ramosus:Arthrobacter_rhombi:Arthrobacter_sulfonivorans:Micrococcus_terreus:Zhihengliuella_alba:Zhihengliuel…	0	0	0	0	0	0	0	0	0	0	0	0	0	0	0	0	0	0	0	0	0	0	0	0	0	0	0	0	0	0	0	0	0	0	0	0	0.01	0	0	0	0	0	0	0	0	0	0	0	0
otu1540:Acaricomes_phytoseiuli:Arthrobacter_davidanieli:Nesterenkonia_alba	0	0	0	0	0	0	0	0	0	0	0	0	0	0	0	0	0	0	0	0	0	0	0	0	0	0	0	0	0	0	0	0	0	0	0	0	0	0	0	0	0	0	0	0	0	0	0	0	0
otu1690:Micrococcus_luteus:Micrococcus_yunnanensis:Nesterenkonia_lacusekhoensis:Nesterenkonia_terrae:Nesterenkonia_xinjiangensis	0	0	0	0	0	0	0	0	0	0	0	0	0	0	0	0	0	0	0	0	0	0	0	0	0	0	0	0	0	0	0	0	0	0	0	0	0	0	0	0	0	0	0	0	0	0	0	0	0
otu3155:Micrococcus_indicus:Micrococcus_lylae:Micrococcus_terreus:Nesterenkonia_aethiopica:Nesterenkonia_alba:Nesterenkonia_lacusekhoensis:Nesterenkonia_xinjiangensis	0	0	0	0	0	0	0	0	0	0	0	0	0	0	0	0	0	0	0	0	0	0	0	0	0	0	0	0	0	0	0	0	0	0	0	0	0	0	0	0	0	0	0	0	0	0	0	0	0
otu843:Nesterenkonia_alba:Yaniella_flava	0	0	0	0	0	0	0	0	0	0	0	0	0	0	0	0	0	0	0	0	0	0	0	0	0	0	0	0	0	0	0	0	0	0	0	0	0	0	0	0	0	0	0	0	0	0	0	0	0
otu2054:Yaniella_halotolerans	0	0	0	0	0	0	0	0	0	0	0	0	0	0	0	0	0	0	0	0	0	0	0	0	0	0	0	0	0	0	0	0	0	0	0	0	0	0	0	0	0	0	0	0	0	0	0	0	0
Yaniella_flava:Yaniella_halotolerans	0	0	0	0	0	0	0	0	0	0	0	0	0	0	0	0	0	0	0	0	0	0	0	0	0	0	0	0	0	0	0	0	0	0	0	0	0	0	0	0	0	0	0	0	0	0	0	0	0
otu297:Yaniella_halotolerans	0	0	0	0	0	0	0	0	0	0	0	0	0	0	0	0	0	0	0	0	0	0	0	0	0	0	0	0	0	0	0	0	0	0	0	0	0	0	0	0	0	0	0	0	0	0	0	0	0
otu958:Enteroactinococcus_coprophilus	0	0	0	0	0	0	0	0	0	0	0	0	0	0	0	0	0	0	0	0	0	0	0	0	0	0	0	0	0	0	0	0	0	0	0	0	0	0	0	0	0	0	0	0	0	0	0	0	0
otu1763:Actinaurispora_siamensis	0	0	0	0	0	0	0	0	0	0	0	0	0	0	0	0	0	0	0	0	0	0	0	0	0	0	0	0	0	0	0	0	0	0	0	0	0	0	0.01	0	0	0	0	0	0	0	0	0	0
Mycobacterium_cosmeticum	0	0	0	0	0	0	0	0	0	0	0	0	0	0	0	0	0	0	0	0	0	0	0	0	0	0	0	0	0	0	0	0	0	0	0	0	0	0	0	0	0	0	0	0	0	0	0	0	0
Mycobacterium_fortuitum	0	0	0	0	0	0	0	0	0	0	0	0	0	0	0	0	0	0	0	0	0	0	0	0	0	0	0	0	0	0	0	0	0	0	0	0	0	0	0	0	0	0	0	0	0	0	0	0	0
Mycobacterium_mucogenicum:Mycobacterium_phocaicum	0	0	0	0	0	0	0	0	0	0	0	0	0	0	0	0	0	0	0	0	0	0	0	0	0	0	0	0	0	0	0	0	0	0	0	0	0	0	0	0	0	0	0	0	0	0	0	0	0
Mycobacterium_neoaurum	0	0	0	0	0	0	0	0	0	0	0	0	0	0	0	0	0	0	0	0	0	0	0	0	0	0	0	0	0	0	0	0	0	0	0	0	0	0	0	0	0	0	0	0	0	0	0	0	0
Mycobacterium_rhodesiae	0	0	0	0	0	0	0	0	0	0	0	0	0	0	0	0	0	0	0	0	0	0	0	0	0	0	0	0	0	0	0	0	0	0	0	0	0	0	0	0	0	0	0	0	0	0	0	0	0
Mycobacterium_sphagni	0	0	0	0	0	0	0	0	0	0	0	0	0	0	0	0	0	0	0	0	0	0	0	0	0	0	0	0	0	0	0	0	0	0	0	0	0	0	0	0	0	0	0	0	0	0	0	0	0
otu753:Saxeibacter_lacteus	0	0	0	0	0	0	0	0	0	0	0	0	0	0	0	0	0	0	0	0	0	0	0	0	0	0	0	0	0	0	0	0	0	0	0	0	0	0	0	0	0	0	0	0	0	0	0	0	0
Gordonia_terrae	0	0	0	0	0	0	0	0	0	0	0	0	0	0	0	0	0	0	0	0	0	0	0	0	0	0	0	0	0	0	0	0	0	0	0	0	0	0	0	0	0	0	0	0	0	0	0	0	0
otu147:Gordonia_rubripertincta	0	0	0	0	0	0	0	0	0	0	0	0	0	0	0	0	0	0	0	0	0	0	0	0	0	0	0	0	0	0	0	0	0	0	0	0	0	0	0	0	0	0	0	0	0	0	0	0	0
otu216:Gordonia_alkaliphila:Gordonia_terrae	0	0	0	0	0	0	0	0	0	0	0	0	0	0	0	0	0	0	0	0	0	0	0	0	0	0	0	0	0	0	0	0	0	0	0	0	0	0	0	0	0	0	0	0	0	0	0	0	0
otu1888:Gordonia_desulfuricans	0	0	0	0	0	0	0	0	0	0	0	0	0	0	0	0	0	0	0	0	0	0	0	0	0	0	0	0	0	0	0	0	0	0	0	0	0	0	0	0	0	0	0	0	0	0	0	0	0
otu628:Gordonia_rubripertincta	0	0	0	0	0	0	0	0	0	0	0	0	0	0	0	0	0	0	0	0	0	0	0	0	0	0	0	0	0	0	0	0	0	0	0	0	0	0	0	0	0	0	0	0	0	0	0	0	0
Nocardia_higoensis:Nocardia_shimofusensis	0	0	0	0	0	0	0	0	0	0	0	0	0	0	0	0	0	0	0	0	0	0	0	0	0	0	0	0	0	0	0	0	0	0	0	0	0	0	0	0	0	0	0	0	0	0	0	0	0
Rhodococcus_pyridinivorans	0	0	0	0	0	0	0	0	0	0	0	0	0	0	0	0	0	0	0	0	0	0	0	0	0	0	0	0	0	0	0	0	0	0	0	0	0	0	0	0	0	0	0	0	0	0	0	0	0
Rhodococcus_rhodochrous	0	0	0	0	0	0	0	0	0	0	0	0	0	0	0	0	0	0	0	0	0	0	0	0	0	0	0	0	0	0	0	0	0	0	0	0	0	0	0	0	0	0	0	0	0	0	0	0	0
Rhodococcus_fascians	0	0	0	0	0	0	0	0	0	0	0	0	0	0	0	0	0	0	0	0	0	0	0	0	0	0	0	0	0	0.01	0	0	0	0	0	0	0	0.01	0.01	0	0	0	0	0	0	0	0	0	0
Rhodococcus_baikonurensis:Rhodococcus_boritolerans:Rhodococcus_erythropolis:Rhodococcus_globerulus:Rhodococcus_jialingiae:Rhodococcus_qingshengii	0	0	0	0	0	0	0	0	0	0	0	0	0	0	0	0	0	0	0	0	0	0	0	0	0.01	0	0	0	0	0	0	0	0	0	0	0	0	0	0.01	0	0	0	0	0	0	0	0	0	0
Rhodococcus_boritolerans:Rhodococcus_erythropolis:Rhodococcus_globerulus:Rhodococcus_jialingiae:Rhodococcus_qingshengii	0	0	0	0	0	0	0	0	0	0	0	0	0	0	0	0	0	0	0	0	0	0	0	0	0	0	0	0	0	0	0	0	0	0	0	0	0.01	0	0	0	0	0	0	0	0	0	0	0	0
Rhodococcus_cercidiphylli:Rhodococcus_fascians	0	0	0	0	0	0	0	0	0	0	0	0	0	0	0	0	0	0	0	0	0	0	0	0	0	0	0	0	0	0	0	0	0	0	0	0	0	0	0	0	0	0	0	0	0	0	0	0	0
Rhodococcus_phenolicus	0	0	0	0	0	0	0	0	0	0	0	0	0	0	0	0	0	0	0	0	0	0	0	0	0	0	0	0	0	0	0	0	0	0	0	0	0	0	0	0	0	0	0	0	0	0	0	0	0
Rhodococcus_baikonurensis:Rhodococcus_boritolerans:Rhodococcus_erythropolis:Rhodococcus_fascians:Rhodococcus_globerulus:Rhodococcus_jialingiae:Rhodococcus_qingshengii	0	0	0	0	0	0	0	0	0	0	0	0	0	0	0	0	0	0	0	0	0	0	0	0	0	0	0	0	0	0	0	0	0	0	0	0	0	0	0	0	0	0	0	0	0	0	0	0	0
Rhodococcus_cercidiphylli:Rhodococcus_fascians:Rhodococcus_yunnanensis	0	0	0	0	0	0	0	0	0	0	0	0	0	0	0	0	0	0	0	0	0	0	0	0	0	0	0	0	0	0	0	0	0	0	0	0	0	0	0	0	0	0	0	0	0	0	0	0	0
Rhodococcus_corynebacterioides	0	0	0	0	0	0	0	0	0	0	0	0	0	0	0	0	0	0	0	0	0	0	0	0	0	0	0	0	0	0	0	0	0	0	0	0	0	0	0	0	0	0	0	0	0	0	0	0	0
Rhodococcus_erythreus:Rhodococcus_erythropolis	0	0	0	0	0	0	0	0	0	0	0	0	0	0	0	0	0	0	0	0	0	0	0	0	0	0	0	0	0	0	0	0	0	0	0	0	0	0	0	0	0	0	0	0	0	0	0	0	0
otu1521:Rhodococcus_pyridinivorans	0	0	0	0	0	0	0	0	0	0	0	0	0	0	0	0	0	0	0	0	0	0	0	0	0	0	0	0	0	0	0	0	0	0	0	0	0	0	0	0	0	0	0	0	0	0	0	0	0
otu2104:Rhodococcus_fascians	0	0	0	0	0	0	0	0	0	0	0	0	0	0	0	0	0	0	0	0	0	0	0	0	0	0	0	0	0	0	0	0	0	0	0	0	0	0	0	0	0	0	0	0	0	0	0	0	0
otu2233:Rhodococcus_pyridinivorans	0	0	0	0	0	0	0	0	0	0	0	0	0	0	0	0	0	0	0	0	0	0	0	0	0	0	0	0	0	0	0	0	0	0	0	0	0	0	0	0	0	0	0	0	0	0	0	0	0
otu511:Rhodococcus_pyridinivorans	0	0	0	0	0	0	0	0	0	0	0	0	0	0	0	0	0	0	0	0	0	0	0	0	0	0	0	0	0	0	0	0	0	0	0	0	0	0	0	0	0	0	0	0	0	0	0	0	0
otu211:Nocardia_nova:Nocardia_pseudobrasiliensis:Nocardia_pseudovaccinii:Rhodococcus_fascians	0	0	0	0	0	0	0	0	0	0	0	0	0	0	0	0	0	0	0	0	0	0	0	0	0	0	0	0	0	0	0	0	0	0	0	0	0	0	0	0	0	0	0	0	0	0	0	0	0
otu1420:Aeromicrobium_tamlense	0	0	0	0	0	0	0	0	0	0	0	0	0	0	0	0	0	0	0	0	0	0	0	0	0	0	0	0	0	0	0	0	0	0	0	0	0	0	0	0	0	0	0	0	0	0	0	0	0
otu1867:Aeromicrobium_alkaliterrae	0	0	0	0	0	0	0	0	0	0	0	0	0	0	0	0	0	0	0	0	0	0	0	0	0	0	0	0	0	0	0	0	0	0	0	0	0	0	0	0	0	0	0	0	0	0	0	0	0
otu2229:Aeromicrobium_alkaliterrae:Aeromicrobium_ginsengisoli:Aeromicrobium_kwangyangensis:Aeromicrobium_ponti	0	0	0	0	0	0	0	0	0	0	0	0	0	0	0	0	0	0	0	0	0	0	0	0	0	0	0	0	0	0	0	0	0	0	0	0	0	0	0	0	0	0	0	0	0	0	0	0	0
otu2731:Aeromicrobium_panaciterrae	0	0	0	0	0	0	0	0	0	0	0	0	0	0	0	0	0	0	0	0	0	0	0	0	0	0	0	0	0	0	0	0	0	0	0	0	0	0	0	0	0	0	0	0	0	0	0	0	0
otu642:Aeromicrobium_alkaliterrae	0	0	0	0	0	0	0	0	0	0	0	0	0	0	0	0	0	0	0	0	0	0	0	0	0	0	0	0	0	0	0	0	0	0	0	0	0	0	0	0	0	0	0	0	0	0	0	0	0
Marmoricola_bigeumensis	0	0	0	0	0	0	0	0	0	0	0	0	0	0	0	0	0	0	0	0	0	0	0	0	0	0	0	0	0	0	0	0	0	0	0	0	0	0	0	0	0	0	0	0	0	0	0	0	0
otu1983:Marmoricola_bigeumensis	0	0	0	0	0	0	0	0	0	0	0	0	0	0	0	0	0	0	0	0	0	0	0	0	0	0	0	0	0	0	0	0	0	0	0	0	0	0	0	0	0	0	0	0	0	0	0	0	0
otu3078:Nocardioides_dubius	0	0	0	0	0	0	0	0	0	0	0	0	0	0	0	0	0	0	0	0	0	0	0	0	0	0	0	0	0	0	0	0	0	0	0	0	0	0	0	0	0	0	0	0	0	0	0	0	0
otu937:Nocardioides_alkalitolerans	0	0	0	0	0	0	0	0	0	0	0	0	0	0	0	0	0	0	0	0	0	0	0	0	0	0	0	0	0	0	0	0	0	0	0	0	0	0	0	0	0	0	0	0	0	0	0	0	0
otu251:Nocardioides_lentus	0	0	0	0	0	0	0	0	0	0	0	0	0	0	0	0	0	0	0	0	0	0	0	0	0	0	0	0	0	0	0	0	0	0	0	0	0	0	0	0	0	0	0	0	0	0	0	0	0
otu1976:Nocardioides_terrigena	0	0	0	0	0	0	0	0	0	0	0	0	0	0	0	0	0	0	0	0	0	0	0	0	0	0	0	0	0	0	0	0	0	0	0	0	0	0	0	0	0	0	0	0	0	0	0	0	0
Nocardioides_albus:Nocardioides_flavus:Nocardioides_luteus	0	0	0	0	0	0	0	0	0	0	0	0	0	0	0	0	0	0	0	0	0	0	0	0	0	0	0	0	0	0	0	0	0	0	0	0	0	0	0	0	0	0	0	0	0	0	0	0	0
Nocardioides_ganghwensis	0	0	0	0	0	0	0	0	0	0	0	0	0	0	0	0	0	0	0	0	0	0	0	0	0	0	0	0	0	0	0	0	0	0	0	0	0	0	0.01	0	0	0	0	0	0	0	0	0	0
Nocardioides_lentus	0	0	0	0	0	0	0	0	0	0	0	0	0	0	0	0	0	0	0	0	0	0	0	0	0	0	0	0	0	0	0	0	0	0	0	0	0	0	0	0	0	0	0	0	0	0	0	0	0
Nocardioides_oleivorans	0	0	0	0	0	0	0	0	0	0	0	0	0	0	0	0	0	0	0	0	0	0	0	0	0	0	0	0	0	0	0	0	0	0	0	0	0	0	0	0	0	0	0	0	0	0	0	0	0
otu1421:Nocardioides_salsibiostraticola	0	0	0	0	0	0	0	0	0	0	0	0	0	0	0	0	0	0	0	0	0	0	0	0	0	0	0	0	0	0	0	0	0	0	0	0	0	0	0	0	0	0	0	0	0	0	0	0	0
otu2205:Nocardioides_jensenii	0	0	0	0	0	0	0	0	0	0	0	0	0	0	0	0	0	0	0	0	0	0	0	0	0	0	0	0	0	0	0	0	0	0	0	0	0	0	0.01	0	0	0	0	0	0	0	0	0	0
otu2479:Nocardioides_lentus	0	0	0	0	0	0	0	0	0	0	0	0	0	0	0	0	0	0	0	0	0	0	0	0	0	0	0	0	0	0	0	0	0	0	0	0	0	0	0	0	0	0	0	0	0	0	0	0	0
otu2547:Nocardioides_panacisoli	0	0	0	0	0	0	0	0	0	0	0	0	0	0	0	0	0	0	0	0	0	0	0	0	0	0	0	0	0	0.01	0	0	0	0	0	0	0	0	0	0	0	0	0	0	0	0	0	0	0
otu2647:Nocardioides_aromaticivorans:Nocardioides_marinus:Nocardioides_panacihumi:Nocardioides_sediminis	0	0	0	0	0	0	0	0	0	0	0	0	0	0	0	0	0	0	0	0	0	0	0	0	0	0	0	0	0	0	0	0	0	0	0	0	0	0	0.01	0	0	0	0	0	0	0	0	0	0
otu2660:Nocardioides_alkalitolerans:Nocardioides_daejeonensis:Nocardioides_dubius:Nocardioides_islandensis:Nocardioides_marinquilinus:Nocardioides_terrae	0	0	0	0	0	0	0	0	0	0	0	0	0	0	0	0	0	0	0	0	0	0	0	0	0	0	0	0	0	0	0	0	0	0	0	0	0	0	0	0	0	0	0	0	0	0	0	0	0
otu2696:Nocardioides_ganghwensis	0	0	0	0	0	0	0	0	0	0	0	0	0	0	0	0	0	0	0	0	0	0	0	0	0	0	0	0.01	0	0	0	0	0	0	0	0	0	0	0	0	0	0	0	0	0	0	0	0	0
Pimelobacter_simplex	0	0	0	0	0	0	0	0	0	0	0	0	0	0	0	0	0	0	0	0	0	0	0	0	0	0	0	0	0	0	0	0	0	0	0	0	0	0.01	0	0	0	0	0	0	0	0	0	0	0
otu2552:Salinactinospora_qingdaonensis	0	0	0	0	0	0	0	0	0	0	0	0	0	0	0	0	0	0	0	0	0	0	0	0	0	0	0	0	0	0	0	0	0	0	0	0	0	0	0	0	0	0	0	0	0	0	0	0	0
Marinactinospora_thermotolerans	0	0	0	0	0	0	0	0	0	0	0	0	0	0	0	0	0	0	0	0	0	0	0	0	0	0	0	0	0	0	0	0	0	0	0	0	0	0	0	0	0	0	0	0	0	0	0	0	0
otu1816:Nocardiopsis_alba:Nocardiopsis_composta:Nocardiopsis_halotolerans:Nocardiopsis_kunsanensis:Nocardiopsis_salina:Nocardiopsis_xinjiangensis	0	0	0	0	0	0	0	0	0	0	0	0	0	0	0	0	0	0	0	0	0	0	0	0	0	0	0	0	0	0	0	0	0	0	0	0	0	0	0	0	0	0	0	0	0	0	0	0	0
Nocardiopsis_salina	0	0	0	0	0	0	0	0	0	0	0	0	0	0	0	0	0	0	0	0	0	0	0	0	0	0	0	0	0	0	0	0	0	0	0	0	0	0	0	0	0	0	0	0	0	0	0	0	0
Nocardiopsis_alba:Nocardiopsis_metallicus	0	0	0	0	0	0	0	0	0	0	0	0	0	0	0	0	0	0	0	0	0	0	0	0	0	0	0	0	0	0	0	0	0	0	0	0	0	0	0	0	0	0	0	0	0	0	0	0	0
Nocardiopsis_dassonvillei:Nocardiopsis_synnemataformans	0	0	0	0	0	0	0	0	0	0	0	0	0	0	0	0	0	0	0	0	0	0	0	0	0	0	0	0	0	0	0	0	0	0	0	0	0	0	0	0	0	0	0	0	0	0	0	0	0
otu1718:Nocardiopsis_alba:Nocardiopsis_alkaliphila:Nocardiopsis_arvandica:Nocardiopsis_baichengensis:Nocardiopsis_composta:Nocardiopsis_dassonvillei:Nocardiopsis_exhalans:Nocardiopsis_ganjiahuensis:Nocardiopsis_halophila:Nocardiopsis_halotolerans:Nocardiopsis_kunsanensis:Nocardiopsis_listeri:Nocardiopsis_lucentensis:Nocardiopsis_metallicus:Nocardiopsis_nikkonensis:Nocardiopsis_quinghaiensis:Nocar…	0	0	0	0	0	0	0	0	0	0	0	0	0	0	0	0	0	0	0	0	0	0	0	0	0	0	0	0	0	0	0	0	0	0	0	0	0	0	0	0	0	0	0	0	0	0	0	0	0
Nocardiopsis_alba	0	0	0	0	0	0	0	0	0	0	0	0	0	0	0	0	0	0	0	0	0	0	0	0	0	0	0	0	0	0	0	0	0	0	0	0	0	0	0	0	0	0	0	0	0	0	0	0	0
otu1215:Nocardiopsis_salina	0	0	0	0	0	0	0	0	0	0	0	0	0	0	0	0	0	0	0	0	0	0	0	0	0	0	0	0	0	0	0	0	0	0	0	0	0	0	0	0	0	0	0	0	0	0	0	0	0
otu811:Nocardiopsis_composta:Nocardiopsis_dassonvillei:Nocardiopsis_halotolerans:Nocardiopsis_lucentensis:Nocardiopsis_metallicus:Nocardiopsis_rosea:Nocardiopsis_salina:Nocardiopsis_synnemataformans	0	0	0	0	0	0	0	0	0	0	0	0	0	0	0	0	0	0	0	0	0	0	0	0	0	0	0	0	0	0	0	0	0	0	0	0	0	0	0	0	0	0	0	0	0	0	0	0	0
Cellulosimicrobium_cellulans:Cellulosimicrobium_funkei	0	0	0	0	0	0	0	0	0	0	0	0	0	0	0	0	0	0	0	0	0	0	0	0	0	0	0	0	0	0	0	0	0	0	0	0	0	0	0	0	0	0	0	0	0	0	0	0	0
Cellulosimicrobium_cellulans	0	0	0	0	0	0	0	0	0	0	0	0	0	0	0	0	0	0	0	0	0	0	0	0	0	0	0	0	0	0	0	0	0	0	0	0	0	0	0	0	0	0	0	0	0	0	0	0	0
Cellulosimicrobium_funkei	0	0	0	0	0	0	0	0	0	0	0	0	0	0	0	0	0	0	0	0	0	0	0	0	0	0	0	0	0	0	0	0	0	0	0	0	0	0	0	0	0	0	0	0	0	0	0	0	0
otu2380:Cellulosimicrobium_cellulans:Cellulosimicrobium_funkei	0	0	0	0	0	0	0	0	0	0	0	0	0	0	0	0	0	0	0	0	0	0	0	0	0	0	0	0	0	0	0	0	0	0	0	0	0	0	0	0	0	0	0	0	0	0	0	0	0
otu677:Cellulosimicrobium_cellulans	0	0	0	0	0	0	0	0	0	0	0	0	0	0	0	0	0	0	0	0	0	0	0	0	0	0	0	0	0	0	0	0	0	0	0	0	0	0	0	0	0	0	0	0	0	0	0	0	0
Isoptericola_hypogeus	0	0	0	0	0	0	0	0	0	0	0	0	0	0	0	0	0	0	0	0	0	0	0	0	0	0	0	0	0	0	0	0	0	0	0	0	0	0	0	0	0	0	0	0	0	0	0	0	0
Isoptericola_variabilis	0	0	0	0	0	0	0	0	0	0	0	0	0	0	0	0	0	0	0	0	0	0	0	0	0	0	0	0	0	0	0	0	0	0	0	0	0	0	0	0	0	0	0	0	0	0	0	0	0
Promicromonospora_sukumoe	0	0	0	0	0	0	0	0	0	0	0	0	0	0	0	0	0	0	0	0	0	0	0	0	0	0	0	0	0	0	0	0	0	0	0	0	0	0	0	0	0	0	0	0	0	0	0	0	0
Promicromonospora_thailandica	0	0	0	0	0	0	0	0	0	0	0	0	0	0	0	0	0	0	0	0	0	0	0	0	0	0	0	0	0	0	0	0	0	0	0	0	0	0	0	0	0	0	0	0	0	0	0	0	0
otu3131:Isoptericola_hypogeus:Isoptericola_jiangsuensis:Isoptericola_variabilis:Promicromonospora_flava:Promicromonospora_kroppenstedtii:Promicromonospora_sukumoe:Promicromonospora_thailandica	0	0	0	0	0	0	0	0	0	0	0	0	0	0	0	0	0	0	0	0	0	0	0	0	0	0	0	0	0	0	0	0	0	0	0	0	0	0	0	0	0	0	0	0	0	0	0	0	0
Xylanimicrobium_pachnodae	0	0	0	0	0	0	0	0	0	0	0	0	0	0	0	0	0	0	0	0	0	0	0	0	0	0	0	0	0	0	0	0	0	0	0	0	0	0	0.01	0	0	0	0	0	0	0	0	0	0
otu1147:Xylanimicrobium_pachnodae	0	0	0	0	0	0	0	0	0	0	0	0	0	0	0	0	0	0	0	0	0	0	0	0	0	0	0	0	0	0	0	0	0	0	0	0	0	0	0	0	0	0	0	0	0	0	0	0.01	0
Microlunatus_ginsengisoli	0	0	0	0	0	0	0	0	0	0	0	0	0	0	0	0	0	0	0	0	0	0	0	0	0	0	0	0	0	0	0	0	0	0	0	0	0	0	0.02	0	0	0	0	0	0	0	0	0	0
Microlunatus_soli	0	0	0	0	0	0	0	0	0	0	0	0	0	0	0	0	0	0	0	0	0	0	0	0	0	0	0	0	0	0	0	0	0	0	0	0	0	0	0	0	0	0	0	0	0	0	0	0	0
otu3140:Microlunatus_ginsengisoli	0	0	0	0	0	0	0	0	0	0	0	0	0	0	0	0	0	0	0	0	0	0	0	0	0	0	0	0	0	0	0	0	0	0	0	0	0	0.01	0	0	0	0	0	0	0	0	0	0	0
otu944:Naumannella_halotolerans	0	0	0	0	0	0	0	0	0	0	0	0	0	0	0	0	0	0	0	0	0	0	0	0	0	0	0	0	0	0	0	0	0	0	0	0	0	0	0	0	0	0	0	0	0	0	0	0	0
Propionibacterium_acnes	0	0	0	0	0	0	0	0	0	0	0	0.02	0	0	0	0	0	0	0	0	0	0	0	0	0	0	0	0	0	0	0	0	0	0	0	0	0	0	0	0	0	0	0	0	0	0	0	0	0
Tessaracoccus_oleiagri	0	0	0	0	0	0	0	0	0	0	0	0	0	0	0	0	0	0	0	0	0	0	0	0	0	0	0	0	0	0	0	0	0	0	0	0	0	0	0	0	0	0	0	0	0	0	0	0	0
otu2681:Tessaracoccus_bendigoensis	0	0	0	0	0	0	0	0	0	0	0	0	0	0	0	0	0	0	0	0	0	0	0	0	0	0	0	0	0	0	0	0	0	0	0	0	0	0	0	0	0	0	0	0	0	0	0	0	0
Actinoalloteichus_spitiensis	0	0	0	0	0	0	0	0	0	0	0	0	0	0	0	0	0	0	0	0	0	0	0	0	0	0	0	0	0	0	0	0	0	0	0	0	0	0	0	0	0	0	0	0	0	0	0	0	0
Actinomycetospora_chlora	0	0	0	0	0	0	0	0	0	0	0	0	0	0	0	0	0	0	0	0	0	0	0	0	0	0	0	0	0	0	0	0	0	0	0	0	0	0	0	0	0	0	0	0	0	0	0	0	0
Actinomycetospora_lutea	0	0	0	0	0	0	0	0	0	0	0	0	0	0	0	0	0	0	0	0	0	0	0	0	0	0	0	0	0	0	0	0	0	0	0	0	0	0	0	0	0	0	0	0	0	0	0	0	0
Prauserella_rugosa	0	0	0	0	0	0	0	0	0	0	0	0	0	0	0	0	0	0	0	0	0	0	0	0	0	0	0	0	0	0	0	0	0	0	0	0	0	0	0	0	0	0	0	0	0	0	0	0	0
otu2336:Prauserella_rugosa	0	0	0	0	0	0	0	0	0	0	0	0	0	0	0	0	0	0	0	0	0	0	0	0	0	0	0	0	0	0	0	0	0	0	0	0	0	0	0	0	0	0	0	0	0	0	0	0	0
Prauserella_alba:Prauserella_halophila:Prauserella_rugosa	0	0	0	0	0	0	0	0	0	0	0	0	0	0	0	0	0	0	0	0	0	0	0	0	0	0	0	0	0	0	0	0	0	0	0	0	0	0	0	0	0	0	0	0	0	0	0	0	0
otu1537:Prauserella_alba:Prauserella_halophila:Prauserella_rugosa	0	0	0	0	0	0	0	0	0	0	0	0	0	0	0	0	0	0	0	0	0	0	0	0	0	0	0	0	0	0	0	0	0	0	0	0	0	0	0	0	0	0	0	0	0	0	0	0	0
otu1897:Prauserella_rugosa	0	0	0	0	0	0	0	0	0	0	0	0	0	0	0	0	0	0	0	0	0	0	0	0	0	0	0	0	0	0	0	0	0	0	0	0	0	0	0	0	0	0	0	0	0	0	0	0	0
otu1959:Prauserella_rugosa	0	0	0	0	0	0	0	0	0	0	0	0	0	0	0	0	0	0	0	0	0	0	0	0	0	0	0	0	0	0	0	0	0	0	0	0	0	0	0	0	0	0	0	0	0	0	0	0	0
otu571:Pseudonocardia_alni:Pseudonocardia_ammonioxydans:Pseudonocardia_antarctica:Pseudonocardia_benzenivorans:Pseudonocardia_callicarpae:Pseudonocardia_carboxydivorans:Pseudonocardia_dioxanivorans:Pseudonocardia_sulfidoxydans	0	0	0	0	0	0	0	0	0	0	0	0	0	0	0	0	0	0	0	0	0	0	0	0	0	0	0	0	0	0	0	0	0	0	0	0	0	0	0	0	0	0	0	0	0	0	0	0	0
otu2465:Pseudonocardia_seranimata	0	0	0	0	0	0	0	0	0	0	0	0	0	0	0	0	0	0	0	0	0	0	0	0	0	0	0	0	0	0	0	0	0	0	0	0	0	0	0	0	0	0	0	0	0	0	0	0	0
Pseudonocardia_alni:Pseudonocardia_ammonioxydans:Pseudonocardia_antarctica:Pseudonocardia_carboxydivorans	0	0	0	0	0	0	0	0	0	0	0	0	0	0	0	0	0	0	0	0	0	0	0	0	0	0	0	0	0	0	0	0	0	0	0	0	0	0	0	0	0	0	0	0	0	0	0	0	0
Pseudonocardia_alni:Pseudonocardia_ammonioxydans:Pseudonocardia_antarctica:Pseudonocardia_carboxydivorans:Pseudonocardia_kongjuensis	0	0	0	0	0	0	0	0	0	0	0	0	0	0	0	0	0	0	0	0	0	0	0	0	0	0	0	0	0	0	0	0	0	0	0	0	0	0	0	0	0	0	0	0	0	0	0	0	0
Pseudonocardia_alni:Pseudonocardia_antarctica:Pseudonocardia_autotrophica:Pseudonocardia_carboxydivorans	0	0	0	0	0	0	0	0	0	0	0	0	0	0	0	0	0	0	0	0	0	0	0	0	0	0	0	0	0	0	0	0	0	0	0	0	0	0	0	0	0	0	0	0	0	0	0	0	0
Pseudonocardia_antarctica:Pseudonocardia_carboxydivorans	0	0	0	0	0	0	0	0	0	0	0	0	0	0	0	0	0	0	0	0	0	0	0	0	0	0	0	0	0	0	0	0	0	0	0	0	0	0	0	0	0	0	0	0	0	0	0	0	0
otu1171:Pseudonocardia_saturnea	0	0	0	0	0	0	0	0	0	0	0	0	0	0	0	0	0	0	0	0	0	0	0	0	0	0	0	0	0	0	0	0	0	0	0	0	0	0	0	0	0	0	0	0	0	0	0	0	0
otu2160:Pseudonocardia_spinosa	0	0	0	0	0	0	0	0	0	0	0	0	0	0	0	0	0	0	0	0	0	0	0	0	0	0	0	0	0	0	0	0	0	0	0	0	0	0	0	0	0	0	0	0	0	0	0	0	0
otu2176:Pseudonocardia_xishanensis	0	0	0	0	0	0	0	0	0	0	0	0	0	0	0	0	0	0	0	0	0	0	0	0	0	0	0	0	0	0	0	0	0	0	0	0	0	0	0	0	0	0	0	0	0	0	0	0	0
otu2018:Saccharomonospora_halophila	0	0	0	0	0	0	0	0	0	0	0	0	0	0	0	0	0	0	0	0	0	0	0	0	0	0	0	0	0	0	0	0	0	0	0	0	0	0	0	0	0	0	0	0	0	0	0	0	0
otu289:Saccharomonospora_azurea:Saccharomonospora_halophila:Saccharomonospora_viridis	0	0	0	0	0	0	0	0	0	0	0	0	0	0	0	0	0	0	0	0	0	0	0	0	0	0	0	0	0	0	0	0	0	0	0	0	0	0	0	0	0	0	0	0	0	0	0	0	0
Saccharopolyspora_rectivirgula	0	0	0	0	0	0	0	0	0	0	0	0	0	0	0	0	0	0	0	0	0	0	0	0	0	0	0	0	0	0	0	0	0	0	0	0	0	0	0	0	0	0	0	0	0	0	0	0	0
Saccharopolyspora_gregorii	0	0	0	0	0	0	0	0	0	0	0	0	0	0	0	0	0	0	0	0	0	0	0	0	0	0	0	0	0	0	0	0	0	0	0	0	0	0	0	0	0	0	0	0	0	0	0	0	0
otu2319:Saccharopolyspora_gloriosae	0	0	0	0	0	0	0	0	0	0	0	0	0	0	0	0	0	0	0	0	0	0	0	0	0	0	0	0	0	0	0	0	0	0	0	0	0	0	0	0	0	0	0	0	0	0	0	0	0
Saccharopolyspora_gloriosae	0	0	0	0	0	0	0	0	0	0	0	0	0	0	0	0	0	0	0	0	0	0	0	0	0	0	0	0	0	0	0	0	0	0	0	0	0	0	0	0	0	0	0	0	0	0	0	0	0
otu2449:Saccharopolyspora_pogona	0	0	0	0	0	0	0	0	0	0	0	0	0	0	0	0	0	0	0	0	0	0	0	0	0	0	0	0	0	0	0	0	0	0	0	0	0	0	0	0	0	0	0	0	0	0	0	0	0
otu1030:Haloechinothrix_alba:Saccharopolyspora_cebuensis:Saccharopolyspora_hirsuta:Saccharopolyspora_hordei	0	0	0	0	0	0	0	0	0	0	0	0	0	0	0	0	0	0	0	0	0	0	0	0	0	0	0	0	0	0	0	0	0	0	0	0	0	0	0	0	0	0	0	0	0	0	0	0	0
otu645:Haloactinobacterium_album	0	0	0	0	0	0	0	0	0	0	0	0	0	0	0	0	0	0	0	0	0	0	0	0	0	0	0	0	0	0	0	0	0	0	0	0	0	0	0	0	0	0	0	0	0	0	0	0	0
Sanguibacter_inulinus	0.1	0.17	0.09	0.09	0.01	0.04	0.08	0.01	0.19	0.02	0.08	0.03	0.13	0.06	0.08	0.07	0.13	0.07	0.04	0	0.09	0.02	0.05	0.06	0	0.01	0	0.03	0	0	0.02	0.11	0.03	0.12	0	0.05	0	0.05	0.01	0	0.01	0	0.05	0.01	0.04	0	0.01	0.02	0.02
otu1344:Sanguibacter_inulinus	0	0	0	0.01	0	0	0.02	0	0.02	0.01	0.01	0	0	0	0	0	0	0	0	0	0.01	0	0	0	0	0	0	0	0	0	0	0	0.01	0.01	0	0	0	0.01	0	0	0	0	0	0	0	0	0	0	0
otu2392:Sanguibacter_inulinus	0	0	0	0	0	0	0	0	0	0	0	0	0	0	0	0	0	0	0	0	0	0	0	0.01	0	0	0	0	0	0	0	0.01	0	0.01	0	0	0	0	0	0.01	0	0	0	0	0	0	0	0	0
otu2163:Sanguibacter_inulinus	0	0	0	0.01	0	0	0	0	0	0	0	0	0	0	0	0	0	0	0	0	0	0	0	0	0	0	0	0	0	0	0	0	0	0	0	0	0	0	0	0	0	0	0	0	0	0	0	0	0
otu618:Sporichthya_polymorpha	0	0	0	0	0	0	0	0	0	0	0	0	0	0	0	0	0	0	0	0	0	0	0	0	0	0	0	0	0	0	0	0	0	0	0	0	0	0.01	0	0	0	0	0	0	0	0	0	0	0
Streptomyces_cacaoi	0	0	0	0	0	0	0	0	0	0	0	0	0	0	0	0	0	0	0	0	0	0	0	0	0	0	0	0	0	0	0	0	0	0	0	0	0	0	0	0	0	0	0	0	0	0	0	0	0
Streptomyces_carpaticus	0	0	0	0	0	0	0	0	0	0	0	0	0	0	0	0	0	0	0	0	0	0	0	0	0	0	0	0	0	0	0	0	0	0	0	0	0	0	0	0	0	0	0	0	0	0	0	0	0
otu3160:Streptomyces_aomiensis	0	0	0	0	0	0	0	0	0	0	0	0	0	0	0	0	0	0	0	0	0	0	0	0	0	0	0	0	0	0	0	0.01	0	0	0	0	0	0	0.02	0	0	0	0	0	0	0	0	0	0
Streptomyces_rimosus	0	0	0	0	0	0	0	0	0	0	0	0	0	0	0	0	0	0	0	0	0	0	0	0	0	0	0	0	0	0	0	0	0	0	0	0	0	0	0	0	0	0	0	0	0	0	0	0	0
otu3121:Streptomyces_armeniacus:Streptomyces_luteireticuli:Streptomyces_panacagri	0	0	0	0	0	0	0	0	0	0	0	0	0	0	0	0	0	0	0	0	0	0	0	0	0	0	0	0	0	0	0	0	0	0	0	0	0	0	0	0	0	0	0	0	0	0	0	0	0
Streptomyces_albogriseolus:Streptomyces_coelicolor:Streptomyces_griseorubens:Streptomyces_pseudogriseolus	0	0	0	0	0	0	0	0	0	0	0	0	0	0	0	0	0	0	0	0	0	0	0	0	0	0	0	0	0	0	0	0	0	0	0	0	0	0	0	0	0	0	0	0	0	0	0	0	0
Streptomyces_roseogriseus	0	0	0	0	0	0	0	0	0	0	0	0	0	0	0	0	0	0	0	0	0	0	0	0	0	0	0	0	0	0	0	0	0	0	0	0	0	0	0	0	0	0	0	0	0	0	0	0	0
Streptomyces_turgidiscabies	0	0	0	0	0	0	0	0	0	0	0	0	0	0	0	0	0	0	0	0	0	0	0	0	0	0	0	0	0	0	0	0	0	0	0	0	0	0	0.01	0	0	0	0	0	0	0	0	0	0
otu2162:Streptomyces_thermolineatus	0	0	0	0	0	0	0	0	0	0	0	0	0	0	0	0	0	0	0	0	0	0	0	0	0	0	0	0	0	0	0	0	0	0	0	0	0	0	0.01	0	0	0	0	0	0	0	0	0	0
otu228:Planobispora_rosea	0	0	0	0	0	0	0	0	0	0	0	0	0	0	0	0	0	0	0	0	0	0	0	0	0	0	0	0	0	0	0	0	0	0	0	0	0	0	0	0	0	0	0	0	0	0	0	0	0
otu2101:Arthrobacter_pascens:Curtobacterium_albidum:Curtobacterium_citreum:Curtobacterium_flaccumfaciens:Curtobacterium_luteum:Curtobacterium_oceanosedimentum:Curtobacterium_pusillum:Leucobacter_komagatae:Microbacterium_foliorum:Microbacterium_oxydans:Microbacterium_paraoxydans	0	0	0	0	0	0	0	0	0	0	0	0	0	0	0	0	0	0	0	0	0	0	0	0	0	0	0	0	0	0	0	0	0	0	0	0	0	0	0	0	0	0	0	0	0	0	0	0	0
otu129:Amycolatopsis_granulosa:Arthrobacter_alkaliphilus:Arthrobacter_arilaitensis:Arthrobacter_aurescens:Arthrobacter_bergerei:Arthrobacter_creatinolyticus:Arthrobacter_cupressi:Arthrobacter_globiformis:Arthrobacter_nicotianae:Arthrobacter_oryzae:Arthrobacter_parietis:Arthrobacter_pascens:Arthrobacter_polychromogenes:Arthrobacter_protophormiae:Arthrobacter_ramosus:Arthrobacter_sulfonivorans:Brev…	0	0	0	0	0	0	0	0	0	0	0	0	0	0	0	0	0	0	0	0	0	0	0	0	0	0	0	0	0	0	0	0	0	0	0	0	0	0	0	0	0	0	0	0	0	0	0	0	0
otu2279:Agreia_bicolorata:Agreia_pratensis:Alpinimonas_psychrophila:Chryseoglobus_frigidaquae:Crocebacterium_ilecola:Cryobacterium_psychrotolerans:Curtobacterium_citreum:Curtobacterium_flaccumfaciens:Curtobacterium_luteum:Curtobacterium_oceanosedimentum:Curtobacterium_pusillum:Frigoribacterium_faeni:Frigoribacterium_mesophilum:Frondihabitans_peucedani:Herbiconiux_solani:Homoserinimonas_aerilata:L…	0	0	0	0	0	0.01	0	0	0.01	0	0	0	0.01	0	0	0.01	0.01	0	0	0	0.01	0.01	0	0	0.05	0.02	0.03	0.03	0.03	0.08	0.04	0.15	0.04	0.37	0.03	0.06	0	0	0	0.01	0.03	0.01	0	0	0	0.01	0	0	0
otu1413:Corynebacterium_afermentans:Corynebacterium_ammoniagenes:Corynebacterium_amycolatum:Corynebacterium_appendicis:Corynebacterium_bovis:Corynebacterium_camporealensis:Corynebacterium_capitovis:Corynebacterium_casei:Corynebacterium_confusum:Corynebacterium_coyleae:Corynebacterium_diphtheriae:Corynebacterium_falsenii:Corynebacterium_flavescens:Corynebacterium_frankenforstense:Corynebacterium_f…	0	0	0	0	0	0	0	0	0	0	0	0	0	0	0	0	0	0	0	0	0	0	0	0	0	0	0	0	0	0	0	0	0	0	0	0	0	0	0	0	0	0	0	0	0	0	0	0	0
otu460:Dietzia_cercidiphylli:Dietzia_cinnamea:Dietzia_dagingensis:Dietzia_daqingensis:Dietzia_kunjamensis:Dietzia_maris:Dietzia_natronolimnaea:Dietzia_papillomatosis:Dietzia_psychralcaliphila:Dietzia_timorensis:Rhodococcus_equi	0	0	0	0	0	0	0	0	0	0	0	0	0	0	0	0	0	0	0	0	0	0	0	0	0	0	0	0	0	0	0	0	0	0	0	0	0	0	0	0	0	0	0	0	0	0	0	0	0
otu1987:Corynebacterium_amycolatum:Corynebacterium_macginleyi:Corynebacterium_marinum:Corynebacterium_propinquum:Corynebacterium_pseudodiphtheriticum:Corynebacterium_pseudotuberculosis:Corynebacterium_sputi:Corynebacterium_ulcerans:Corynebacterium_variabile:Mycobacterium_asiaticum:Mycobacterium_engbaekii:Mycobacterium_koreense:Mycobacterium_nonchromogenicum	0	0	0	0	0	0	0	0	0	0	0	0	0	0	0	0	0	0	0	0	0	0	0	0	0	0	0	0	0	0	0	0	0	0	0	0	0	0	0	0	0	0	0	0	0	0	0	0	0
otu1295:Arthrobacter_arilaitensis:Arthrobacter_chlorophenolicus:Arthrobacter_crystallopoietes:Arthrobacter_defluvii:Arthrobacter_globiformis:Arthrobacter_histidinolovorans:Arthrobacter_humicola:Arthrobacter_nicotianae:Arthrobacter_nicotinovorans:Arthrobacter_niigatensis:Arthrobacter_oryzae:Arthrobacter_oxydans:Arthrobacter_pascens:Arthrobacter_phenanthrenivorans:Arthrobacter_polychromogenes:Arthr…	0	0	0	0	0	0	0	0	0	0	0	0	0	0	0	0	0	0	0	0	0	0	0	0	0	0	0	0	0	0	0	0	0	0	0	0	0	0	0	0	0	0	0	0	0	0	0	0	0
otu1371:Amycolatopsis_jejuensis:Amycolatopsis_sacchari:Amycolatopsis_sulphurea:Crossiella_cryophila:Gordonia_aichiensis:Gordonia_effusa:Gordonia_otitidis:Gordonia_sputi:Gordonia_terrae:Mycobacterium_engbaekii:Mycobacterium_murale:Mycobacterium_tokaiense:Nocardia_alboflava:Nocardia_carnea:Nocardia_endophytica:Nocardia_flavorosea:Nocardia_harenae:Nocardia_pigrifrangens:Nocardia_rhamnosiphila:Nocard…	0	0	0	0	0	0	0	0	0	0	0	0	0	0	0	0	0	0	0	0	0	0	0	0	0	0	0	0	0	0	0	0	0	0	0	0	0	0	0	0	0	0	0	0	0	0	0	0	0
otu1074:Nocardioides_alkalitolerans:Nocardioides_oleivorans:Nonomuraea_rhizophila	0	0	0	0	0	0	0	0	0	0	0	0	0	0	0	0	0	0	0	0	0	0	0	0	0	0	0	0	0	0	0	0	0	0	0	0	0	0	0	0	0	0	0	0	0	0	0	0	0
otu2763:Arthrobacter_antarcticus:Arthrobacter_ardleyensis:Arthrobacter_arilaitensis:Arthrobacter_aurescens:Arthrobacter_bergerei:Arthrobacter_globiformis:Arthrobacter_mysorens:Arthrobacter_nicotianae:Arthrobacter_pascens:Arthrobacter_polychromogenes:Arthrobacter_protophormiae:Arthrobacter_psychrophenolicus:Arthrobacter_ramosus:Arthrobacter_sulfureus:Arthrobacter_uratoxydans:Curtobacterium_citreum…	0	0	0	0	0	0	0	0	0	0	0	0	0	0	0	0	0	0	0	0	0	0	0	0	0	0	0	0	0	0	0	0	0	0	0	0	0	0	0	0	0	0	0	0	0	0	0	0	0
otu2062:Agromyces_mediolanus:Agromyces_soli:Arthrobacter_albus:Arthrobacter_ardleyensis:Arthrobacter_bergerei:Arthrobacter_creatinolyticus:Arthrobacter_cumminsii:Arthrobacter_nicotianae:Arthrobacter_protophormiae:Citricoccus_alkalitolerans:Citricoccus_muralis:Citricoccus_parietis:Curtobacterium_citreum:Curtobacterium_flaccumfaciens:Curtobacterium_luteum:Curtobacterium_pusillum:Gryllotalpicola_kri…	0	0	0	0	0	0	0	0	0	0	0	0	0	0	0	0	0	0	0	0	0	0	0	0	0	0	0	0	0	0	0	0	0	0	0	0	0	0.01	0	0	0	0	0	0	0	0	0	0	0
otu2188:Arthrobacter_nicotianae:Citricoccus_muralis:Citricoccus_nitrophenolicus:Citricoccus_zhacaiensis:Frigoribacterium_faeni:Herbiconiux_solani:Leucobacter_aridicollis:Leucobacter_chironomi:Leucobacter_exalbidus:Leucobacter_komagatae:Leucobacter_salsicius:Leucobacter_tardus:Microbacterium_flavescens:Microbacterium_halophilum:Microbacterium_hominis:Microbacterium_keratanolyticum:Microbacterium_m…	0	0	0	0	0	0	0	0	0	0	0	0	0	0	0	0	0	0	0	0	0	0	0	0	0	0	0	0	0	0	0	0	0	0	0	0	0	0	0	0	0	0	0	0	0	0	0	0	0
otu3051:Saccharopolyspora_gregorii:Streptomyces_halophytocola:Streptomyces_nanshensis:Streptomyces_sulphureus	0	0	0	0	0	0	0	0	0	0	0	0	0	0	0	0	0	0	0	0	0	0	0	0	0	0	0	0	0	0	0	0	0	0	0	0	0	0	0	0	0	0	0	0	0	0	0	0	0
otu1309:Amycolatopsis_granulosa:Amycolatopsis_keratiniphila:Isoptericola_variabilis:Kitasatospora_mediocidica:Kitasatospora_pitsanulaokmensis:Prauserella_marina:Saccharomonospora_amisosensis:Saccharomonospora_azurea:Saccharomonospora_cyanea:Saccharomonospora_glauca:Saccharomonospora_halophila:Saccharomonospora_marina:Saccharomonospora_oceani:Saccharomonospora_paurometabolica:Saccharomonospora_sal…	0	0	0	0	0	0	0	0	0	0	0	0	0	0	0	0	0	0	0	0	0	0	0	0	0	0	0	0	0	0	0	0	0	0	0	0	0	0	0	0	0	0	0	0	0	0	0	0	0
otu657:Curtobacterium_citreum:Microbacterium_aerolatum:Microbacterium_agarici:Microbacterium_foliorum:Microbacterium_lindanitolerans:Microbacterium_phyllosphaerae:Mobilicoccus_pelagius	0	0	0	0	0	0	0	0	0	0	0	0	0	0	0	0	0	0	0	0	0	0	0	0	0	0	0	0	0	0	0	0	0	0	0	0	0	0	0	0	0	0	0	0	0	0	0	0	0
otu1031:Agromyces_bauzanensis:Arthrobacter_agilis:Glaciibacter_superstes:Gryllotalpicola_daejeonensis:Leucobacter_aridicollis:Leucobacter_chromiiresistens:Leucobacter_iarius:Leucobacter_komagatae:Leucobacter_tardus:Microbacterium_agarici	0	0	0	0	0	0	0	0	0	0	0	0	0	0	0	0	0	0	0	0	0	0	0	0	0	0	0	0	0	0	0	0	0	0	0	0	0	0	0	0	0	0	0	0	0	0	0	0	0
otu1326:Acaricomes_phytoseiuli:Agromyces_atrinae:Agromyces_luteolus:Arthrobacter_antarcticus:Arthrobacter_ardleyensis:Arthrobacter_bergerei:Arthrobacter_castelli:Arthrobacter_cryotolerans:Arthrobacter_crystallopoietes:Arthrobacter_davidanieli:Arthrobacter_dextranolyticus:Arthrobacter_gangotriensis:Arthrobacter_globiformis:Arthrobacter_humicola:Arthrobacter_keyseri:Arthrobacter_nicotianae:Arthroba…	0	0	0	0	0	0	0	0	0	0	0	0	0	0	0	0	0	0	0	0	0	0	0	0	0	0	0	0	0	0	0	0	0.01	0	0	0	0	0	0	0	0	0.01	0	0	0	0	0	0	0
otu152:Allokutzneria_albata:Marmoricola_aequoreus:Marmoricola_aurantiacus:Marmoricola_bigeumensis:Marmoricola_korecus:Marmoricola_scoriae:Nocardioides_alkalitolerans:Nocardioides_aromaticivorans:Nocardioides_daedukensis:Nocardioides_daejeonensis:Nocardioides_dubius:Nocardioides_jensenii:Nocardioides_lianchengensis:Nocardioides_salarius	0	0	0	0	0	0	0	0	0	0	0	0	0	0	0	0	0	0	0	0	0	0	0	0	0	0	0	0	0	0	0	0	0	0	0	0	0	0.01	0	0	0	0	0	0	0	0	0	0	0
otu1730:Blastococcus_aggregatus:Blastococcus_saxobsidens:Micromonospora_narathiwatensis	0	0	0	0	0	0	0	0	0	0	0	0	0	0	0	0	0	0	0	0	0	0	0	0	0	0	0	0	0	0	0	0	0	0	0	0	0	0	0	0	0	0	0	0	0	0	0	0	0
otu181:Curtobacterium_citreum:Curtobacterium_flaccumfaciens:Curtobacterium_luteum:Curtobacterium_oceanosedimentum:Curtobacterium_pusillum:Gulosibacter_molinativorax:Leucobacter_chromiireducens:Leucobacter_denitrificans:Leucobacter_exalbidus:Leucobacter_iarius:Leucobacter_komagatae:Leucobacter_luti:Leucobacter_salsicius:Microbacterium_arabinogalactanolyticum:Microbacterium_azadirachtae:Microbacter…	0	0	0	0	0	0	0	0	0	0	0	0	0	0	0	0	0	0	0	0	0	0	0	0	0	0	0	0	0	0	0	0	0	0	0	0	0	0	0	0	0	0	0	0	0	0	0	0	0
otu427:Actinopolyspora_egyptensis:Actinopolyspora_erythraea:Actinopolyspora_halophila:Actinopolyspora_mortivallis:Actinopolyspora_xinjiangensis:Salinactinospora_qingdaonensis:Thermomonospora_chromogena	0	0	0	0	0	0	0	0	0	0	0	0	0	0	0	0	0	0	0	0	0	0	0	0	0	0	0	0	0	0	0	0	0	0	0	0	0	0	0	0	0	0	0	0	0	0	0	0	0
otu1001:Modestobacter_marinus:Modestobacter_roseus:Modestobacter_versicolor:Streptomyces_abikoensis:Streptomyces_acidiscabies:Streptomyces_agglomeratus:Streptomyces_alanosinicus:Streptomyces_albidochromogenes:Streptomyces_alboflavus:Streptomyces_antibioticus:Streptomyces_anulatus:Streptomyces_atratus:Streptomyces_atriruber:Streptomyces_aurantiacogriseus:Streptomyces_aurantiogriseus:Streptomyces_a…	0	0	0	0	0	0	0	0	0	0	0	0	0	0	0	0	0	0	0	0	0	0	0	0	0	0	0	0	0	0	0	0	0	0	0	0	0	0	0	0	0.01	0	0	0	0	0	0	0	0
otu1211:Actinobaculum_massiliense:Actinobaculum_urinale:Actinomyces_bovis:Actinomyces_canis:Actinomyces_europaeus:Actinomyces_funkei:Actinomyces_hyovaginalis:Actinomyces_lingnae:Actinomyces_marimammalium:Actinomyces_meyeri:Actinomyces_nasicola:Actinomyces_neuii:Actinomyces_odontolyticus:Actinomyces_radicidentis:Actinomyces_suimastitidis:Actinomyces_urogenitalis:Actinomyces_vaccimaxillae:Actinomyc…	0	0	0	0	0	0	0	0	0	0	0	0	0	0	0	0	0	0	0	0	0	0	0	0	0	0	0	0	0	0	0	0	0	0	0	0	0	0	0	0	0	0	0	0	0	0	0	0	0
otu1332:Citricoccus_zhacaiensis:Leucobacter_iarius	0	0	0	0	0	0	0	0	0	0	0	0	0	0	0	0	0	0	0	0	0	0	0	0	0	0	0	0	0	0	0	0	0	0	0	0	0	0	0	0	0	0	0	0	0	0	0	0	0
otu1334:Arthrobacter_albus:Arthrobacter_cumminsii:Cellulosimicrobium_funkei:Georgenia_muralis:Georgenia_sediminis:Haloactinobacterium_album:Oceanitalea_nanhaiensis	0	0	0	0	0	0	0	0	0	0	0	0	0	0	0	0	0	0	0	0	0	0	0	0	0	0	0	0	0	0	0	0	0	0	0	0	0	0	0	0	0	0	0	0	0	0	0	0	0
otu1468:Brachybacterium_conglomeratum:Brachybacterium_faecium:Brachybacterium_nesterenkovii:Brachybacterium_paraconglomeratum:Brachybacterium_sacelli:Brachybacterium_saurashtrense:Brevibacterium_flavum:Brevibacterium_linens:Cellulomonas_chitinilytica:Cellulosimicrobium_cellulans:Cellulosimicrobium_funkei:Demequina_aestuarii:Georgenia_muralis:Georgenia_sediminis:Georgenia_thermotolerans:Herbiconiu…	0	0	0	0	0	0	0	0	0	0	0	0	0	0	0	0	0	0	0	0	0	0	0	0	0	0	0	0	0	0	0	0	0	0	0	0	0	0	0	0	0	0	0	0	0	0	0	0	0
otu1517:Curtobacterium_citreum:Mobilicoccus_pelagius	0	0	0	0	0	0	0	0	0	0	0	0	0	0	0	0	0	0	0	0	0	0	0	0	0	0	0	0	0	0	0	0	0	0	0	0	0	0	0	0	0	0	0	0	0	0	0	0	0
otu1672:Amycolatopsis_albidoflavus:Amycolatopsis_azurea:Amycolatopsis_cihanbeyliensis:Amycolatopsis_dongchuanensis:Amycolatopsis_echigonensis:Amycolatopsis_endophytica:Amycolatopsis_flava:Amycolatopsis_halophila:Amycolatopsis_lactamdurans:Amycolatopsis_lexingtonensis:Amycolatopsis_lurida:Amycolatopsis_magusensis:Amycolatopsis_marina:Amycolatopsis_methanolica:Amycolatopsis_orientalis:Amycolatopsis…	0	0	0	0	0	0	0	0	0	0	0	0	0	0	0	0	0	0	0	0	0	0	0	0	0	0	0	0	0	0	0	0	0	0	0	0	0	0	0	0	0	0	0	0	0	0	0	0	0
otu1698:Actinospica_acidiphila:Xylanimicrobium_pachnodae	0	0	0	0	0	0	0	0	0	0	0	0	0	0	0	0	0.01	0	0	0	0	0	0	0	0	0	0	0	0	0	0	0	0	0	0	0	0	0	0	0	0	0	0	0	0	0	0	0	0
otu1831:Amycolatopsis_granulosa:Arcanobacterium_canis:Arcanobacterium_phocae:Arcanobacterium_phocisimile:Arthrobacter_arilaitensis:Arthrobacter_mysorens:Arthrobacter_protophormiae:Brevibacterium_antarcticum:Brevibacterium_iodinum:Brevibacterium_linens:Brevibacterium_luteolum:Brevibacterium_massiliense:Brevibacterium_oceani:Brevibacterium_paucivorans:Brevibacterium_yomogidense:Curtobacterium_citre…	0	0	0	0	0	0	0	0	0	0	0	0	0	0	0	0	0	0	0	0	0	0	0	0	0	0	0	0	0	0	0	0	0	0	0	0	0	0	0	0	0	0	0	0	0	0	0	0	0
otu1872:Actinokineospora_soli:Rhodococcus_equi	0	0	0	0	0	0	0	0	0	0	0	0	0	0	0	0	0	0	0	0	0	0	0	0	0	0	0	0	0	0	0	0	0	0	0	0	0	0	0	0	0	0	0	0	0	0	0	0	0
otu2154:Actinopolyspora_algeriensis:Actinopolyspora_erythraea:Actinopolyspora_halophila:Actinopolyspora_mortivallis:Actinopolyspora_xinjiangensis:Salinactinospora_qingdaonensis:Thermomonospora_chromogena:Thermomonospora_curvata	0	0	0	0	0	0	0	0	0	0	0	0	0	0	0	0	0	0	0	0	0	0	0	0	0	0	0	0	0	0	0	0	0	0	0	0	0	0	0	0	0	0	0	0	0	0	0	0	0
otu2206:Actinomyces_marimammalium:Agromyces_rhizospherae:Arthrobacter_albus:Arthrobacter_arilaitensis:Arthrobacter_bergerei:Arthrobacter_creatinolyticus:Arthrobacter_crystallopoietes:Arthrobacter_cumminsii:Arthrobacter_cupressi:Arthrobacter_davidanieli:Arthrobacter_defluvii:Arthrobacter_dextranolyticus:Arthrobacter_globiformis:Arthrobacter_histidinolovorans:Arthrobacter_humicola:Arthrobacter_keys…	0	0	0	0	0	0	0	0	0	0	0	0	0	0	0	0	0	0	0	0	0	0	0	0	0	0	0	0	0	0	0	0	0	0	0	0	0	0	0	0	0	0	0	0	0	0	0	0	0
otu2273:Cellulomonas_marina:Ornithinicoccus_hortensis	0	0	0	0	0	0	0	0	0	0	0	0	0	0	0	0	0	0	0	0	0	0	0	0	0	0	0	0	0	0	0	0	0	0	0	0	0	0	0	0	0	0	0	0	0	0	0	0	0.01
otu229:Arthrobacter_globiformis:Arthrobacter_ureafaciens:Brevibacterium_jeotgali:Phycicoccus_jejuensis	0	0	0	0	0	0	0	0	0	0	0	0	0	0	0	0	0	0	0	0	0	0	0	0	0	0	0	0	0	0	0	0	0	0	0	0	0	0	0	0	0	0	0	0	0	0	0	0	0
otu230:Amycolatopsis_benzoatilytica:Amycolatopsis_bullii:Amycolatopsis_coloradensis:Amycolatopsis_kentuckyensis:Amycolatopsis_keratiniphila:Amycolatopsis_lexingtonensis:Amycolatopsis_orientalis:Amycolatopsis_pretoriensis:Amycolatopsis_regifaucium:Amycolatopsis_rifamycinica:Amycolatopsis_sulphurea:Amycolatopsis_umgeniensis:Kineosporia_rhamnosa:Mycobacterium_brumae:Mycobacterium_triviale:Saccharomo…	0	0	0	0	0	0	0	0	0	0	0	0	0	0	0	0	0	0	0	0	0	0	0	0	0	0	0	0	0	0	0	0	0	0	0	0	0	0	0	0	0	0	0	0	0	0	0	0	0
otu2551:Actinomyces_georgiae:Actinomyces_marimammalium:Actinomyces_nasicola:Actinomyces_odontolyticus:Arthrobacter_cryoconiti:Arthrobacter_pascens:Arthrobacter_rhombi:Arthrobacter_sulfureus:Catellatospora_methionotrophica:Catenulispora_yoronensis:Cellulomonas_composti:Cellulomonas_marina:Cellulosimicrobium_cellulans:Cellulosimicrobium_funkei:Georgenia_muralis:Isoptericola_chiayiensis:Isoptericola…	0	0	0	0	0	0	0	0	0	0	0	0	0	0	0	0	0	0	0	0	0	0	0	0	0	0	0	0	0	0	0	0	0	0	0	0	0	0	0	0	0	0	0	0	0	0	0	0	0
otu2686:Actinotelluria_brasiliensis:Cryptosporangium_minutisporangium	0	0	0	0	0	0	0	0	0	0	0	0	0	0	0	0	0	0	0	0	0	0	0	0	0	0	0	0	0	0	0	0	0	0	0	0	0	0	0	0	0	0	0	0.01	0	0	0	0	0
otu2714:Isoptericola_dokdonensis:Isoptericola_jiangsuensis:Oceanitalea_nanhaiensis	0	0	0	0	0	0	0	0	0	0	0	0	0	0	0	0	0	0	0	0	0	0	0	0	0	0	0	0	0	0	0	0	0	0	0	0	0	0	0	0	0	0	0	0	0	0	0	0	0
otu282:Arthrobacter_arilaitensis:Arthrobacter_bergerei:Arthrobacter_creatinolyticus:Arthrobacter_mysorens:Arthrobacter_nicotianae:Arthrobacter_pascens:Arthrobacter_protophormiae:Arthrobacter_woluwensis:Brevibacterium_casei:Brevibacterium_linens:Brevibacterium_luteolum:Brevibacterium_massiliense:Brevibacterium_otitidis:Citricoccus_alkalitolerans:Citricoccus_muralis:Citricoccus_nitrophenolicus:Curt…	0	0	0	0	0	0	0	0	0	0	0	0	0	0	0	0	0	0	0	0	0	0	0	0	0	0	0	0	0	0	0	0	0	0	0	0	0	0	0	0	0	0	0	0	0	0	0	0	0
otu2834:Kineosporia_rhamnosa:Streptomyces_scabrisporus	0	0	0	0	0	0	0	0	0	0	0	0	0	0	0	0	0	0	0	0	0	0	0	0	0	0	0	0	0	0	0	0	0	0	0	0	0	0	0	0	0	0	0	0	0	0	0	0	0
otu3137:Actinocorallia_aurea:Catellatospora_chokoriensis:Catellatospora_methionotrophica:Luedemannella_flava:Luedemannella_helvata:Micromonospora_auratinigra:Micromonospora_carbonacea:Micromonospora_chalcea:Micromonospora_chersina:Micromonospora_coxensis:Micromonospora_haikouensis:Micromonospora_matsumotoense:Micromonospora_schwarzwaldensis:Micromonospora_wenchangensis:Nocardioides_albus:Nocardio…	0	0	0	0	0	0	0	0	0	0	0	0	0	0	0	0	0	0	0	0	0	0	0	0	0	0	0	0	0.01	0	0	0	0	0	0	0	0	0	0	0	0	0	0	0	0	0	0	0	0
otu3172:Arthrobacter_bergerei:Arthrobacter_nicotianae:Arthrobacter_protophormiae:Citricoccus_alkalitolerans:Citricoccus_nitrophenolicus:Citricoccus_zhacaiensis:Curtobacterium_citreum:Curtobacterium_luteum:Kytococcus_sedentarius:Leucobacter_aridicollis:Leucobacter_celer:Leucobacter_chromiireducens:Leucobacter_chromiiresistens:Leucobacter_denitrificans:Leucobacter_exalbidus:Leucobacter_iarius:Leuco…	0	0	0	0	0	0	0	0	0	0	0	0	0	0	0	0	0	0	0	0	0	0	0	0	0	0	0	0	0	0	0	0	0	0	0	0	0	0	0	0	0	0	0	0	0	0	0	0	0
otu420:Arthrobacter_cryoconiti:Arthrobacter_psychrochitiniphilus:Arthrobacter_psychrolactophilus:Georgenia_halophila:Georgenia_ruanii:Georgenia_thermotolerans:Jonesia_quinghaiensis:Myceligenerans_crystallogenes:Myceligenerans_halotolerans:Myceligenerans_xiligouense	0	0	0	0	0	0	0	0	0	0	0	0	0	0	0	0	0	0	0	0	0	0	0	0	0	0	0	0	0	0	0	0	0	0	0	0	0	0	0	0	0	0	0	0	0	0	0	0	0
otu548:Salinactinospora_qingdaonensis:Spirillospora_albida:Streptomonospora_alba:Streptomonospora_amylolytica:Streptomonospora_flavalba:Streptomonospora_salina:Thermobispora_bispora	0	0	0	0	0	0	0	0	0	0	0	0	0	0	0	0	0	0	0	0	0	0	0	0	0	0	0	0	0	0	0	0	0	0	0	0	0	0	0	0	0	0.01	0	0	0	0	0	0	0
otu576:Actinokineospora_cianjurensis:Aeromicrobium_alkaliterrae:Aeromicrobium_ginsengisoli:Aeromicrobium_halocynthiae:Aeromicrobium_kwangyangensis:Aeromicrobium_panaciterrae:Allokutzneria_albata:Crossiella_equi:Kibdelosporangium_philippinense:Kitasatospora_azatica:Kitasatospora_putterlickiae:Kutzneria_buriramensis:Microlunatus_panaciterrae:Microlunatus_soli:Naumannella_halotolerans:Saccharopolysp…	0	0	0	0	0	0	0	0	0	0	0	0	0	0	0	0	0	0	0	0	0	0	0	0	0	0	0	0	0	0	0	0	0	0	0	0	0	0	0	0	0	0	0	0	0	0	0	0	0
otu653:Arthrobacter_cumminsii:Brevibacterium_linens:Brevibacterium_luteolum:Brevibacterium_massiliense:Brevibacterium_otitidis:Brevibacterium_yomogidense:Isoptericola_halotolerans:Isoptericola_hypogeus:Promicromonospora_thailandica	0	0	0	0	0	0	0	0	0	0	0	0	0	0	0	0	0	0	0	0	0	0	0	0	0	0	0	0	0	0	0	0	0	0	0	0	0	0	0	0	0	0	0	0	0	0	0	0	0
otu664:Arthrobacter_chlorophenolicus:Gryllotalpicola_daejeonensis	0	0	0	0	0	0	0	0	0	0	0	0	0	0	0	0	0	0	0	0	0	0	0	0	0	0	0	0	0	0	0	0	0	0	0	0	0	0	0	0	0	0	0	0	0	0	0	0	0
otu72:Acaricomes_phytoseiuli:Arthrobacter_ardleyensis:Arthrobacter_bergerei:Arthrobacter_chlorophenolicus:Arthrobacter_cryoconiti:Arthrobacter_crystallopoietes:Arthrobacter_cupressi:Arthrobacter_davidanieli:Arthrobacter_defluvii:Arthrobacter_globiformis:Arthrobacter_histidinolovorans:Arthrobacter_humicola:Arthrobacter_keyseri:Arthrobacter_monumenti:Arthrobacter_nicotianae:Arthrobacter_nicotinovor…	0	0	0	0	0	0	0	0	0	0	0	0	0	0	0	0	0	0	0	0	0	0	0	0	0	0	0	0	0	0	0	0	0	0	0	0.01	0	0	0	0	0	0	0	0	0	0	0	0	0
otu90:Agreia_bicolorata:Agreia_pratensis:Arthrobacter_bergerei:Cellulosimicrobium_cellulans:Cellulosimicrobium_funkei:Cellulosimicrobium_terreum:Curtobacterium_citreum:Curtobacterium_flaccumfaciens:Curtobacterium_herbarum:Curtobacterium_luteum:Curtobacterium_pusillum:Demequina_aurantiaca:Demequina_oxidasica:Demequina_sediminicola:Isoptericola_chiayiensis:Isoptericola_halotolerans:Isoptericola_jia…	0	0	0	0	0	0	0	0	0	0	0	0	0	0	0	0	0	0	0	0	0	0	0	0	0	0	0	0	0	0	0	0	0	0	0	0	0	0	0	0	0	0	0	0	0	0	0	0	0
otu92:Acaricomes_phytoseiuli:Arthrobacter_crystallopoietes:Arthrobacter_keyseri:Arthrobacter_phenanthrenivorans:Arthrobacter_ureafaciens:Demetria_terragena:Haloactinobacterium_album	0	0	0	0	0	0	0	0	0	0	0	0	0	0	0	0	0	0	0	0	0	0	0	0	0	0	0	0	0	0	0	0	0	0	0	0	0	0	0	0	0	0	0	0	0	0	0	0	0
otu2132:Collinsella_tanakaei	0	0	0	0	0	0	0	0	0	0	0	0	0	0	0	0	0	0	0	0	0	0	0	0	0	0	0	0	0	0	0	0	0	0	0	0	0	0	0	0	0	0	0	0	0	0	0	0	0
otu1591:Euzebya_tangerina	0	0	0	0	0	0	0	0	0	0	0	0	0.01	0	0	0	0	0	0	0	0	0	0	0	0	0	0	0	0	0	0	0	0	0	0	0	0	0	0	0	0	0	0	0	0	0	0	0	0
otu1725:Euzebya_tangerina	0	0	0	0	0	0	0	0	0	0	0	0	0	0	0	0	0	0	0	0	0	0	0	0	0	0	0	0	0	0	0	0	0	0	0	0	0	0	0	0	0	0	0	0	0.01	0	0	0	0
otu2184:Nitriliruptor_alkaliphilus	0	0	0	0	0	0	0	0	0	0	0	0	0	0	0	0	0	0	0	0	0	0	0	0	0	0	0	0	0	0	0	0	0	0	0	0	0	0	0	0	0	0	0	0	0	0	0	0	0
otu686:Rubrobacter_radiotolerans	0	0	0	0	0	0	0	0	0	0	0	0	0	0	0	0	0	0	0	0	0	0	0	0	0	0	0	0	0	0	0	0	0	0	0	0	0	0	0.01	0	0	0	0	0	0	0	0	0	0
otu1584:Gaiella_occulta	0	0	0	0	0	0	0	0	0	0	0	0	0	0	0	0	0	0	0	0	0	0	0	0	0	0	0	0.01	0	0	0	0	0	0	0	0	0	0	0.02	0	0	0	0	0	0	0	0	0	0
otu1346:Conexibacter_arvalis	0	0	0	0	0	0	0	0	0	0	0	0	0	0	0	0	0	0	0	0	0	0	0	0	0	0	0	0	0	0	0	0	0	0	0	0	0	0	0	0	0	0	0	0	0	0	0	0	0
otu2103:Conexibacter_arvalis	0	0	0	0	0	0	0	0	0	0	0	0	0	0	0	0	0	0	0	0	0	0	0	0	0	0	0	0	0	0	0	0	0	0	0	0	0	0	0.01	0	0	0	0	0	0	0	0	0	0
otu2523:Gaiella_occulta	0	0	0	0	0	0	0	0	0	0	0	0	0	0	0	0	0	0	0	0	0	0	0	0	0	0	0	0	0	0	0	0	0	0	0	0	0.01	0	0	0	0	0	0	0	0	0	0	0	0
otu2912:Gaiella_occulta	0	0	0	0	0	0	0	0	0	0	0	0	0	0	0	0	0	0	0	0	0	0	0	0	0	0	0	0	0	0	0	0	0	0	0	0	0	0	0.01	0	0	0	0	0	0	0	0	0	0
otu442:Gaiella_occulta	0	0	0	0	0	0	0	0	0	0	0	0	0	0	0	0	0	0	0	0	0	0	0	0	0	0	0	0	0	0	0	0	0	0	0	0	0.01	0	0	0	0	0	0	0	0	0	0	0	0
otu94:Gaiella_occulta	0	0	0	0	0	0	0	0	0	0	0	0	0	0	0	0	0	0	0	0	0	0	0	0	0	0	0	0	0	0	0	0	0	0	0	0	0	0	0.01	0	0	0	0	0	0	0	0	0	0
Patulibacter_minatonensis	0	0	0	0	0	0	0	0	0	0	0	0	0	0	0	0	0	0	0	0	0	0	0	0	0	0	0	0	0	0	0	0	0	0	0	0	0	0	0	0	0	0	0	0	0	0	0	0	0
Bactoderma_rosea:Patulibacter_minatonensis	0	0	0	0	0	0	0	0	0	0	0	0	0	0	0	0	0	0	0	0	0	0	0	0	0	0	0	0	0	0	0	0	0	0	0	0	0	0	0	0	0	0	0	0	0	0	0	0	0
Patulibacter_ginsengiterrae	0	0	0	0	0	0	0	0	0	0	0	0	0	0	0	0	0	0	0	0	0	0	0	0	0	0	0	0	0	0	0	0	0	0	0	0	0	0	0	0	0	0	0	0	0	0	0	0	0
otu500:Bactoderma_rosea:Patulibacter_minatonensis	0	0	0	0	0	0	0	0	0	0	0	0	0	0	0	0	0	0	0	0	0	0	0	0	0	0	0	0	0	0	0	0	0	0	0	0	0	0	0	0	0	0	0	0	0	0	0	0	0
otu2818:Solirubrobacter_ginsenosidimutans:Solirubrobacter_pauli:Solirubrobacter_soli	0	0	0	0	0	0	0	0	0	0	0	0	0	0	0	0	0	0	0	0	0	0	0	0	0	0	0	0	0	0	0	0	0	0	0	0	0	0	0	0	0	0	0	0	0	0	0	0	0
otu505:Solirubrobacter_ginsenosidimutans	0	0	0	0	0	0	0	0	0	0	0	0	0	0	0	0	0	0	0	0	0	0	0	0	0	0	0	0	0	0	0	0	0	0	0	0	0	0.01	0	0	0	0	0	0	0	0	0	0	0
otu2142:Ferrimicrobium_acidiphilum:Ferrithrix_thermotolerans:Ilumatobacter_coccineus:Ilumatobacter_nonamiensis:Tetrasphaera_jenkinsii	0	0	0	0	0	0	0	0	0	0	0	0	0	0	0	0	0	0	0	0	0	0	0	0	0	0	0	0	0	0	0	0	0	0	0	0	0	0.01	0.01	0	0	0	0	0	0	0	0	0	0
otu2005:Conexibacter_arvalis:Conexibacter_woesei:Solirubrobacter_ginsenosidimutans:Solirubrobacter_soli:Thermoleophilum_album	0	0	0	0	0	0	0	0	0	0	0	0	0	0	0	0	0	0	0	0	0	0	0	0	0	0	0	0	0	0	0	0	0	0	0	0	0.01	0	0	0	0	0	0	0	0	0	0	0	0
otu253:Patulibacter_americanus:Patulibacter_ginsengiterrae:Patulibacter_minatonensis:Solirubrobacter_ginsenosidimutans:Thermoleiphilum_minutum:Thermoleophilum_album	0	0	0	0	0	0	0	0	0	0	0	0	0	0	0	0	0	0	0	0	0	0	0	0	0	0	0	0	0	0	0	0	0	0	0	0	0	0	0.01	0	0	0	0	0	0	0	0	0	0
otu2988:Aciditerrimonas_ferrireducens:Agromyces_allii:Arthrobacter_cryotolerans:Janibacter_anophelis:Janibacter_cremeus:Janibacter_hoylei:Janibacter_limosus:Janibacter_terrae:Microbacterium_terricola:Micropruina_glycogenica:Nocardia_cummidelens:Nocardia_ignorata:Nocardia_salmonicida:Nocardia_soli:Planobispora_rosea:Planomonospora_alba:Tetrasphaera_australiensis:Tetrasphaera_duodecadis:Thermoleiph…	0	0	0	0	0	0	0	0	0	0	0	0	0	0	0	0	0	0	0	0	0	0	0	0	0	0	0	0	0	0	0	0	0	0	0	0	0	0	0.01	0	0	0	0	0	0	0	0	0	0
otu328:Armatimonas_rosea	0	0	0	0	0	0	0	0	0	0	0	0	0	0	0	0	0	0	0	0	0	0	0	0	0	0	0	0	0	0	0	0	0	0	0	0	0	0	0.01	0	0	0	0	0	0	0	0	0	0
otu623:Fimbriimonas_ginsengisoli	0	0	0	0	0	0	0	0	0	0	0	0	0	0	0	0	0	0	0	0	0	0	0	0	0	0	0	0	0	0	0	0	0	0	0	0	0	0	0.01	0	0	0	0	0	0	0	0	0	0
otu73:Fimbriimonas_ginsengisoli	0	0	0	0	0	0	0	0	0	0	0	0	0	0	0	0	0	0	0	0	0	0	0	0	0	0	0	0	0	0	0	0	0	0	0	0	0	0	0	0	0	0	0	0	0	0	0	0	0
otu2124:Ohtaekwangia_koreensis	0	0	0	0	0	0	0	0	0	0	0	0	0	0	0	0	0	0	0	0	0	0	0	0	0	0	0	0	0	0	0	0	0	0	0	0	0	0	0.01	0	0	0	0	0	0	0	0	0	0
otu239:Ohtaekwangia_koreensis:Ohtaekwangia_kribbensis	0	0	0	0	0	0	0	0	0	0	0	0	0	0	0	0	0	0	0	0	0	0	0	0	0	0	0	0	0	0	0	0	0	0	0	0	0	0	0.01	0	0	0	0	0	0	0	0	0	0
otu902:Natronoflexus_pectinivorans	0	0	0	0	0	0	0	0	0	0	0	0	0	0	0	0	0	0	0	0	0	0	0	0	0	0	0	0	0	0	0	0	0	0	0	0	0	0	0	0	0	0	0	0	0	0	0	0	0
Dysgonomonas_capnocytophagoides	0	0	0	0	0	0	0	0	0	0	0	0	0	0	0	0	0	0	0	0	0	0	0	0	0	0	0	0	0	0	0	0	0	0	0	0	0	0	0	0	0	0	0	0	0	0	0	0	0
otu1430:Dysgonomonas_gadei	0	0	0	0	0	0	0	0	0	0	0	0	0	0	0	0	0	0	0	0	0	0	0	0	0	0	0	0	0	0	0	0	0	0	0	0	0	0	0	0	0	0	0	0	0	0	0	0	0
otu1524:Dysgonomonas_capnocytophagoides	0	0	0	0	0	0	0	0	0	0	0	0	0	0	0	0	0	0	0	0	0	0	0	0	0	0	0	0	0	0	0	0	0	0	0	0	0	0	0	0	0	0	0	0	0	0	0	0	0
otu1341:Paludibacter_propionicigenes	0	0	0	0	0	0	0	0	0	0	0	0	0	0	0	0	0	0	0	0	0	0	0	0	0	0	0	0	0	0	0	0	0	0	0	0	0	0	0	0	0	0	0	0	0	0	0	0	0
otu1943:Paludibacter_propionicigenes	0	0	0	0	0	0	0	0	0	0	0	0	0	0	0	0	0	0	0	0	0	0	0	0	0	0	0	0	0	0	0	0	0	0	0	0	0	0	0	0	0	0	0	0	0	0	0	0	0
Prevotella_nanceiensis	0	0	0	0	0	0	0	0	0	0	0	0	0	0	0	0	0	0	0	0	0	0	0	0	0	0	0	0	0	0	0	0	0	0	0	0	0	0	0	0	0	0	0	0	0	0	0	0	0
Prevotella_tannerae	0	0	0	0	0	0	0	0	0	0	0	0	0	0	0	0	0	0	0	0	0	0	0	0	0	0	0	0	0	0	0	0	0	0	0	0	0	0	0	0	0	0	0	0	0	0	0	0	0
otu901:Bergeyella_zoohelcum	0	0	0	0	0	0	0	0	0	0	0	0	0	0	0	0	0	0	0	0	0	0	0	0	0	0	0	0	0	0	0	0	0	0	0	0	0	0	0	0	0	0	0	0	0	0	0	0	0
otu321:Bizionia_argentinensis	0	0	0	0	0	0	0	0	0	0	0	0	0	0	0	0	0	0	0	0	0	0	0	0	0	0	0	0	0	0	0	0	0	0	0	0	0	0	0	0	0	0	0	0	0	0	0	0	0
Chryseobacterium_indoltheticum	0.19	0.52	0.41	0	0.1	0.45	0.26	0.11	0.13	0.06	0.14	0.05	4.08	3.36	2.5	4.28	3.21	1.99	0.52	0.06	0.08	0.17	0.29	0.07	0.33	0.38	0.35	0.49	0.44	0.36	0.05	0.02	0.05	0.03	0.03	0.06	0.01	0.15	0.12	0.11	0.07	0.29	0.24	0.04	0.11	0.04	0.03	0.09	0.06
Chryseobacterium_hagamense	0	0	0	0	0	0	0	0	0	0	0.01	0	0.05	0.09	0.05	0.11	0.05	0.1	0	0	0	0	0	0	0.33	0.56	0.68	0.16	0.47	0.67	0	0	0	0	0	0	0.48	0.34	1.27	0	0	0	0	0	0	0	0	0	0
Chryseobacterium_ureilyticum	0	0	0	0	0	0	0	0	0	0	0	0	0.01	0	0	0	0.01	0	0	0.01	0	0	0	0	0	0	0.01	0	0	0.01	0	0	0	0	0	0	0	0	0	0	0	0	0	0	0	0	0	0	0
otu2658:Chryseobacterium_jejuense:Chryseobacterium_proteolyticum:Chryseobacterium_soldanellicola	0	0	0	0	0	0	0	0	0	0	0.01	0	0	0.04	0.07	0.01	0.06	0	0.05	0.01	0.01	0.02	0.04	0.02	0.26	0.23	0.22	0.18	0.23	0.21	0	0.01	0	0	0	0	0.02	0.04	0.07	0.03	0.02	0.01	0.01	0.02	0	0.01	0	0.01	0
Chryseobacterium_hagamense:Chryseobacterium_rigui	0	0	0	0	0	0	0	0	0	0	0	0	0	0	0	0	0	0	0	0	0	0	0	0	0	0	0	0	0	0	0	0	0	0	0	0	0	0	0	0	0	0	0	0	0	0	0	0	0
Chryseobacterium_balustinum	0	0	0	0	0	0	0.47	0.18	0.04	0.11	0.04	0.07	0.01	0.05	0.03	0.03	0.06	0.02	0	0	0	0	0	0	0.01	0	0	0	0	0	0	0	0	0	0	0.02	0	0	0	0	0	0	0	0	0	0	0	0	0.01
Chryseobacterium_rigui	0	0	0	0	0	0	0	0	0	0	0	0	0	0	0	0	0	0	0	0	0	0	0	0	0	0	0	0	0	0	0	0	0	0	0	0	0	0	0	0	0	0	0	0	0	0	0	0	0
otu3105:Chryseobacterium_jejuense:Chryseobacterium_joostei:Chryseobacterium_proteolyticum:Chryseobacterium_taeanense	0	0	0	0	0	0	0.04	0.01	0.07	0	0.02	0.03	0	0	0	0	0	0	0.38	0.05	0.01	0.05	0.25	0.03	0	0	0	0	0	0	0	0	0	0	0	0	0	0	0	0	0	0	0	0.01	0	0	0	0.01	0
Chryseobacterium_anthropi:Chryseobacterium_aquaticum:Chryseobacterium_proteolyticum:Chryseobacterium_soldanellicola:Chryseobacterium_ureilyticum	0	0	0	0	0	0	0	0	0	0	0	0	0.02	0.06	0.03	0.06	0.02	0	0.17	0.18	0.09	0.06	0.05	0.06	0	0	0	0	0.01	0	0	0	0	0	0	0	0	0	0	0	0	0	0	0	0	0	0	0	0
otu1347:Chryseobacterium_balustinum:Chryseobacterium_lathyri	0	0	0	0	0	0.01	0.06	0.05	0	0.03	0.01	0	0.04	0.01	0.03	0.02	0.04	0.04	0.06	0.03	0.04	0.07	0.04	0	0	0	0	0	0.01	0.01	0	0.01	0	0	0	0	0	0	0	0	0	0	0	0	0	0	0	0	0
Chryseobacterium_taichungense	0	0	0	0	0	0	0	0	0	0	0	0	0	0	0	0	0	0	0	0	0	0	0	0	0	0	0	0	0	0	0	0	0	0	0	0	0	0	0	0	0	0	0	0	0	0	0	0	0
otu2895:Chryseobacterium_hagamense:Chryseobacterium_hominis:Chryseobacterium_isbiliense	0	0	0	0	0	0	0.01	0	0	0	0	0	0.02	0.01	0	0.02	0	0.01	0	0	0	0	0	0	0.06	0.1	0.08	0.08	0.16	0.12	0	0	0	0	0	0	0	0	0	0	0	0	0.04	0.01	0	0	0	0	0
Chryseobacterium_indologenes	0.01	0.02	0	0	0	0.02	0.01	0	0	0	0	0	0.01	0.04	0	0.02	0.05	0.01	0	0	0	0.01	0	0	0.04	0.05	0.09	0.09	0.03	0.04	0	0	0	0	0	0	0.01	0.01	0	0	0	0	0	0	0	0	0	0	0
otu323:Chryseobacterium_hagamense:Chryseobacterium_hominis:Chryseobacterium_isbiliense:Chryseobacterium_proteolyticum	0	0	0	0	0	0	0	0	0	0	0	0	0.01	0.05	0.02	0.02	0.02	0.01	0	0	0	0	0.01	0	0.07	0.05	0.01	0.01	0.03	0.04	0	0	0.01	0.01	0	0.02	0	0.06	0.04	0	0	0	0.02	0.01	0	0	0	0	0
Chryseobacterium_hominis:Chryseobacterium_isbiliense	0	0.03	0.01	0	0	0.01	0	0	0	0	0.02	0	0.11	0.08	0.05	0.04	0.04	0.02	0.01	0	0	0	0	0	0.03	0.02	0.02	0.01	0.01	0.03	0	0	0	0	0	0	0	0	0	0	0	0	0	0	0.01	0	0	0	0
Chryseobacterium_aquaticum:Chryseobacterium_ureilyticum	0	0	0	0	0	0	0	0.01	0	0	0	0	0.04	0.04	0.04	0.02	0.01	0.03	0.1	0.13	0.03	0.05	0.03	0.03	0	0	0	0	0	0	0	0	0	0	0	0	0	0	0	0	0	0	0	0	0	0	0	0	0
Chryseobacterium_soldanellicola	0	0	0	0	0	0	0	0.01	0	0	0	0	0.01	0.03	0	0.01	0	0	0	0	0	0	0	0.01	0.09	0.07	0.07	0.05	0.06	0.05	0	0	0	0	0	0	0	0	0	0	0	0	0	0	0	0	0	0	0.01
Chryseobacterium_proteolyticum	0	0	0	0	0	0	0	0	0.01	0	0	0	0.13	0.06	0.05	0.04	0.03	0	0	0	0	0	0	0	0	0	0	0	0.01	0	0	0	0	0	0	0.01	0	0	0.02	0	0	0	0	0	0	0.01	0	0	0
Chryseobacterium_jejuense	0	0	0	0	0	0	0.01	0	0	0	0	0	0	0	0	0	0	0	0	0	0	0	0	0	0.01	0.01	0.02	0.02	0.04	0.03	0.01	0	0	0	0	0.01	0	0	0	0.02	0	0	0	0.05	0	0.01	0	0	0.01
otu1734:Chryseobacterium_caeni	0.02	0.04	0	0	0	0	0	0	0	0	0	0	0.06	0	0.03	0.03	0.02	0.01	0	0	0	0	0	0	0	0.01	0.01	0.01	0	0	0	0	0	0	0	0	0	0	0	0	0	0	0	0	0	0	0	0	0
otu2712:Chryseobacterium_indoltheticum	0	0.02	0.01	0	0.01	0	0	0	0	0	0	0	0.03	0.02	0.01	0.03	0.04	0.05	0	0	0.01	0	0	0	0	0	0	0	0	0	0	0	0	0	0	0	0	0	0.01	0	0	0	0	0	0	0	0	0	0
Chryseobacterium_humi:Chryseobacterium_indologenes:Chryseobacterium_jejuense:Chryseobacterium_soldanellicola:Chryseobacterium_stagni:Chryseobacterium_ureilyticum	0	0	0	0	0	0	0	0	0	0	0	0	0	0.01	0.01	0.02	0	0	0.05	0.06	0.03	0	0.02	0.01	0	0	0	0	0	0	0	0	0	0	0	0	0	0	0	0	0	0	0	0	0	0	0	0	0
otu2534:Chryseobacterium_wanjuense	0	0	0	0	0	0	0	0	0	0	0	0	0	0.01	0	0	0	0	0	0	0	0	0	0	0.01	0.03	0	0.02	0.04	0.05	0	0	0	0	0	0	0	0	0	0	0	0	0.01	0	0	0	0	0.01	0.01
otu2040:Chryseobacterium_hagamense	0	0	0	0	0	0	0	0	0	0	0	0	0	0.02	0	0	0.01	0	0	0	0	0	0	0	0	0.04	0.03	0	0.01	0.04	0	0	0	0	0	0	0.02	0.02	0.01	0	0	0	0	0	0	0	0	0	0
otu978:Chryseobacterium_indoltheticum	0	0	0	0	0	0	0	0	0	0	0	0	0.05	0.01	0.03	0.03	0.03	0	0.01	0	0	0.01	0.01	0	0	0	0	0	0	0	0	0.01	0	0	0	0	0	0	0	0	0	0	0.01	0	0	0	0	0	0
Chryseobacterium_formosense	0	0	0	0	0	0	0	0	0	0	0	0	0	0	0	0.01	0	0	0	0	0	0	0	0.01	0	0	0	0	0	0	0.01	0	0	0	0	0	0.11	0	0.04	0	0	0	0	0	0	0	0	0	0
Chryseobacterium_anthropi:Chryseobacterium_aquaticum:Chryseobacterium_haifense:Chryseobacterium_proteolyticum:Chryseobacterium_soldanellicola:Chryseobacterium_ureilyticum	0	0	0	0	0	0.01	0	0	0	0	0	0	0.01	0.01	0.01	0.01	0	0.01	0.02	0.04	0.04	0.01	0.01	0	0	0	0	0	0	0	0	0	0	0	0	0	0	0	0	0	0	0	0	0	0	0	0	0	0
otu1008:Chryseobacterium_hagamense:Chryseobacterium_rigui	0	0	0	0	0	0	0	0	0	0	0	0	0	0	0	0	0	0	0	0	0	0	0	0	0	0	0	0	0	0	0	0	0	0	0	0	0	0	0	0	0	0	0	0	0	0	0	0	0
Chryseobacterium_piscium	0	0	0	0	0	0	0.01	0.01	0	0	0	0	0.02	0.02	0	0	0.03	0	0	0	0	0	0	0	0	0	0.01	0	0	0.01	0	0	0	0	0	0	0	0	0	0.01	0.02	0.01	0	0	0	0	0	0	0
otu1209:Chryseobacterium_anthropi:Chryseobacterium_hagamense:Chryseobacterium_haifense:Chryseobacterium_hominis:Chryseobacterium_humi:Chryseobacterium_isbiliense:Chryseobacterium_jeonii:Chryseobacterium_solincola:Kaistella_flava	0	0	0	0	0	0	0.01	0	0	0	0	0	0.02	0	0	0.02	0.04	0	0	0	0	0	0	0	0	0.01	0	0	0	0	0	0	0	0	0	0	0	0	0.01	0.01	0.01	0	0	0	0	0	0.01	0	0
Chryseobacterium_aquaticum:Chryseobacterium_proteolyticum:Chryseobacterium_soldanellicola:Chryseobacterium_ureilyticum	0	0	0	0	0	0	0	0	0	0	0	0	0	0.02	0	0	0.01	0.01	0.03	0.05	0	0	0.01	0.01	0	0	0	0	0.01	0	0	0	0	0	0	0	0	0	0	0	0	0	0	0	0	0	0	0	0
Chryseobacterium_aquaticum	0	0	0	0	0	0	0.01	0	0.03	0	0	0.01	0	0.01	0	0	0	0	0.01	0.01	0	0.01	0	0.03	0	0	0	0	0	0	0	0	0	0	0	0	0	0	0	0	0	0	0	0	0	0	0	0	0
otu1213:Chryseobacterium_jejuense	0	0	0	0	0	0	0	0	0	0	0	0	0	0	0	0	0	0	0	0	0	0	0	0	0	0	0	0	0	0	0	0	0	0	0	0	0	0	0	0	0	0.01	0	0.01	0.01	0	0	0	0
otu1219:Chryseobacterium_hominis:Chryseobacterium_indologenes:Chryseobacterium_isbiliense	0	0.04	0	0	0	0.01	0	0	0	0	0	0	0	0	0.01	0.01	0.01	0	0	0	0	0.01	0	0	0	0	0	0	0	0	0	0	0	0	0	0	0	0	0	0	0	0	0	0	0	0	0	0	0
otu2864:Chryseobacterium_hagamense:Chryseobacterium_hominis:Chryseobacterium_isbiliense	0	0	0	0	0	0	0	0	0	0	0	0	0	0.01	0	0.01	0	0	0	0	0	0	0	0	0	0	0	0	0	0	0	0.02	0	0.01	0	0	0	0.02	0.02	0	0	0	0	0	0	0	0	0	0
otu1463:Chryseobacterium_ureilyticum	0	0	0	0	0	0	0	0	0	0	0	0	0	0	0	0	0	0	0	0	0	0	0	0	0	0	0	0	0	0	0	0	0	0	0	0	0	0	0	0	0	0	0	0	0	0	0	0	0
otu1125:Chryseobacterium_hominis:Chryseobacterium_isbiliense	0	0	0	0	0	0	0	0	0	0	0	0	0	0.02	0.01	0	0	0	0	0	0	0	0	0	0	0	0	0	0.02	0	0	0.01	0	0	0	0	0	0	0	0	0	0	0	0	0	0	0	0.01	0
otu1406:Chryseobacterium_indoltheticum	0	0	0	0	0	0	0	0	0	0	0	0	0.02	0.01	0.02	0.01	0.02	0.01	0	0	0	0	0	0	0	0	0	0	0	0	0	0	0	0	0	0	0	0	0	0	0	0	0	0	0	0	0	0	0
otu2472:Chryseobacterium_indoltheticum:Chryseobacterium_soldanellicola	0	0	0	0	0	0	0	0.01	0	0	0	0.01	0.04	0.02	0	0	0	0	0	0	0	0	0	0	0.01	0	0	0	0	0	0	0	0	0	0	0	0	0	0	0	0	0	0	0	0	0	0	0	0
Chryseobacterium_aquaticum:Chryseobacterium_lathyri:Chryseobacterium_oranimense:Chryseobacterium_ureilyticum	0	0	0	0	0	0	0	0	0	0	0	0	0.01	0.02	0	0	0.01	0.01	0	0.03	0	0	0	0	0	0	0	0	0	0	0	0	0	0	0	0	0	0	0	0	0	0	0	0	0	0	0	0	0
otu772:Chryseobacterium_soldanellicola	0	0	0	0	0	0	0	0	0	0	0	0	0	0	0	0	0	0	0	0	0	0	0	0	0	0.02	0.02	0.01	0.01	0.02	0	0	0	0	0	0	0	0	0	0	0	0	0	0	0	0	0	0	0
Chryseobacterium_anthropi:Chryseobacterium_aquaticum:Chryseobacterium_proteolyticum:Chryseobacterium_soldanellicola	0	0	0	0	0	0	0	0	0	0	0	0	0.01	0.01	0	0	0	0	0.02	0.02	0.01	0	0	0	0	0	0	0	0	0	0	0	0	0	0	0	0	0	0	0	0	0	0	0	0	0	0	0	0
Chryseobacterium_piscicola	0	0	0	0	0	0	0	0	0	0	0	0	0.01	0	0	0	0	0	0	0	0	0	0	0	0	0	0	0	0	0	0.01	0	0	0	0	0.01	0.01	0	0.03	0	0	0	0	0	0	0	0	0	0
otu1132:Chryseobacterium_hagamense:Chryseobacterium_rigui	0	0	0	0	0	0	0	0	0	0	0	0	0	0	0	0	0	0	0	0	0	0	0	0	0	0	0	0	0	0	0	0	0	0	0	0	0	0	0	0	0	0	0	0	0	0	0	0	0
otu1858:Chryseobacterium_jejuense	0	0	0	0	0	0	0	0	0	0	0	0	0	0	0	0.02	0	0.01	0.02	0.02	0	0	0	0	0	0	0	0	0	0	0	0	0	0	0	0	0	0	0	0	0	0	0	0	0	0	0	0	0
Chryseobacterium_bovis	0	0	0	0	0	0	0	0	0	0	0	0	0	0	0.01	0	0	0	0	0	0	0	0	0	0	0	0	0	0	0.01	0.01	0	0	0	0.01	0	0	0	0	0	0	0	0	0	0	0	0	0	0.01
Chryseobacterium_jejuense:Chryseobacterium_ureilyticum	0	0	0	0	0	0	0	0	0	0	0	0	0	0	0	0	0	0	0	0	0	0	0	0	0	0.02	0	0.01	0.02	0.01	0	0	0	0	0	0	0	0	0	0	0	0	0	0	0	0	0	0	0
Chryseobacterium_taiwanense	0	0	0	0	0	0	0	0	0	0	0	0	0.01	0	0	0	0	0	0	0	0	0	0	0	0	0	0	0	0	0	0	0	0	0	0	0	0	0	0	0	0	0	0	0	0	0	0	0	0
otu1152:Chryseobacterium_indoltheticum	0	0	0	0	0	0	0	0	0	0	0	0	0.01	0	0.02	0.01	0.01	0	0.01	0	0	0	0	0	0	0	0	0	0	0	0	0	0	0	0	0	0	0	0	0	0	0	0	0	0	0	0	0	0
otu2224:Chryseobacterium_marinum	0	0	0	0	0	0	0	0	0	0	0	0.01	0	0.01	0	0	0	0	0	0	0	0	0	0	0	0	0	0	0	0	0	0	0	0	0	0	0	0	0	0	0	0	0.02	0	0	0	0	0.01	0
otu3083:Chryseobacterium_jeonii	0	0	0	0	0	0	0	0	0	0	0	0	0.01	0	0	0	0.01	0.01	0	0	0	0	0	0	0	0	0	0	0	0	0	0	0	0	0	0	0	0	0	0	0.01	0	0	0	0	0.01	0.01	0	0
otu915:Chryseobacterium_bovis	0	0	0	0	0	0	0	0	0	0	0	0	0.01	0	0	0.02	0.01	0	0	0	0	0	0.01	0	0	0	0	0	0	0	0	0	0	0	0.01	0	0	0	0	0	0	0	0	0	0	0	0	0	0
Chryseobacterium_indologenes:Chryseobacterium_soldanellicola	0	0	0	0	0	0	0	0	0	0	0	0	0	0	0	0	0	0	0	0	0	0	0	0	0	0	0	0.02	0.03	0	0	0	0	0	0	0	0	0	0	0	0	0	0	0	0	0	0	0	0
otu1265:Chryseobacterium_hagamense	0	0	0	0	0	0	0	0	0	0	0	0	0	0	0	0	0	0	0	0	0	0	0	0	0.01	0.02	0	0	0.01	0.01	0	0	0	0	0	0	0	0	0	0	0	0	0	0	0	0	0	0	0
otu1429:Chryseobacterium_piscium	0	0	0	0	0	0	0	0	0.01	0	0	0	0	0	0	0	0	0	0	0	0	0	0	0	0	0	0.02	0	0	0	0	0	0	0	0	0	0	0	0	0	0	0	0	0	0	0	0	0	0
otu1952:Chryseobacterium_formosense	0	0	0	0	0	0	0	0	0	0	0	0	0	0.02	0.01	0.01	0	0	0	0	0	0	0	0	0	0	0	0	0	0	0	0	0	0	0	0.01	0	0	0	0	0	0	0	0	0	0	0	0	0
otu2570:Chryseobacterium_piscium	0	0	0	0	0	0	0	0	0	0	0	0	0	0	0	0	0	0	0	0	0	0	0	0	0	0	0	0	0	0	0	0	0	0	0	0	0	0	0	0	0	0	0	0	0	0	0	0.01	0
Chryseobacterium_aquaticum:Chryseobacterium_lathyri:Chryseobacterium_ureilyticum	0	0	0	0	0	0	0	0	0	0	0	0	0	0	0	0.01	0	0	0	0	0	0.03	0	0	0	0	0	0	0	0	0	0	0	0	0	0	0	0	0	0	0	0	0	0	0	0	0	0	0
Chryseobacterium_balustinum:Chryseobacterium_piscium	0	0	0	0	0	0	0.02	0	0.01	0	0	0	0	0	0.01	0	0	0	0	0	0	0	0	0	0	0	0	0	0	0	0	0	0	0	0	0	0	0	0	0	0	0	0	0	0	0	0	0	0
otu1144:Chryseobacterium_indoltheticum	0	0	0	0	0	0	0	0	0	0	0	0	0	0	0	0.01	0.03	0	0	0	0	0	0	0	0	0	0	0	0	0	0	0	0	0	0	0	0	0	0	0	0	0	0	0	0	0	0	0	0
otu1650:Chryseobacterium_indoltheticum	0	0	0	0	0	0	0	0	0	0	0	0	0	0	0.01	0.01	0	0.01	0	0	0	0	0	0	0	0	0	0	0	0	0	0	0	0	0	0	0	0	0	0	0	0.01	0	0	0	0	0	0	0
otu1997:Chryseobacterium_indologenes:Chryseobacterium_indoltheticum:Chryseobacterium_soldanellicola	0	0	0	0	0	0	0	0	0	0	0	0	0	0	0	0	0	0	0	0	0	0	0	0	0	0	0	0	0	0	0	0	0	0	0	0	0	0	0.01	0	0	0	0	0	0	0	0	0	0
otu222:Chryseobacterium_hominis:Chryseobacterium_isbiliense	0	0	0	0	0	0	0	0	0	0	0	0	0	0	0	0	0	0	0	0	0	0	0	0	0	0	0	0	0	0	0	0	0	0	0	0	0	0	0	0.01	0	0	0	0	0	0	0	0	0
otu2330:Chryseobacterium_hominis:Chryseobacterium_isbiliense	0	0	0	0	0	0	0	0	0	0	0.01	0	0	0	0.01	0	0	0.01	0	0	0	0	0	0	0	0	0	0	0	0	0	0	0	0	0	0	0	0	0	0	0	0	0	0	0	0	0	0.01	0
otu2468:Chryseobacterium_anthropi:Chryseobacterium_haifense:Chryseobacterium_palustre	0	0	0	0	0	0	0	0	0	0	0	0	0	0	0	0	0	0	0	0	0	0	0	0	0	0	0	0	0	0	0	0	0	0	0	0	0	0	0	0.03	0	0	0	0	0	0	0	0	0
otu911:Chryseobacterium_hagamense	0	0	0	0	0	0	0	0	0	0	0	0	0	0.01	0	0	0	0	0	0	0	0	0	0	0	0.01	0	0	0.01	0.01	0	0	0	0	0	0	0	0	0	0	0	0	0	0	0	0	0	0	0
Chryseobacterium_anthropi:Chryseobacterium_aquaticum:Chryseobacterium_haifense:Chryseobacterium_proteolyticum:Chryseobacterium_soldanellicola	0	0	0	0	0	0	0	0	0	0	0	0	0	0	0.01	0	0	0	0	0	0	0.01	0	0.01	0	0	0	0	0	0	0	0	0	0	0	0	0	0	0	0	0	0	0	0	0	0	0	0	0
Chryseobacterium_anthropi:Chryseobacterium_aquaticum:Chryseobacterium_soldanellicola:Chryseobacterium_ureilyticum	0	0	0	0	0	0	0	0	0	0	0	0	0	0	0	0.01	0	0	0.01	0.01	0	0	0	0	0	0	0	0	0	0	0	0	0	0	0	0	0	0	0	0	0	0	0	0	0	0	0	0	0
Chryseobacterium_aquaticum:Chryseobacterium_jejuense:Chryseobacterium_proteolyticum:Chryseobacterium_ureilyticum	0	0	0	0	0	0	0	0	0	0	0	0	0	0	0	0	0.01	0	0	0	0	0	0	0	0	0.01	0.01	0	0	0	0	0	0	0	0	0	0	0	0	0	0	0	0	0	0	0	0	0	0
Chryseobacterium_lathyri	0	0	0	0	0	0	0	0	0	0	0	0	0	0	0	0	0	0	0	0	0	0	0	0	0	0	0	0	0	0	0	0	0	0	0	0	0	0	0	0	0	0	0	0	0	0	0	0	0
Chryseobacterium_soldanellicola:Chryseobacterium_stagni	0	0	0	0	0	0	0	0	0	0	0	0	0	0	0	0	0	0	0.01	0.01	0	0	0.01	0	0	0	0	0	0	0	0	0	0	0	0	0	0	0	0	0	0	0	0	0	0	0	0	0	0
otu2234:Chryseobacterium_taeanense:Chryseobacterium_taichungense	0	0	0	0	0	0	0	0	0	0	0	0	0	0	0	0	0	0	0	0	0	0	0	0	0	0	0	0	0	0	0	0	0	0	0	0	0	0	0	0	0	0	0	0	0	0	0	0	0
otu2548:Chryseobacterium_indoltheticum	0	0.01	0	0	0	0	0	0	0	0	0	0	0.01	0	0.01	0	0	0	0	0	0	0	0	0	0	0	0	0	0	0	0	0	0	0	0	0	0	0	0	0	0	0	0	0	0	0	0	0	0
otu280:Chryseobacterium_formosense:Chryseobacterium_piscium	0	0	0	0	0	0	0	0	0	0	0	0	0	0	0	0	0	0	0	0	0	0	0	0	0	0	0	0	0	0	0	0	0	0	0	0	0	0.01	0.01	0	0	0	0	0	0	0	0	0	0
otu3093:Chryseobacterium_indoltheticum	0	0	0	0	0	0	0	0	0	0	0	0	0.01	0.01	0	0	0	0	0	0	0	0	0	0	0	0	0	0	0	0	0	0	0	0	0	0	0	0	0	0	0	0	0	0	0.01	0	0	0	0
Chryseobacterium_antarcticum	0	0	0	0	0	0	0	0	0	0	0	0	0	0	0	0	0	0	0	0	0	0	0	0	0	0	0	0	0	0	0	0	0	0	0	0	0	0	0	0.01	0	0	0	0.01	0	0	0	0	0
Chryseobacterium_anthropi:Chryseobacterium_aquaticum:Chryseobacterium_arthrosphaerae:Chryseobacterium_balustinum:Chryseobacterium_culicis:Chryseobacterium_gleum:Chryseobacterium_haifense:Chryseobacterium_hispanicum:Chryseobacterium_humi:Chryseobacterium_indologenes:Chryseobacterium_jejuense:Chryseobacterium_joostei:Chryseobacterium_lathyri:Chryseobacterium_oranimense:Chryseobacterium_piscium:Chry…	0	0	0	0	0	0	0	0	0	0	0	0	0	0	0	0	0	0	0.01	0.01	0	0	0	0	0	0	0	0	0	0	0	0	0	0	0	0	0	0	0	0	0	0	0	0	0	0	0	0	0
Chryseobacterium_anthropi:Chryseobacterium_aquaticum:Chryseobacterium_haifense:Chryseobacterium_proteolyticum:Chryseobacterium_soldanellicola:Chryseobacterium_ureilyticum:Kaistella_flava	0	0	0	0	0	0	0	0	0	0	0	0	0.01	0	0	0	0	0	0	0	0.01	0	0	0	0	0	0	0	0	0	0	0	0	0	0	0	0	0	0	0	0	0	0	0	0	0	0	0	0
Chryseobacterium_anthropi:Chryseobacterium_aquaticum:Chryseobacterium_hominis:Chryseobacterium_isbiliense:Chryseobacterium_proteolyticum:Chryseobacterium_soldanellicola	0	0	0	0	0	0	0	0	0	0	0	0	0	0	0	0	0	0	0	0.01	0.01	0	0	0	0	0	0	0	0	0	0	0	0	0	0	0	0	0	0	0	0	0	0	0	0	0	0	0	0
Chryseobacterium_aquaticum:Chryseobacterium_jejuense:Chryseobacterium_proteolyticum:Chryseobacterium_soldanellicola:Chryseobacterium_ureilyticum	0	0	0	0	0	0	0	0	0	0	0	0	0	0	0	0	0	0	0	0	0	0	0	0	0	0	0	0	0	0.02	0	0	0	0	0	0	0	0	0	0	0	0	0	0	0	0	0	0	0
Chryseobacterium_aquaticum:Chryseobacterium_proteolyticum:Chryseobacterium_soldanellicola	0	0	0	0	0	0	0	0	0.01	0	0	0	0	0	0	0	0	0	0	0.01	0	0	0	0	0	0	0	0	0	0	0	0	0	0	0	0	0	0	0	0	0	0	0	0	0	0	0	0	0
Chryseobacterium_aquaticum:Chryseobacterium_soldanellicola	0	0	0	0	0	0	0	0	0	0	0	0	0	0	0	0	0	0	0.01	0.01	0	0	0	0	0	0	0	0	0	0	0	0	0	0	0	0	0	0	0	0	0	0	0	0	0	0	0	0	0
Chryseobacterium_formosense:Chryseobacterium_piscium	0	0	0	0	0	0	0	0	0	0	0	0	0.01	0	0	0	0	0	0	0	0	0	0	0.01	0	0	0	0	0	0	0	0	0	0	0	0	0	0	0	0	0	0	0	0	0	0	0	0	0
Chryseobacterium_gleum	0	0	0	0	0	0	0	0	0	0	0	0	0	0	0	0	0	0	0	0	0	0	0	0	0	0	0	0	0	0	0	0	0	0	0	0	0	0	0	0	0	0	0	0	0	0	0	0	0
Chryseobacterium_humi	0	0	0	0	0	0	0	0	0	0	0	0	0	0	0	0	0	0	0	0	0	0	0	0	0	0	0	0	0	0	0	0	0	0	0	0	0	0	0	0	0	0	0	0	0	0	0	0	0
Chryseobacterium_indologenes:Chryseobacterium_jejuense:Chryseobacterium_soldanellicola:Chryseobacterium_stagni:Chryseobacterium_ureilyticum	0	0	0	0	0	0	0	0	0	0	0	0	0	0	0	0	0	0	0	0.01	0	0	0.01	0	0	0	0	0	0	0	0	0	0	0	0	0	0	0	0	0	0	0	0	0	0	0	0	0	0
Chryseobacterium_jejuense:Chryseobacterium_soldanellicola	0	0	0	0	0	0	0.01	0	0	0	0	0	0	0	0	0	0	0	0	0	0	0	0	0	0	0	0	0	0	0.01	0	0	0	0	0	0	0	0	0	0	0	0	0	0	0	0	0	0	0
Chryseobacterium_piscicola:Chryseobacterium_proteolyticum	0	0	0	0	0	0	0	0	0	0	0	0	0	0	0	0	0	0	0	0	0	0	0	0	0	0	0	0	0	0	0	0	0	0	0	0.01	0	0	0	0	0	0	0	0	0	0	0	0	0
Chryseobacterium_taeanense	0	0	0	0	0	0	0	0	0	0	0	0	0	0	0	0	0	0	0	0	0	0	0	0	0	0	0	0	0	0	0	0	0	0	0	0	0	0	0	0	0	0	0	0	0	0	0	0	0
otu1007:Chryseobacterium_hispalense:Chryseobacterium_taeanense	0	0	0	0	0	0	0	0	0	0	0	0	0	0	0	0	0	0	0	0	0	0	0	0	0	0	0	0	0	0	0	0	0	0	0	0	0	0	0	0	0	0	0	0	0	0	0	0	0
otu1210:Chryseobacterium_formosense	0	0	0	0	0	0	0	0	0	0	0	0	0.01	0	0	0	0	0.01	0	0	0	0	0	0	0	0	0	0	0	0	0	0	0	0	0	0	0	0	0	0	0	0	0	0	0	0	0	0	0
otu179:Chryseobacterium_indoltheticum	0	0	0	0	0	0	0	0	0	0	0	0	0	0	0	0	0	0	0	0	0.01	0	0	0	0	0	0	0.01	0	0	0	0	0	0	0	0	0	0	0	0	0	0	0	0	0	0	0	0	0
otu2051:Chryseobacterium_anthropi:Chryseobacterium_haifense:Chryseobacterium_solincola:Kaistella_flava	0	0	0	0	0	0	0	0	0	0	0	0	0	0	0	0	0	0	0	0	0	0.01	0	0	0	0	0	0	0	0	0	0	0	0	0	0	0	0	0	0	0	0	0	0	0	0	0	0	0
otu2267:Chryseobacterium_aquaticum:Chryseobacterium_arthrosphaerae:Chryseobacterium_gleum:Chryseobacterium_hominis:Chryseobacterium_indologenes:Chryseobacterium_isbiliense:Chryseobacterium_jejuense:Chryseobacterium_taihuense	0	0	0	0	0	0	0	0	0.01	0	0	0	0	0	0.01	0	0	0	0	0	0	0	0	0	0	0	0	0	0	0	0	0	0	0	0	0	0	0	0	0	0	0	0	0	0	0	0	0	0
otu2572:Chryseobacterium_taeanense	0	0	0	0	0	0	0	0	0	0	0	0	0	0	0	0	0	0	0	0	0	0	0	0	0	0	0	0	0	0	0	0	0	0	0	0	0	0	0	0	0	0	0	0	0	0	0	0	0
otu294:Chryseobacterium_anthropi	0	0	0	0	0	0	0	0	0	0	0	0	0	0	0	0	0	0	0	0	0	0	0	0	0	0	0	0	0	0	0	0	0	0	0	0	0	0	0	0	0.01	0	0	0	0	0	0	0	0
otu603:Chryseobacterium_indoltheticum	0	0	0.01	0	0	0	0	0	0	0	0	0	0	0	0	0.01	0	0	0	0	0	0	0	0	0	0	0	0	0	0	0	0	0	0	0	0	0	0	0	0	0	0	0	0	0	0	0	0	0
Chryseobacterium_anthropi:Chryseobacterium_aquaticum:Chryseobacterium_arthrosphaerae:Chryseobacterium_culicis:Chryseobacterium_gleum:Chryseobacterium_haifense:Chryseobacterium_hominis:Chryseobacterium_humi:Chryseobacterium_indologenes:Chryseobacterium_isbiliense:Chryseobacterium_jejuense:Chryseobacterium_marinum:Chryseobacterium_proteolyticum:Chryseobacterium_soldanellicola:Chryseobacterium_taich…	0	0	0	0	0	0	0	0	0	0	0	0	0	0	0	0	0	0	0	0	0	0.01	0	0	0	0	0	0	0	0	0	0	0	0	0	0	0	0	0	0	0	0	0	0	0	0	0	0	0
Chryseobacterium_anthropi:Chryseobacterium_aquaticum:Chryseobacterium_culicis:Chryseobacterium_gleum:Chryseobacterium_haifense:Chryseobacterium_hominis:Chryseobacterium_humi:Chryseobacterium_indologenes:Chryseobacterium_isbiliense:Chryseobacterium_jejuense:Chryseobacterium_proteolyticum:Chryseobacterium_soldanellicola:Chryseobacterium_taichungense:Chryseobacterium_ureilyticum:Kaistella_flava	0	0	0	0	0	0	0	0	0	0	0	0	0	0	0	0	0	0	0.01	0	0	0	0	0	0	0	0	0	0	0	0	0	0	0	0	0	0	0	0	0	0	0	0	0	0	0	0	0	0
Chryseobacterium_anthropi:Chryseobacterium_aquaticum:Chryseobacterium_haifense:Chryseobacterium_hominis:Chryseobacterium_isbiliense:Chryseobacterium_proteolyticum:Chryseobacterium_soldanellicola	0	0	0	0	0	0	0	0	0	0	0	0	0	0	0	0	0	0	0	0.01	0	0	0	0	0	0	0	0	0	0	0	0	0	0	0	0	0	0	0	0	0	0	0	0	0	0	0	0	0
Chryseobacterium_anthropi:Chryseobacterium_aquaticum:Chryseobacterium_haifense:Chryseobacterium_indologenes:Chryseobacterium_jejuense:Chryseobacterium_proteolyticum:Chryseobacterium_soldanellicola:Chryseobacterium_taichungense:Chryseobacterium_ureilyticum	0	0	0	0	0	0	0	0	0	0	0	0	0	0	0	0	0	0	0	0	0.01	0	0	0	0	0	0	0	0	0	0	0	0	0	0	0	0	0	0	0	0	0	0	0	0	0	0	0	0
Chryseobacterium_anthropi:Chryseobacterium_aquaticum:Chryseobacterium_haifense:Chryseobacterium_indologenes:Chryseobacterium_jejuense:Chryseobacterium_proteolyticum:Chryseobacterium_soldanellicola:Chryseobacterium_taichungense:Kaistella_flava	0	0	0	0	0	0	0	0	0	0	0	0	0	0	0	0	0	0	0	0	0	0	0	0	0	0	0	0	0.01	0	0	0	0	0	0	0	0	0	0	0	0	0	0	0	0	0	0	0	0
Chryseobacterium_anthropi:Chryseobacterium_aquaticum:Chryseobacterium_haifense:Chryseobacterium_indologenes:Chryseobacterium_proteolyticum:Chryseobacterium_soldanellicola:Chryseobacterium_taichungense:Chryseobacterium_ureilyticum:Kaistella_flava	0	0	0	0	0	0	0	0	0	0	0	0	0	0	0	0	0	0	0	0.01	0	0	0	0	0	0	0	0	0	0	0	0	0	0	0	0	0	0	0	0	0	0	0	0	0	0	0	0	0
Chryseobacterium_anthropi:Chryseobacterium_aquaticum:Chryseobacterium_haifense:Chryseobacterium_indologenes:Chryseobacterium_soldanellicola:Chryseobacterium_ureilyticum	0	0	0	0	0	0	0	0	0	0	0	0	0	0	0	0	0	0	0.01	0	0	0	0	0	0	0	0	0	0	0	0	0	0	0	0	0	0	0	0	0	0	0	0	0	0	0	0	0	0
Chryseobacterium_anthropi:Chryseobacterium_aquaticum:Chryseobacterium_hominis:Chryseobacterium_indologenes:Chryseobacterium_isbiliense:Chryseobacterium_jejuense:Chryseobacterium_proteolyticum:Chryseobacterium_soldanellicola:Chryseobacterium_taichungense	0	0	0	0	0	0	0	0	0	0	0	0	0	0	0	0	0	0	0.01	0	0	0	0	0	0	0	0	0	0	0	0	0	0	0	0	0	0	0	0	0	0	0	0	0	0	0	0	0	0
Chryseobacterium_anthropi:Chryseobacterium_aquaticum:Chryseobacterium_hominis:Chryseobacterium_isbiliense:Chryseobacterium_proteolyticum:Chryseobacterium_soldanellicola:Chryseobacterium_ureilyticum	0	0	0	0	0	0	0	0	0	0	0	0	0.01	0	0	0	0	0	0	0	0	0	0	0	0	0	0	0	0	0	0	0	0	0	0	0	0	0	0	0	0	0	0	0	0	0	0	0	0
Chryseobacterium_anthropi:Chryseobacterium_aquaticum:Chryseobacterium_indologenes:Chryseobacterium_jejuense:Chryseobacterium_proteolyticum:Chryseobacterium_soldanellicola	0	0	0	0	0	0	0	0	0	0	0	0	0	0	0	0	0	0	0	0.01	0	0	0	0	0	0	0	0	0	0	0	0	0	0	0	0	0	0	0	0	0	0	0	0	0	0	0	0	0
Chryseobacterium_anthropi:Chryseobacterium_aquaticum:Chryseobacterium_jejuense:Chryseobacterium_proteolyticum:Chryseobacterium_soldanellicola:Chryseobacterium_ureilyticum	0	0	0	0	0	0	0	0	0	0	0	0	0	0	0	0	0	0	0	0	0	0	0	0	0.01	0	0	0	0	0	0	0	0	0	0	0	0	0	0	0	0	0	0	0	0	0	0	0	0
Chryseobacterium_anthropi:Chryseobacterium_aquaticum:Chryseobacterium_soldanellicola	0	0	0	0	0	0	0	0	0	0	0	0	0	0	0	0.01	0	0	0	0	0	0	0	0	0	0	0	0	0	0	0	0	0	0	0	0	0	0	0	0	0	0	0	0	0	0	0	0	0
Chryseobacterium_anthropi:Chryseobacterium_haifense:Chryseobacterium_jejuense	0	0	0	0	0	0	0	0	0	0	0	0	0	0	0	0	0	0	0	0	0	0	0	0	0	0	0	0	0	0	0	0	0	0	0	0	0	0	0	0	0	0	0	0	0	0	0	0	0
Chryseobacterium_aquaticum:Chryseobacterium_indologenes:Chryseobacterium_lathyri:Chryseobacterium_oranimense:Chryseobacterium_proteolyticum:Chryseobacterium_ureilyticum	0	0	0	0	0	0	0	0	0	0	0	0	0	0	0	0	0	0	0	0	0	0	0	0	0	0	0	0.01	0	0	0	0	0	0	0	0	0	0	0	0	0	0	0	0	0	0	0	0	0
Chryseobacterium_aquaticum:Chryseobacterium_jejuense:Chryseobacterium_proteolyticum:Chryseobacterium_soldanellicola	0	0	0	0	0	0	0	0	0	0	0	0	0	0	0	0	0	0	0	0	0	0	0	0	0	0	0	0	0.01	0	0	0	0	0	0	0	0	0	0	0	0	0	0	0	0	0	0	0	0
Chryseobacterium_aquaticum:Chryseobacterium_joostei:Chryseobacterium_proteolyticum:Chryseobacterium_soldanellicola:Chryseobacterium_ureilyticum	0	0	0	0	0	0	0	0	0	0	0	0	0	0	0	0	0	0	0	0.01	0	0	0	0	0	0	0	0	0	0	0	0	0	0	0	0	0	0	0	0	0	0	0	0	0	0	0	0	0
Chryseobacterium_aquaticum:Chryseobacterium_proteolyticum	0	0	0	0	0	0	0	0	0	0	0	0	0	0	0	0	0	0	0	0	0	0	0	0	0	0	0	0	0.01	0	0	0	0	0	0	0	0	0	0	0	0	0	0	0	0	0	0	0	0
Chryseobacterium_aquaticum:Chryseobacterium_proteolyticum:Chryseobacterium_soldanellicola:Chryseobacterium_stagni	0	0	0	0	0	0	0	0	0	0	0	0	0	0	0	0	0	0	0	0	0	0.01	0	0	0	0	0	0	0	0	0	0	0	0	0	0	0	0	0	0	0	0	0	0	0	0	0	0	0
Chryseobacterium_aquaticum:Chryseobacterium_taichungense:Chryseobacterium_ureilyticum	0	0	0	0	0	0	0	0	0	0	0	0	0	0	0	0	0	0	0	0	0.01	0	0	0	0	0	0	0	0	0	0	0	0	0	0	0	0	0	0	0	0	0	0	0	0	0	0	0	0
Chryseobacterium_balustinum:Chryseobacterium_hispanicum:Chryseobacterium_indologenes:Chryseobacterium_indoltheticum:Chryseobacterium_lathyri:Chryseobacterium_oranimense:Chryseobacterium_piscium	0	0	0	0	0	0	0.01	0	0	0	0	0	0	0	0	0	0	0	0	0	0	0	0	0	0	0	0	0	0	0	0	0	0	0	0	0	0	0	0	0	0	0	0	0	0	0	0	0	0
Chryseobacterium_balustinum:Chryseobacterium_hispanicum:Chryseobacterium_piscium	0	0	0	0	0	0	0	0	0	0	0	0	0	0	0.01	0	0	0	0	0	0	0	0	0	0	0	0	0	0	0	0	0	0	0	0	0	0	0	0	0	0	0	0	0	0	0	0	0	0
Chryseobacterium_bovis:Chryseobacterium_proteolyticum:Chryseobacterium_soldanellicola	0	0	0	0	0	0	0	0	0	0	0	0	0	0.01	0	0	0	0	0	0	0	0	0	0	0	0	0	0	0	0	0	0	0	0	0	0	0	0	0	0	0	0	0	0	0	0	0	0	0
Chryseobacterium_daecheongense	0	0	0	0	0	0	0	0	0	0	0	0	0	0	0	0	0	0	0	0	0	0	0	0	0	0	0	0	0	0	0	0	0	0	0	0	0	0	0	0	0	0	0	0	0.01	0	0	0	0
Chryseobacterium_hagamense:Chryseobacterium_hominis:Chryseobacterium_isbiliense	0	0	0	0	0	0	0	0	0	0	0	0	0	0	0	0	0	0	0	0	0	0	0	0	0	0	0	0.01	0	0	0	0	0	0	0	0	0	0	0	0	0	0	0	0	0	0	0	0	0
Chryseobacterium_hagamense:Chryseobacterium_hominis:Chryseobacterium_rigui	0	0	0	0	0	0	0	0	0	0	0	0	0	0	0	0	0	0	0	0	0	0	0	0	0	0	0	0	0	0	0	0	0	0	0	0	0	0	0	0	0	0	0	0	0	0	0	0	0
Chryseobacterium_haifense	0	0	0	0	0	0	0	0	0	0	0	0	0	0	0	0	0	0	0	0	0	0	0	0	0	0	0	0	0	0	0	0	0	0	0	0	0	0	0	0	0	0	0	0	0	0	0	0	0
Chryseobacterium_hominis:Chryseobacterium_isbiliense:Chryseobacterium_proteolyticum:Chryseobacterium_soldanellicola:Chryseobacterium_stagni	0	0	0	0	0	0	0	0	0	0	0	0	0	0.01	0	0	0	0	0	0	0	0	0	0	0	0	0	0	0	0	0	0	0	0	0	0	0	0	0	0	0	0	0	0	0	0	0	0	0
Chryseobacterium_humi:Chryseobacterium_indologenes:Chryseobacterium_jejuense:Chryseobacterium_joostei:Chryseobacterium_soldanellicola:Chryseobacterium_stagni:Chryseobacterium_ureilyticum	0	0	0	0	0	0	0	0	0	0	0	0	0	0	0	0.01	0	0	0	0	0	0	0	0	0	0	0	0	0	0	0	0	0	0	0	0	0	0	0	0	0	0	0	0	0	0	0	0	0
Chryseobacterium_jejuense:Chryseobacterium_soldanellicola:Chryseobacterium_ureilyticum	0	0	0	0	0	0	0	0	0	0	0	0	0	0	0	0	0	0	0	0	0	0.01	0	0	0	0	0	0	0	0	0	0	0	0	0	0	0	0	0	0	0	0	0	0	0	0	0	0	0
Chryseobacterium_jeonii	0	0	0	0	0	0	0	0	0	0	0	0	0	0	0	0	0	0	0	0	0	0	0	0	0	0	0	0	0	0	0	0	0	0	0	0	0	0	0	0	0.01	0	0	0	0	0	0	0	0
Chryseobacterium_joostei	0	0	0	0	0	0	0	0	0	0	0	0	0	0	0	0	0.01	0	0	0	0	0	0	0	0	0	0	0	0	0	0	0	0	0	0	0	0	0	0	0	0	0	0	0	0	0	0	0	0
Chryseobacterium_proteolyticum:Chryseobacterium_ureilyticum	0	0	0	0	0	0	0	0	0	0	0	0	0	0	0.01	0	0	0	0	0	0	0	0	0	0	0	0	0	0	0	0	0	0	0	0	0	0	0	0	0	0	0	0	0	0	0	0	0	0
Chryseobacterium_solincola	0	0	0	0	0	0	0	0	0	0	0	0	0	0	0	0	0	0	0	0	0	0	0	0	0	0	0	0.01	0	0	0	0	0	0	0	0	0	0	0	0	0	0	0	0	0	0	0	0	0
Chryseobacterium_stagni	0	0	0	0	0	0	0	0	0	0	0	0	0	0	0	0	0	0	0	0	0	0	0	0	0	0	0	0	0	0	0	0	0	0	0	0	0	0	0.01	0	0	0	0	0	0	0	0	0	0
Chryseobacterium_taeanense:Chryseobacterium_taichungense	0	0	0	0	0	0	0	0	0	0	0	0	0	0	0	0	0	0	0	0	0	0	0	0	0	0	0	0	0	0	0	0	0	0	0	0	0	0	0	0	0	0	0	0	0	0	0	0	0
Chryseobacterium_taihuense	0	0	0	0	0	0	0	0	0	0	0	0	0	0	0	0	0	0	0	0	0	0	0	0	0	0	0	0	0	0	0	0	0	0	0	0	0	0	0.01	0	0	0	0	0	0	0	0	0	0
Chryseobacterium_wanjuense	0	0	0	0	0	0	0	0	0	0	0	0	0	0	0	0	0	0	0	0	0	0	0	0	0	0	0	0	0	0	0	0	0	0	0	0	0	0	0	0	0	0	0	0	0	0	0	0	0
Kaistella_flava	0	0	0	0	0	0	0	0	0	0	0	0	0	0	0	0	0	0	0	0	0	0	0	0	0	0	0	0	0	0	0	0	0	0	0	0	0	0	0	0	0	0	0	0	0	0	0	0	0
otu11:Chryseobacterium_formosense:Chryseobacterium_wanjuense	0	0	0	0	0	0	0	0	0	0	0	0	0	0	0	0	0	0	0	0	0	0	0	0	0	0	0	0	0	0	0	0	0	0	0	0	0	0	0	0	0	0	0	0	0	0	0	0	0
otu135:Chryseobacterium_hagamense:Chryseobacterium_haifense:Chryseobacterium_indologenes:Chryseobacterium_soldanellicola	0	0	0	0	0	0	0	0	0	0	0	0	0	0	0	0	0	0	0	0	0	0	0	0	0	0	0	0	0.01	0	0	0	0	0	0	0	0	0	0	0	0	0	0	0	0	0	0	0	0
otu1391:Chryseobacterium_indoltheticum	0	0	0	0	0	0	0	0	0	0	0	0	0	0	0	0.01	0	0	0	0	0	0	0	0	0	0	0	0	0	0	0	0	0	0	0	0	0	0	0	0	0	0	0	0	0	0	0	0	0
otu1751:Chryseobacterium_anthropi	0	0	0	0	0	0	0	0	0	0	0	0	0.01	0	0	0	0	0	0	0	0	0	0	0	0	0	0	0	0	0	0	0	0	0	0	0	0	0	0	0	0	0	0	0	0	0	0	0	0
otu2258:Chryseobacterium_aquaticum:Chryseobacterium_indologenes:Chryseobacterium_jejuense:Chryseobacterium_proteolyticum:Chryseobacterium_soldanellicola:Chryseobacterium_taichungense:Chryseobacterium_ureilyticum	0	0	0	0	0	0	0	0	0	0	0	0	0	0	0	0.01	0	0	0	0	0	0	0	0	0	0	0	0	0	0	0	0	0	0	0	0	0	0	0	0	0	0	0	0	0	0	0	0	0
otu241:Chryseobacterium_indoltheticum	0	0	0	0	0	0	0	0	0	0	0	0	0	0	0.01	0	0	0	0	0	0	0	0	0	0	0	0	0	0	0	0	0	0	0	0	0	0	0	0	0	0	0	0	0	0	0	0	0	0
otu268:Chryseobacterium_haifense:Chryseobacterium_letacus	0	0	0	0	0	0	0	0	0	0	0	0	0	0.01	0	0	0	0	0	0	0	0	0	0	0	0	0	0	0	0	0	0	0	0	0	0	0	0	0	0	0	0	0	0	0	0	0	0	0
otu2770:Chryseobacterium_hagamense:Chryseobacterium_indologenes	0	0	0	0	0	0	0	0	0	0	0	0	0	0	0.01	0	0	0	0	0	0	0	0	0	0	0	0	0	0	0	0	0	0	0	0	0	0	0	0	0	0	0	0	0	0	0	0	0	0
otu2810:Chryseobacterium_indologenes	0	0	0	0	0	0	0	0	0	0	0	0	0	0	0	0	0	0	0	0	0	0	0	0	0	0	0	0	0	0	0	0	0	0	0	0	0	0	0	0	0	0	0	0	0	0	0	0	0
otu3069:Chryseobacterium_ureilyticum	0	0	0	0	0	0	0	0	0	0	0	0	0	0	0	0	0	0	0	0	0	0	0	0	0	0	0	0	0	0	0	0	0	0	0	0	0	0	0	0	0	0	0	0	0	0	0	0	0
otu3087:Chryseobacterium_indologenes	0	0	0	0	0	0	0	0	0	0	0	0	0	0	0	0	0	0	0	0	0	0	0	0	0	0	0	0	0	0	0	0	0	0	0	0	0	0	0	0	0	0	0	0	0	0	0	0	0
otu3096:Chryseobacterium_indoltheticum	0	0	0	0	0	0	0	0	0	0	0	0	0	0	0	0.01	0	0	0	0	0	0	0	0	0	0	0	0	0	0	0	0	0	0	0	0	0	0	0	0	0	0	0	0	0	0	0	0	0
otu331:Chryseobacterium_indoltheticum	0	0	0	0	0	0	0	0	0	0	0	0	0	0.01	0	0	0	0	0	0	0	0	0	0	0	0	0	0	0	0	0	0	0	0	0	0	0	0	0	0	0	0	0	0	0	0	0	0	0
otu336:Chryseobacterium_jejuense:Chryseobacterium_taichungense	0	0	0	0	0	0	0	0	0	0	0	0	0	0	0	0	0	0	0	0	0	0	0	0	0	0	0	0	0	0	0	0	0	0	0	0	0	0	0	0	0	0	0	0	0	0	0	0	0
otu365:Chryseobacterium_wanjuense	0	0	0	0	0	0	0	0	0	0	0	0	0	0	0	0	0	0	0	0	0	0	0	0	0	0	0	0	0	0	0	0	0	0	0	0	0	0	0	0	0	0	0	0	0	0	0	0	0
otu395:Chryseobacterium_indoltheticum	0	0	0	0	0	0	0	0	0	0	0	0	0	0	0	0	0	0	0.01	0	0	0	0	0	0	0	0	0	0	0	0	0	0	0	0	0	0	0	0	0	0	0	0	0	0	0	0	0	0
otu77:Chryseobacterium_kwangjuense:Chryseobacterium_taichungense	0	0	0	0	0	0	0	0	0	0	0	0	0	0	0	0	0	0	0	0	0	0	0	0	0	0	0	0	0	0	0	0	0	0	0	0	0	0	0.01	0	0	0	0	0	0	0	0	0	0
Elizabethkingia_meningoseptica	0	0.06	0.05	0	0	0	0	0.01	0	0	0	0.02	0	0	0	0	0	0	0	0	0	0	0	0	0	0	0	0	0	0	0	0	0	0	0	0	0	0	0	0	0	0	0	0	0	0	0	0	0
Elizabethkingia_anophelis:Elizabethkingia_meningoseptica	0	0	0	0	0	0	0	0	0	0.01	0	0	0	0	0	0	0	0	0	0	0	0	0	0	0	0	0	0	0	0	0	0	0	0	0	0	0	0	0	0	0	0	0	0	0	0	0	0	0
Empedobacter_brevis	0	0	0	0	0	0	0	0	0	0	0	0	0	0	0	0	0	0	0	0	0	0	0	0	0	0	0	0	0	0	0	0	0	0	0	0	0	0	0	0	0	0	0	0	0	0	0	0	0
otu130:Empedobacter_brevis	0	0	0	0	0	0	0	0	0	0	0	0	0	0	0	0	0	0	0	0	0	0	0	0	0	0	0	0	0	0	0	0	0	0	0	0	0	0	0	0	0	0	0	0	0	0	0	0	0
otu845:Flavobacterium_algicola:Flavobacterium_glycines	0	0.02	0.02	0	0.01	0	1.05	1.26	2.11	0.8	1.06	0.79	0.34	0.27	0.19	0.3	0.3	0.16	0.05	0.02	0.03	0.01	0.01	0	0.2	0.22	0.15	0.09	0.28	0.23	0.49	0.91	0.84	1.56	0.2	2.58	0.01	0.03	0.18	4.89	6.85	7.79	3.96	7.71	8.1	7.56	6.24	7	5.39
otu1670:Flavobacterium_chungbukense:Flavobacterium_frigidimaris:Flavobacterium_succinicans	0.01	0.05	0.31	0	0.73	0.01	0	0	0	0	0	0	0.29	0.34	0.21	0.57	0.52	0.36	0.01	0.01	0.01	0	0.01	0	0.01	0	0.01	0	0	0	0.49	0.58	0.7	0.84	0.17	1.95	0	0	0	2.94	4.32	4.96	2.39	5.33	1.93	4.14	3.03	4.32	2.82
Flavobacterium_frigidimaris	0.1	1.65	3.29	0.02	11.28	0.21	0.02	0	0.03	0	0	0	0.28	0.23	0.28	0.17	0.22	0.26	0.03	0	0	0	0	0.01	0.15	0.06	0.07	0.06	0.11	0.1	0	0.04	0.01	0.11	0.02	0.06	0.02	0	0.01	1.89	2.16	3.02	1.53	2.43	4.02	2.95	2.24	2.24	2.05
Flavobacterium_algicola	0	0	0	0.01	0	0	1.42	1.99	1.01	0.77	1.34	0.87	3.92	3.29	2.16	4.44	2.74	2.05	0.34	0.11	0.12	0.04	0.06	0.04	3.13	2.2	2.76	2.73	2.83	2.99	0.03	0.05	0.02	0.16	0.04	0.14	0.1	0.15	0.25	0.63	1.02	0.99	0.67	1.38	1.93	0.81	0.63	1.33	1.03
Flavobacterium_limicola	0	0	0.01	0	0	0	0.96	1.16	0.83	0.35	1.28	0.69	1.75	1.42	1.05	1.68	1.59	1.2	0.08	0.02	0	0.01	0	0	0.3	0.53	0.43	0.27	0.19	0.26	0.01	0.01	0	0.12	0.03	0.03	0.04	0.08	0.15	0.63	1.02	1.69	0.49	1.03	1.38	1.08	1.03	1.13	0.88
otu698:Flavobacterium_hydatis	0.02	0.41	0.83	0	3.2	0.02	0.01	0	0	0	0	0	0.01	0.06	0.03	0.05	0.01	0.01	0.03	0	0.03	0.01	0.02	0.02	0.06	0.04	0.03	0.01	0.03	0	0	0	0.01	0	0	0	0	0	0	3.02	1.66	2.01	0.81	1.27	0.72	1.11	1.8	1.48	1.14
Flavobacterium_frigidarium	0	0	0	0	0	0	0.02	0.03	0.04	0	0.02	0.01	0.03	0.02	0.02	0	0.03	0.01	0.39	0.12	0.17	0.02	0.11	0.08	0	0	0	0	0	0	0	0	0	0	0	0.02	0	0	0	1.12	1.62	1.5	0.67	2.46	0.41	0.94	1.36	1.64	0.81
Flavobacterium_johnsoniae	0.15	0.01	0.15	0	0.01	0.55	0	0.03	0.01	0	0	0	0.25	0.31	0.22	0.33	0.4	0.13	0.11	0	0.03	0	0	0	0.05	0.02	0.06	0.03	0.02	0.09	0.04	0.04	0.07	0.29	0.03	0.22	0	0.03	0.04	1	1.17	2.46	0.73	1.17	0.57	1.22	1.13	1.62	1.03
otu36:Flavobacterium_fluvii	3.14	6.98	2.51	0.01	0.03	0.27	0.06	0.03	0.02	0	0.01	0.01	0.34	0.23	0.21	0.31	0.31	0.26	0.01	0	0	0	0	0	0.06	0.04	0.04	0.02	0.03	0.01	0	0.02	0	0.04	0.02	0.14	0.01	0.01	0.02	0.04	0.05	0.1	0.05	0.05	0.02	0.04	0.02	0.06	0.01
otu3167:Flavobacterium_johnsoniae	0	0	0	0	0	0	0	0	0	0.01	0	0	0.03	0.02	0.02	0.01	0.03	0.01	0.02	0	0	0	0	0.01	0.01	0	0.03	0	0.01	0	0.01	0.03	0.06	0.08	0.03	0.12	0	0.01	0.03	0.64	0.53	0.64	0.53	1.03	0.35	0.83	0.43	0.86	0.49
Flavobacterium_succinicans	0	0	0	0	0	0	0.06	0.08	0.12	0	0.19	0.05	0.1	0.16	0.12	0.1	0.1	0.08	0	0	0	0	0	0	0	0.01	0	0	0.01	0	0	0.01	0	0	0	0	0	0	0.01	0.46	0.67	1.16	0.36	0.24	0.79	0.83	0.67	0.98	0.73
otu2092:Flavobacterium_hercynium	0.36	0.21	4.88	0.01	0.7	2.3	0	0	0	0	0	0	0.38	0.6	0.46	0.26	0.47	0.35	0.01	0.03	0.01	0	0.01	0	0	0	0	0	0	0	0	0	0	0	0.01	0	0	0	0	0.05	0.09	0.08	0.02	0.04	0.29	0.08	0.06	0.06	0.03
otu2317:Flavobacterium_xinjiangense	1.37	3.05	0.45	0	0	0.16	0	0	0	0	0	0	0.23	0.21	0.09	0.28	0.12	0.12	0	0	0	0	0	0	0.24	0.32	0.37	0.21	0.4	0.4	0	0	0	0	0	0	0	0	0	0.11	0.17	0.11	0.01	0.21	0.12	0.17	0.09	0.16	0.14
Flavobacterium_hercynium	0.02	0.02	0.01	0.04	0.05	0	0	0	0	0	0	0	0.01	0.02	0.01	0.03	0	0.02	0.1	0	0	0	0	0.01	0	0	0.03	0.02	0.01	0.01	0	0.01	0	0	0	0.02	0	0	0	0.25	0.51	0.8	0.18	0.71	1.42	0.77	0.31	0.41	0.15
Flavobacterium_degerlachei	0	0	0	0	0	0	0	0.01	0	0	0	0	0.29	0.53	0.38	0.35	0.63	0.34	0.09	0	0.03	0.01	0.01	0	0	0	0	0	0	0	0.02	0	0	0	0	0	0.01	0.03	0.02	0.51	0.53	1.24	0.29	0.58	0.12	0.37	0.23	0.45	0.26
Flavobacterium_aquidurense	0.01	0.11	0.03	0.31	0.43	0.02	0.08	0.01	0.04	0.01	0	0.01	0.42	0.33	0.41	0.55	0.53	0.32	0.13	0.02	0.05	0.02	0.02	0.01	0.05	0.04	0.02	0.01	0.02	0.01	0	0.05	0.01	0	0.01	0.05	0	0	0	0.14	0.27	0.34	0.19	0.3	0.42	0.39	0.2	0.33	0.17
otu2506:Flavobacterium_hydatis:Flavobacterium_lindanitolerans	0	0.01	0.02	0	0	0	0	0	0.01	0	0	0.02	0.12	0.11	0.08	0.11	0.08	0.02	1.35	3.66	1.24	0.42	0.4	0.53	0.03	0.03	0.06	0.09	0.05	0.07	0.08	0	0.03	0.06	0.1	0	0.01	0.01	0.01	0	0.02	0	0.16	0.02	0	0	0	0.02	0.02
otu1940:Flavobacterium_hercynium	0	0	0	0	0	0	0	0	0	0	0	0	0.01	0	0.01	0	0.02	0	0	0	0	0	0	0	0	0	0	0	0	0	0.02	0	0	0	0	0	0	0	0	0.23	0.39	0.45	0.2	0.55	1.18	0.31	0.17	0.33	0.26
otu692:Flavobacterium_aquatile:Flavobacterium_columnare:Flavobacterium_hercynium:Flavobacterium_tegetincola	0	0	0	0	0	0	0	0	0	0	0	0	0	0	0	0	0	0.01	0	0	0	0	0	0	1.62	0.69	1.2	1.49	2.21	1.07	0	0	0	0	0	0	0	0	0	0	0	0	0	0	0.01	0	0.01	0.02	0
Flavobacterium_flevense	0	0	0	0	0	0	0.32	0.42	0.36	0.01	0.53	0.26	0.48	0.83	0.46	0.51	0.38	0.27	0	0	0	0.01	0	0	0.23	0.19	0.22	0.13	0.25	0.12	0	0	0.01	0	0.01	0	0	0	0	0.04	0.14	0.77	0.25	0.14	0.1	0.16	0.18	0.15	0.07
otu1776:Flavobacterium_algicola:Flavobacterium_aquatile:Flavobacterium_aquidurense:Flavobacterium_chungbukense:Flavobacterium_compostarboris:Flavobacterium_defluvii:Flavobacterium_flevense:Flavobacterium_frigidarium:Flavobacterium_frigidimaris:Flavobacterium_fryxellicola:Flavobacterium_glycines:Flavobacterium_granuli:Flavobacterium_hydatis:Flavobacterium_johnsoniae:Flavobacterium_limicola:Flavoba…	0	0.72	1.37	0	4.88	0	0	0	0	0	0	0	0.01	0.01	0	0.03	0.01	0.01	0	0	0	0	0	0	0	0	0.05	0	0.02	0	0	0	0	0	0.01	0.01	0	0	0	0.06	0.05	0.05	0.02	0.05	0.17	0.04	0.03	0.03	0.07
otu626:Flavobacterium_tiangeerense	0	0	0	0	0	0	0	0	0	0	0	0	0	0	0	0	0	0.01	0	0	0	0	0	0	0	0	0	0	0	0	0	0	0	0	0	0	0	0	0	0.22	0.33	0.82	0.31	0.49	0.38	0.28	0.28	0.28	0.24
otu2531:Flavobacterium_limicola	0.05	0	0.05	0	0	0.13	0.01	0	0.01	0	0	0	0.18	0.09	0.09	0.16	0.16	0.1	0.03	0	0	0	0	0	0	0	0.01	0	0.01	0.01	0.02	0.01	0.01	0.06	0	0.07	0	0	0.03	0.35	0.38	0.91	0.22	0.52	0.2	0.47	0.29	0.43	0.2
otu2881:Flavobacterium_algicola:Flavobacterium_anhuiense:Flavobacterium_aquatile:Flavobacterium_aquidurense:Flavobacterium_banpakuense:Flavobacterium_branchiophilum:Flavobacterium_chungbukense:Flavobacterium_defluvii:Flavobacterium_denitrificans:Flavobacterium_flevense:Flavobacterium_fluvii:Flavobacterium_frigidarium:Flavobacterium_frigidimaris:Flavobacterium_frigoris:Flavobacterium_fryxellicola:…	0.01	0.01	0	0	0.02	0	0	0	0	0	0	0	0.05	0.04	0.05	0.05	0.03	0.03	0.01	0	0	0	0	0	0	0	0	0	0	0	0.01	0	0	0	0	0	0	0	0.01	0.22	0.49	0.17	0.12	0.29	1.54	0.23	0.31	0.27	0.16
Flavobacterium_tiangeerense	0	0.03	0.02	0	0.01	0	0	0	0	0	0	0	0.33	0.25	0.14	0.4	0.28	0.2	0.04	0	0	0	0	0	0	0	0.01	0	0	0	0	0.01	0.04	0.02	0	0.03	0.01	0	0.01	0.39	0.2	0.35	0.1	0.29	0.6	0.09	0.18	0.43	0.2
otu2769:Flavobacterium_algicola:Flavobacterium_anhuiense:Flavobacterium_antarcticum:Flavobacterium_aquatile:Flavobacterium_aquidurense:Flavobacterium_banpakuense:Flavobacterium_branchiophilum:Flavobacterium_chungbukense:Flavobacterium_columnare:Flavobacterium_compostarboris:Flavobacterium_cucumis:Flavobacterium_defluvii:Flavobacterium_degerlachei:Flavobacterium_denitrificans:Flavobacterium_fleven…	0.07	0.03	0.13	0.13	0.13	0.53	0.11	0.09	0.04	0.03	0.04	0.04	0.27	0.11	0.22	0.2	0.2	0.01	0.01	0	0	0.01	0	0	0.01	0	0	0.01	0	0.07	0	0	0	0	0	0.03	0	0.01	0.01	0.11	0.15	0.14	0.14	0.25	0.3	0.16	0.25	0.18	0.25
Flavobacterium_pectinovorum	0	0.01	0	0	0	0	0	0	0	0	0	0	0.41	0.34	0.21	0.39	0.32	0.35	0.03	0	0.01	0	0	0	0	0	0.02	0.01	0.03	0	0	0	0	0.02	0	0.01	0	0.03	0.1	0.23	0.21	0.19	0.08	0.21	0.63	0.1	0.12	0.09	0.16
otu1053:Flavobacterium_kamogawaensis	0	0	0	0	0.01	0	0	0	0	0	0	0	0.03	0.05	0.02	0.02	0.03	0.05	0	0	0	0	0	0	0	0	0	0	0	0	0	0.01	0.01	0	0	0.02	0	0	0	0.09	0.21	0.39	0.09	0.32	0.61	0.21	0.14	0.2	0.08
otu1716:Flavobacterium_frigidimaris:Flavobacterium_succinicans	0	0	0	0	0.02	0	0	0.01	0	0	0	0	0	0	0	0	0	0	0	0	0	0	0.01	0	0	0	0.01	0	0	0	0	0.03	0.06	0.08	0.01	0.09	0	0	0	0.11	0.12	0.15	0.12	0.32	0.1	0.17	0.09	0.23	0.27
Flavobacterium_psychrolimnae	0	0	0	0	0	0	0	0	0	0	0	0	0.15	0.12	0.11	0.26	0.27	0.11	0	0	0	0	0	0	0	0	0.01	0.01	0	0.02	0	0.01	0	0	0.01	0	0.08	0.12	0.13	0.29	0.29	0.4	0.11	0.39	0.12	0.19	0.17	0.22	0.12
otu104:Flavobacterium_algicola:Flavobacterium_succinicans	0	0	0	0	0	0	0.35	0.57	0.21	0.13	0.17	0.18	0.14	0.06	0.05	0.17	0.12	0.13	0.23	0.03	0.08	0.02	0.05	0.02	0.29	0.17	0.41	0.14	0.24	0.44	0	0	0	0.02	0	0.01	0	0	0.02	0	0	0	0	0.03	0	0.03	0	0.01	0
otu451:Flavobacterium_aquidurense:Flavobacterium_reichenbachii	0	0	0	0	0	0	0	0.01	0	0	0	0	0.03	0.05	0.03	0.03	0.05	0.04	0.09	0	0	0.01	0	0	0.02	0	0.05	0.02	0	0.01	0.01	0	0	0	0	0	0.01	0	0.01	0.18	0.18	0.29	0.15	0.21	0.38	0.23	0.13	0.37	0.28
Flavobacterium_aquatile	0	0	0	0	0	0	0	0	0	0	0	0	0.15	0.05	0.07	0.16	0.05	0.05	0	0	0	0	0	0	0	0	0	0	0	0	0	0.01	0	0	0	0	0	0	0	0.34	0.21	0.73	0.14	0.4	0.03	0.18	0.06	0.23	0.13
otu1024:Flavobacterium_pectinovorum	0.02	0.05	0.02	0.04	0.04	0.16	0	0	0	0	0	0	0.2	0.22	0.09	0.22	0.11	0.12	0	0	0	0	0	0	0	0.01	0	0.01	0	0	0	0.02	0.02	0.02	0	0.01	0.03	0.07	0.09	0.14	0.14	0.1	0.07	0.26	0.47	0.12	0.18	0.13	0.07
otu3126:Flavobacterium_succinicans	0	0	0.02	0	0	0	0	0	0	0	0	0	0.07	0.06	0.01	0.08	0.06	0.06	0	0	0	0	0	0	0	0	0	0	0	0	0.01	0	0.01	0.01	0	0.01	0	0.01	0	0.05	0.26	0.18	0.04	0.21	0.65	0.15	0.12	0.18	0.14
otu210:Flavobacterium_frigidarium	0	0	0	0	0	0	0	0	0.01	0	0	0	0	0	0.01	0	0	0.01	0.04	0.01	0	0	0	0	0	0	0	0	0	0	0	0	0	0	0	0.01	0	0	0	0.19	0.15	0.08	0.16	0.37	0.07	0.13	0.11	0.23	0.1
otu1377:Flavobacterium_weaverense	0	0	0	0	0	0	0	0	0	0	0	0	0.49	0.42	0.43	0.39	0.45	0.39	0.02	0	0	0	0	0	0	0	0	0	0	0	0	0	0	0	0.01	0	0	0	0	0.13	0.06	0.02	0.03	0.1	0.03	0.05	0.01	0.11	0.05
otu1819:Flavobacterium_aquatile:Flavobacterium_kamogawaensis	0	0	0	0	0	0	0	0	0	0	0	0	0.53	0.83	0.44	0.51	0.51	0.41	0.02	0.03	0.01	0.01	0	0.02	0	0	0	0	0	0	0	0	0	0	0	0	0	0	0	0	0	0	0	0	0	0	0	0	0.01
otu2394:Flavobacterium_xinjiangense	0	0	0	0	0	0	0	0	0	0	0	0	0.11	0.17	0.16	0.25	0.21	0.12	0	0	0	0	0	0	0.36	0.36	0.4	0.29	0.4	0.37	0	0	0	0	0	0.01	0	0	0	0	0	0.01	0	0	0	0.01	0	0	0
otu1930:Flavobacterium_algicola:Flavobacterium_anhuiense:Flavobacterium_aquatile:Flavobacterium_aquidurense:Flavobacterium_banpakuense:Flavobacterium_branchiophilum:Flavobacterium_chungbukense:Flavobacterium_compostarboris:Flavobacterium_cucumis:Flavobacterium_dankookense:Flavobacterium_denitrificans:Flavobacterium_frigidarium:Flavobacterium_frigoris:Flavobacterium_fryxellicola:Flavobacterium_gla…	0	0	0.02	0	0	0	0	0.01	0	0	0	0	0	0.01	0	0	0	0	0	0.01	0	0	0	0	0	0	0	0	0	0	0	0	0	0	0	0	0	0	0	0.1	0.09	0.11	0.1	0.13	0.69	0.15	0.12	0.12	0.1
otu2347:Flavobacterium_aquidurense:Flavobacterium_fluvii:Flavobacterium_glycines:Flavobacterium_granuli:Flavobacterium_johnsoniae:Flavobacterium_limicola:Flavobacterium_phragmitis:Flavobacterium_psychrolimnae	0	0	0	0	0	0	0	0	0	0	0	0	0.54	0.25	0.33	0.5	0.45	0.37	0.03	0	0	0	0	0	0	0	0	0	0	0	0	0	0	0	0	0.01	0	0	0	0.04	0.11	0.12	0.05	0.02	0.04	0.07	0.05	0.02	0.06
otu3136:Flavobacterium_flevense:Flavobacterium_limicola:Flavobacterium_resistens:Flavobacterium_succinicans	0	0	0	0	0	0	0.53	0.36	0.55	0.23	0.25	0.39	0.02	0.01	0.01	0.02	0	0	0	0	0	0	0	0	0.02	0.01	0.01	0.01	0	0	0	0	0	0	0.01	0	0	0	0.01	0.06	0.09	0.06	0	0.05	0.1	0.04	0.03	0.03	0
otu986:Flavobacterium_tiangeerense	0	0.07	0.03	0	0	0	0	0	0	0	0	0	0.01	0	0.03	0	0.02	0.03	0	0	0	0	0	0	0	0	0	0	0	0	0.01	0.02	0.01	0.01	0.02	0.02	0	0.04	0.03	0.12	0.12	0.17	0.06	0.13	0.51	0.14	0.09	0.16	0.09
otu2900:Flavobacterium_johnsoniae	0.01	0	0	0	0	0	0	0	0	0	0	0	0	0.02	0	0.01	0	0.01	0	0	0	0	0	0	0	0	0	0	0	0	0.01	0.02	0	0	0	0.01	0	0.01	0	0.13	0.12	0.16	0.08	0.21	0.07	0.12	0.1	0.23	0.17
otu2143:Flavobacterium_frigoris	0	0	0	0	0	0	0	0	0	0	0.01	0	0.29	0.34	0.34	0.63	0.3	0.25	0	0	0	0	0	0	0.01	0.01	0	0	0	0	0	0.01	0	0	0	0.01	0	0	0	0.03	0.03	0.03	0.02	0.03	0	0.01	0.03	0.05	0.03
otu1914:Flavobacterium_xanthum	0	0	0	0	0	0	0	0	0	0	0	0	0	0.01	0.02	0.02	0	0	0	0	0	0	0	0	0	0	0	0	0	0	0	0	0	0	0	0	0	0	0	0.02	0.06	0.09	0.02	0.1	0.09	0.13	0.07	0.07	0.08
Flavobacterium_resistens	0	0	0	0	0	0	0.06	0	0	0	0	0.03	0.19	0.16	0.1	0.11	0.15	0.03	0.01	0	0.01	0	0.01	0.01	0.12	0.04	0.04	0.09	0.12	0.07	0	0	0	0	0	0.01	0	0	0.01	0.08	0.08	0.04	0.04	0.06	0.03	0.06	0.03	0.12	0.01
Flavobacterium_chungbukense	0	0	0	0	0	0	0.2	0.31	0.14	0.21	0.11	0.1	0.02	0.05	0.06	0.06	0.02	0.07	0	0	0	0	0	0	0.11	0.08	0.09	0.1	0.08	0.14	0	0	0	0	0	0	0	0	0	0	0.02	0.02	0	0	0	0.03	0	0.02	0.01
otu2357:Flavobacterium_succinicans	0	0	0	0	0	0	0	0	0	0	0	0	0.27	0.37	0.17	0.28	0.3	0.16	0.04	0	0.01	0	0	0	0.04	0.06	0.07	0.03	0.03	0.05	0	0	0	0	0	0.02	0	0	0	0.06	0.01	0	0.02	0.02	0.02	0.01	0.01	0.08	0.04
otu1150:Flavobacterium_aquidurense:Flavobacterium_hydatis	0	0	0	0	0	0	0	0	0	0	0	0	0.2	0.07	0.12	0.15	0.12	0.11	0.01	0	0	0	0	0.01	0	0	0	0	0	0	0	0	0	0.01	0	0	0	0.01	0	0.08	0.05	0.07	0.06	0.14	0.04	0.05	0.05	0.12	0.02
otu1313:Flavobacterium_pectinovorum	0	0.02	0.02	0	0	0	0	0	0	0	0	0	0.01	0.02	0	0	0	0	0	0	0	0	0	0	0	0	0	0	0	0	0.01	0.01	0	0.01	0	0.04	0	0	0.01	0.07	0.06	0.07	0.04	0.07	0.31	0.1	0.08	0.12	0.13
otu1799:Flavobacterium_frigidarium	0	0	0	0	0	0	0	0	0	0	0	0	0	0.02	0.05	0.02	0	0	0	0	0	0	0	0	0	0	0	0	0	0	0.01	0	0	0	0	0	0	0	0	0.07	0.03	0.08	0.02	0.04	0.13	0.18	0.08	0.06	0.05
Flavobacterium_glycines	0	0	0	0	0	0	0.12	0.46	0.05	0.09	0.17	0.1	0	0.03	0.03	0.02	0.03	0.01	0.01	0	0	0	0	0	0.02	0.02	0.08	0.03	0.02	0.04	0	0	0	0	0	0	0	0	0	0.02	0	0.07	0.03	0.01	0	0.04	0.02	0.03	0.03
otu2560:Flavobacterium_algicola	0	0	0	0	0	0	0	0.01	0	0	0	0	0.12	0.28	0.2	0.12	0.27	0.14	0	0	0	0	0	0	0	0	0	0	0	0	0	0	0	0	0	0	0	0	0	0.01	0.05	0.11	0	0.02	0	0.01	0	0.05	0.08
otu3113:Flavobacterium_algicola:Flavobacterium_chungbukense	0	0	0	0	0	0	0.11	0.17	0.06	0.03	0.07	0.11	0.1	0.12	0.04	0.13	0.11	0.04	0	0	0	0	0	0	0.15	0.07	0.18	0.11	0.1	0.1	0	0.01	0	0	0.01	0.01	0	0	0.01	0	0	0	0	0	0.01	0	0	0	0.01
otu167:Flavobacterium_algicola:Flavobacterium_aquatile:Flavobacterium_frigidimaris:Flavobacterium_glycines:Flavobacterium_hercynium:Flavobacterium_johnsoniae:Flavobacterium_succinicans	0	0	0	0	0	0	0	0	0	0	0	0	0	0	0	0.01	0.01	0	0	0	0	0	0	0	0	0	0	0	0	0.01	0	0	0	0	0	0	0	0	0	0.03	0.13	0.05	0.05	0.04	0.24	0.14	0.06	0.05	0.09
otu2245:Flavobacterium_algicola:Flavobacterium_aquatile:Flavobacterium_aquidurense:Flavobacterium_banpakuense:Flavobacterium_chungbukense:Flavobacterium_compostarboris:Flavobacterium_defluvii:Flavobacterium_denitrificans:Flavobacterium_flevense:Flavobacterium_fluvii:Flavobacterium_frigidarium:Flavobacterium_frigidimaris:Flavobacterium_frigoris:Flavobacterium_fryxellicola:Flavobacterium_glaciei:Fl…	0	0	0	0	0	0	0	0	0	0	0	0	0.25	0.17	0.16	0.21	0.12	0.09	0.01	0	0	0	0	0	0	0	0	0.01	0	0	0	0	0	0	0	0	0.12	0.19	0.24	0.03	0.01	0.01	0.01	0.02	0	0.01	0.02	0	0
otu2147:Flavobacterium_johnsoniae	0.01	0.01	0.01	0.03	0.01	0.01	0.01	0	0	0	0	0.01	0.04	0.02	0	0.02	0	0.04	0	0	0	0	0	0	0.01	0	0.02	0.02	0.01	0	0	0	0.03	0.03	0	0.01	0	0.01	0	0.09	0.04	0.07	0.05	0.14	0.07	0.13	0.04	0.03	0.02
Flavobacterium_algicola:Flavobacterium_chungbukense	0	0	0	0	0	0	0	0	0.02	0	0.03	0.01	0.02	0.11	0.01	0.04	0.05	0.01	0	0	0	0	0	0	0.24	0.1	0.41	0.18	0.17	0.24	0	0	0	0	0	0	0	0	0	0	0	0	0	0	0	0.01	0	0	0
otu1982:Flavobacterium_flevense	0	0	0	0	0	0	0.01	0	0	0	0.01	0	0.02	0.01	0.01	0.01	0.01	0.02	0	0	0	0	0	0	0.19	0.39	0.36	0.14	0.1	0.2	0	0	0	0	0	0	0	0	0	0.01	0.01	0.02	0	0	0.01	0	0	0	0
otu1848:Flavobacterium_algicola	0	0	0	0	0	0	0.08	0	0.01	0.01	0.02	0.02	0	0	0	0	0	0	0	0	0	0	0	0	0	0	0	0	0.01	0	0	0.01	0	0.01	0.01	0.01	0	0	0	0.06	0.05	0.06	0.06	0.16	0.14	0.06	0.06	0.16	0.01
Flavobacterium_omnivorum	0	0	0	0	0	0	0	0	0	0	0	0	0.06	0.06	0.02	0.04	0.08	0.08	0.01	0	0	0	0	0	0	0	0	0	0	0	0	0	0	0.01	0	0	0	0	0	0.05	0.04	0.08	0.04	0.11	0.06	0.03	0.06	0.12	0.04
Flavobacterium_hydatis	0.18	0.02	0.54	0	0.06	0	0	0	0	0	0	0	0	0	0.02	0	0	0	0	0	0	0	0	0	0.04	0	0.04	0.02	0.01	0.01	0	0	0	0	0	0.01	0	0	0	0.03	0.01	0.06	0.02	0.03	0.02	0.05	0	0.01	0
otu1049:Flavobacterium_limicola	0	0	0	0	0	0	0	0	0	0	0	0	0	0	0	0.01	0.01	0	0	0	0	0	0	0	0.08	0	0.08	0.03	0.06	0.02	0	0	0	0.03	0	0.02	0	0.01	0	0.03	0.13	0.12	0.03	0.08	0.14	0.05	0.05	0.08	0.04
otu577:Flavobacterium_hydatis	0	0	0	0	0	0	0	0.01	0	0	0	0	0	0.01	0	0	0	0	0	0	0.01	0	0	0	0	0.01	0	0	0	0	0	0.01	0	0	0	0.01	0	0	0.01	0.04	0.15	0.25	0.03	0.14	0.04	0.1	0.08	0.07	0.01
Flavobacterium_algicola:Flavobacterium_chungbukense:Flavobacterium_glycines:Flavobacterium_johnsoniae:Flavobacterium_succinicans	0	0	0	0	0	0	0	0	0	0	0	0	0	0	0	0	0	0	0	0	0	0	0	0	0	0	0	0	0	0	0	0.01	0	0	0	0.03	0	0	0	0.02	0.08	0.03	0	0.08	0.06	0.06	0.03	0.06	0.05
otu1978:Flavobacterium_tiangeerense	0	0	0	0	0	0	0	0	0	0	0	0	0.01	0	0	0	0	0	0	0	0	0	0	0	0	0	0	0	0	0	0	0	0	0	0	0	0	0	0	0.03	0.01	0.02	0.04	0.07	0.06	0.03	0.02	0.04	0.11
Flavobacterium_rivuli	0	0	0	0	0	0	0	0	0	0	0.01	0	0.09	0.09	0.05	0.11	0.02	0.06	0	0	0	0	0	0.01	0.02	0.05	0.07	0.03	0.03	0.04	0	0	0	0	0	0	0.03	0.06	0.21	0.03	0.03	0.06	0.02	0.02	0	0	0.02	0.02	0.02
otu3183:Flavobacterium_johnsoniae	0	0	0	0	0	0	0	0	0	0	0	0	0	0.01	0	0	0	0	0	0	0	0	0	0	0	0	0.02	0	0	0	0	0	0	0	0	0.02	0	0	0	0.07	0.08	0.08	0.06	0.12	0	0.05	0.05	0.07	0.08
Flavobacterium_tegetincola	0	0	0	0	0	0	0	0	0	0	0	0	0.06	0.01	0.01	0.04	0	0.01	0	0	0	0	0	0	0.02	0	0	0	0.01	0	0	0	0	0	0	0	0	0	0	0.03	0.11	0.08	0.04	0.06	0.13	0.14	0.05	0.03	0.04
otu2719:Flavobacterium_xinjiangense	0	0	0	0	0	0	0	0	0	0	0	0	0.01	0.09	0.07	0.07	0.07	0.07	0	0	0	0	0	0	0.16	0.14	0.17	0.15	0.1	0.05	0.01	0	0	0	0	0	0	0	0	0	0	0.02	0	0	0	0	0	0	0
Flavobacterium_weaverense	0	0	0	0	0	0	0.02	0	0	0	0	0	0.14	0.25	0.12	0.15	0.16	0.17	0	0	0	0	0	0	0	0	0	0	0	0	0	0	0	0	0	0	0	0	0	0.02	0.01	0	0.03	0.01	0	0.02	0.01	0.02	0.03
otu3082:Flavobacterium_frigidimaris	0.02	0.12	0.13	0.01	0.19	0.06	0.01	0	0	0	0	0	0.01	0	0.02	0.02	0	0	0	0	0	0	0	0	0	0	0	0.01	0	0	0	0	0	0.01	0	0	0	0	0.02	0.02	0.04	0.01	0.01	0.06	0.08	0.01	0.03	0.04	0
otu2275:Flavobacterium_algicola	0.2	0.56	0.27	0	0	0.02	0	0	0	0	0	0	0.02	0	0	0.02	0.01	0	0	0	0	0	0	0	0	0.02	0.01	0	0.01	0.01	0	0	0	0	0	0	0	0	0	0	0	0	0	0	0	0	0	0	0
otu353:Flavobacterium_johnsoniae:Flavobacterium_psychrolimnae	0	0	0	0	0	0	0	0	0	0	0	0	0	0	0	0	0	0	0	0	0	0	0	0	0	0	0	0	0	0	0	0.01	0	0	0	0.01	0	0	0	0.04	0.08	0.15	0.02	0.11	0.03	0.05	0.05	0.06	0.03
otu1841:Flavobacterium_psychrolimnae	0	0	0	0	0	0	0.08	0.08	0.05	0	0.05	0.04	0.04	0.13	0.11	0.16	0.11	0.05	0	0	0	0	0	0	0	0.01	0	0	0	0	0	0	0	0	0	0	0	0.01	0.01	0	0.01	0	0	0.02	0.01	0.02	0	0	0.01
otu1014:Flavobacterium_limicola	0	0	0	0	0	0	0	0	0	0	0	0	0	0	0	0	0.01	0	0	0	0	0	0	0	0	0	0	0	0	0	0	0	0	0	0	0	0	0	0	0.02	0.03	0.04	0.06	0.07	0.03	0.04	0.01	0.02	0.08
otu1333:Flavobacterium_algicola	0	0	0	0	0	0	0.07	0.03	0.03	0.01	0.04	0.01	0.02	0.05	0.01	0.03	0.02	0	0	0	0	0	0.01	0	0.11	0.02	0.1	0.1	0.13	0.11	0	0	0	0	0	0.01	0	0	0	0	0	0	0	0	0	0	0	0.01	0
otu1748:Flavobacterium_aquidurense:Flavobacterium_resistens	0	0	0	0	0	0	0	0	0	0	0	0	0.03	0.06	0.06	0.06	0.04	0.08	0	0	0	0	0	0	0	0	0	0	0	0	0.01	0	0	0.01	0	0	0	0	0	0.02	0.04	0.04	0.02	0.02	0.04	0.02	0	0.05	0.01
otu2299:Flavobacterium_johnsoniae	0	0	0	0	0	0	0	0	0	0	0	0	0	0	0	0.01	0	0	0.01	0	0	0	0	0	0.02	0.02	0.06	0.05	0	0.02	0	0	0	0	0.01	0	0	0	0	0.03	0.04	0.01	0.04	0.09	0	0.04	0.04	0.04	0.04
otu1299:Flavobacterium_limicola	0	0	0	0	0	0	0	0	0	0	0	0	0	0	0	0	0.01	0.02	0	0	0	0	0	0	0	0	0	0	0	0	0	0	0	0.01	0	0	0	0	0	0	0.05	0.06	0.05	0.04	0.06	0.08	0.05	0.02	0.04
otu1040:Flavobacterium_algicola	0	0	0	0	0	0	0	0	0	0	0	0	0	0	0	0	0	0	0	0	0	0	0	0	0	0	0	0.01	0	0	0.01	0	0	0.01	0	0	0	0	0	0	0.01	0	0.01	0	0.1	0.02	0.04	0.01	0.06
otu2957:Flavobacterium_succinicans	0	0	0	0	0	0	0	0	0	0	0	0	0	0.01	0	0	0	0	0	0	0	0	0	0	0	0	0	0	0	0	0	0	0	0	0	0	0	0	0	0.03	0.03	0.02	0.08	0.04	0.02	0.08	0.04	0.08	0.07
otu2546:Flavobacterium_omnivorum	0	0	0	0	0	0	0	0	0	0	0	0	0	0	0	0	0.02	0	0	0	0	0	0	0	0	0	0	0	0	0	0	0	0	0	0	0	0	0	0	0.05	0.09	0.07	0.02	0.1	0.02	0.04	0.02	0.05	0.01
Flavobacterium_algicola:Flavobacterium_glycines	0	0	0	0	0	0	0	0	0	0	0	0.01	0.01	0	0.01	0.01	0	0	0	0	0	0	0	0	0	0	0.01	0.01	0	0	0	0.02	0	0.01	0	0.01	0	0	0	0.01	0.02	0.02	0.06	0.03	0.03	0.02	0	0.02	0.02
otu15:Flavobacterium_tiangeerense	0	0	0	0	0	0	0	0	0	0	0	0	0	0.01	0	0	0	0	0	0	0	0	0	0	0.13	0.03	0.08	0.07	0.14	0.11	0	0	0.01	0.01	0.01	0	0.01	0.01	0.07	0	0	0.02	0	0	0	0	0.01	0	0
otu1078:Flavobacterium_limicola	0	0	0	0	0	0	0	0	0	0	0	0	0.2	0.13	0.05	0.15	0.11	0.08	0	0	0	0	0	0	0	0	0	0	0	0	0	0	0	0	0	0	0	0	0	0.01	0	0.01	0	0	0	0	0	0	0
otu2441:Flavobacterium_rivuli	0	0	0	0	0	0	0	0	0	0	0	0	0	0.01	0	0.01	0	0	0	0	0	0	0	0	0	0	0	0	0	0	0	0	0	0	0	0	0.01	0	0	0.03	0.04	0.06	0.01	0.02	0.04	0.04	0.02	0.05	0.02
otu2145:Flavobacterium_algicola:Flavobacterium_chungbukense:Flavobacterium_frigidimaris:Flavobacterium_hercynium:Flavobacterium_johnsoniae:Flavobacterium_limicola:Flavobacterium_pectinovorum:Flavobacterium_psychrolimnae:Flavobacterium_succinicans:Flavobacterium_tiangeerense:Flavobacterium_yanchengense	0	0	0	0	0	0	0	0	0	0	0	0	0	0	0.01	0	0.01	0	0	0	0	0	0	0	0	0	0	0	0	0.01	0	0	0	0	0	0	0	0	0	0.02	0.02	0.03	0.01	0.09	0	0.01	0.07	0.04	0.05
otu1686:Flavobacterium_aquidurense:Flavobacterium_flevense:Flavobacterium_frigidimaris:Flavobacterium_johnsoniae:Flavobacterium_pectinovorum	0	0	0	0	0.01	0	0	0.01	0	0	0	0	0.07	0.06	0	0.04	0.05	0	0.02	0	0	0.01	0	0	0	0	0	0	0	0	0	0	0	0	0	0	0	0	0	0.05	0	0.01	0.04	0.02	0	0.02	0	0.01	0.05
Flavobacterium_pectinovorum:Flavobacterium_tiangeerense	0	0	0	0	0	0	0	0	0	0	0	0	0.02	0	0.03	0.04	0	0.01	0	0	0	0	0	0	0	0	0	0	0	0	0	0	0	0	0	0	0	0.02	0.02	0.04	0.04	0.07	0.01	0.04	0.02	0.01	0	0.02	0.04
otu847:Flavobacterium_degerlachei:Flavobacterium_frigoris	0	0	0	0	0	0	0	0	0	0	0.01	0	0.03	0.09	0.04	0.08	0.12	0.04	0	0	0	0	0	0	0.01	0.04	0.03	0	0	0.02	0	0	0	0	0	0	0	0	0	0	0	0.07	0	0	0	0.04	0	0	0
otu1038:Flavobacterium_frigoris	0	0	0	0	0	0	0.01	0	0	0	0.01	0	0.02	0.02	0.02	0.02	0.02	0.01	0	0	0	0	0	0	0.02	0.01	0	0.01	0	0	0.01	0.01	0	0	0	0.01	0	0	0	0	0.01	0	0.04	0.02	0.01	0.01	0.03	0.03	0.02
otu966:Flavobacterium_limicola	0	0	0	0	0	0	0.06	0.03	0.02	0.01	0.05	0.05	0.03	0.03	0.03	0.02	0	0	0.01	0	0	0	0	0	0	0.01	0	0.01	0.01	0.02	0	0	0	0.01	0	0	0	0	0	0.02	0	0.01	0	0.02	0.02	0.01	0.01	0.01	0.02
Flavobacterium_frigidimaris:Flavobacterium_johnsoniae	0	0	0.02	0	0	0	0	0	0	0	0	0	0	0	0.01	0.01	0	0	0	0	0	0	0	0	0	0	0	0	0	0	0	0	0.01	0.01	0	0.01	0	0	0	0.02	0.02	0.04	0.03	0.08	0.02	0.02	0.05	0.02	0.01
otu2761:Flavobacterium_algicola	0	0	0	0	0	0	0.01	0.01	0.01	0	0.01	0.01	0.01	0	0.03	0.02	0	0	0	0	0	0	0	0	0.11	0.03	0.1	0.06	0.09	0.07	0	0	0	0.01	0	0	0	0	0	0	0	0	0	0	0	0	0	0	0
otu1092:Flavobacterium_succinicans	0	0	0	0	0	0	0	0	0	0	0	0	0	0	0	0	0	0	0	0	0	0	0	0	0	0	0	0	0	0	0	0	0	0	0	0	0	0	0	0.02	0.01	0.02	0.03	0.01	0.03	0.06	0.03	0.06	0.09
Flavobacterium_reichenbachii	0.01	0	0	0	0	0	0	0	0	0.01	0	0	0	0.04	0	0.03	0.06	0.02	0.01	0	0	0	0	0	0.06	0.07	0.02	0.04	0.06	0.03	0	0	0	0	0	0	0	0	0	0	0	0.02	0	0	0	0	0	0	0
otu1918:Flavobacterium_rivuli	0	0	0	0	0	0	0	0	0	0	0	0	0	0	0	0	0	0.01	0	0	0	0	0	0	0.01	0	0	0	0	0.01	0	0	0	0	0.01	0	0	0	0.01	0	0	0.03	0.01	0.03	0.01	0.04	0.05	0	0.01
otu39:Flavobacterium_fluvii	0.06	0.32	0.13	0	0	0	0	0	0	0	0	0	0	0	0	0	0	0	0	0	0	0	0	0	0	0	0	0	0	0	0	0	0	0	0	0	0	0	0	0	0	0	0	0	0	0	0	0	0
otu1075:Flavobacterium_defluvii:Flavobacterium_denitrificans	0	0	0	0	0	0	0	0	0	0	0	0	0	0	0	0	0	0	0	0	0	0	0	0	0	0	0	0	0	0	0	0	0	0	0	0	0	0	0	0	0	0	0	0	0	0	0	0	0
Flavobacterium_fluvii	0.01	0.06	0	0	0	0	0	0	0	0.01	0	0	0.04	0.03	0.02	0.05	0.07	0.01	0	0	0	0	0	0	0	0	0	0	0	0	0	0	0	0	0	0	0	0	0	0.02	0.04	0	0.02	0.02	0	0	0.01	0.03	0.01
otu2541:Flavobacterium_limicola	0	0	0	0	0	0	0	0	0	0	0	0	0.04	0.04	0.03	0.01	0.03	0.05	0	0	0	0	0	0	0.06	0.08	0.01	0.03	0.01	0.03	0	0	0	0	0	0	0	0	0	0.02	0.01	0.01	0	0	0	0	0	0.01	0
Flavobacterium_frigoris	0	0	0	0	0	0	0	0	0	0	0	0	0	0	0	0	0	0	0	0	0	0	0	0	0	0	0	0	0	0	0	0	0	0	0	0	0.01	0.01	0	0.1	0.01	0	0.01	0.21	0.01	0	0.01	0.04	0.02
otu1246:Flavobacterium_hydatis	0	0.01	0.05	0	0.2	0	0	0	0	0	0	0	0	0	0	0	0	0	0	0	0	0	0	0	0	0	0	0	0	0	0	0	0	0	0	0	0	0	0	0	0.01	0.01	0	0.01	0	0.01	0.02	0	0
otu1434:Flavobacterium_algicola:Flavobacterium_chungbukense:Flavobacterium_glycines:Flavobacterium_granuli	0	0	0	0	0	0	0	0	0	0	0	0	0.06	0.06	0.04	0.1	0.12	0.09	0	0	0	0	0	0	0	0	0	0	0	0	0	0	0	0	0	0	0	0	0	0	0	0	0	0	0	0	0	0	0
otu883:Flavobacterium_frigidimaris:Flavobacterium_johnsoniae	0	0	0	0	0.03	0	0	0	0	0	0	0	0	0	0	0.01	0	0	0	0	0	0	0	0	0	0	0	0	0	0	0	0	0	0	0	0	0	0	0	0	0.05	0.02	0	0	0.01	0.02	0	0.05	0.03
otu1145:Flavobacterium_anhuiense:Flavobacterium_flevense:Flavobacterium_limicola:Flavobacterium_phragmitis:Flavobacterium_soli:Flavobacterium_succinicans:Flavobacterium_xinjiangense	0	0	0	0	0	0	0	0.06	0.04	0.02	0.02	0.03	0	0	0	0	0	0	0	0	0	0	0	0	0	0	0	0	0	0	0	0	0	0	0	0	0	0	0	0	0.02	0.01	0	0.04	0.03	0.01	0.02	0.01	0.04
otu551:Flavobacterium_algicola:Flavobacterium_chungbukense	0	0	0	0	0	0	0.08	0.04	0.01	0.03	0.03	0.05	0	0	0.01	0.02	0	0.01	0	0	0	0	0	0	0.01	0.01	0.03	0.02	0.04	0.06	0	0	0	0	0	0	0	0	0	0	0	0	0	0.01	0	0	0	0	0
otu2296:Flavobacterium_rivuli	0	0	0	0	0	0	0	0	0	0	0	0	0	0	0	0	0	0	0.01	0	0	0	0	0	0	0	0	0	0	0	0	0	0	0	0.01	0.01	0	0	0	0.01	0	0.07	0.01	0.05	0.01	0.03	0	0.01	0.01
otu1925:Flavobacterium_algicola	0	0	0	0	0	0	0.01	0.06	0.02	0	0.02	0.01	0.01	0.01	0.02	0.03	0.01	0.01	0	0	0	0	0	0	0.02	0.02	0.05	0.03	0.06	0.04	0	0	0	0	0	0	0	0	0	0	0	0	0	0	0	0	0	0	0.01
Flavobacterium_algicola:Flavobacterium_succinicans	0	0	0	0	0	0	0	0	0.01	0	0	0	0.01	0	0.01	0	0	0	0	0	0	0	0	0	0	0	0	0	0	0	0	0	0.01	0	0.01	0.01	0	0	0	0.01	0.01	0.02	0.04	0.01	0.02	0	0.01	0.03	0.03
otu1281:Flavobacterium_psychrolimnae	0	0	0	0	0	0	0	0	0	0	0	0	0	0	0	0	0	0	0	0	0	0	0	0	0	0	0	0	0	0	0	0	0	0	0	0	0	0	0	0.04	0	0.05	0	0.07	0.01	0.02	0.01	0.02	0.01
otu2901:Flavobacterium_hercynium:Flavobacterium_succinicans:Flavobacterium_tegetincola	0	0	0	0	0	0	0	0	0	0	0	0	0	0	0	0	0.01	0	0	0	0	0	0	0	0	0	0.01	0	0.01	0	0	0	0	0	0	0	0	0	0	0.01	0.02	0.04	0.01	0.02	0.03	0.02	0.03	0.02	0.01
otu393:Flavobacterium_succinicans	0	0	0	0	0	0	0	0	0	0	0	0	0.03	0.12	0.05	0.04	0.02	0.03	0	0	0	0	0	0	0	0	0	0	0	0	0	0	0	0	0	0	0	0	0.01	0.01	0.01	0.02	0.01	0.01	0	0.02	0.01	0	0.01
otu795:Flavobacterium_hercynium	0	0.01	0	0	0	0	0	0	0	0	0	0	0.05	0	0	0	0	0	0	0	0	0	0	0	0	0	0	0	0.01	0	0	0	0	0	0	0	0	0	0	0	0.01	0.02	0	0.01	0.06	0.01	0	0	0
otu1321:Flavobacterium_frigidimaris	0.01	0.04	0	0	0.07	0	0	0	0	0	0	0	0	0.01	0	0	0	0	0	0	0	0	0	0	0	0	0	0	0	0	0	0	0	0	0	0	0	0	0	0.01	0	0.02	0.01	0.01	0.07	0.02	0.01	0.03	0.01
otu3133:Flavobacterium_frigidarium	0	0	0	0	0	0	0	0	0	0	0	0	0	0	0	0	0	0	0	0	0	0	0	0	0	0	0	0	0	0	0	0	0	0	0	0	0	0	0	0.01	0.05	0.02	0.01	0.03	0	0.01	0.02	0.02	0
otu882:Flavobacterium_aquidurense	0	0	0	0	0	0.01	0.08	0.02	0.01	0.01	0	0	0.03	0.01	0	0.02	0.03	0.02	0	0	0	0	0	0	0	0	0	0	0	0	0	0	0.01	0	0	0	0	0	0	0	0	0.01	0.02	0.02	0.01	0	0.01	0	0.01
Flavobacterium_aquidurense:Flavobacterium_weaverense	0	0	0	0	0	0	0.19	0.01	0.01	0	0.01	0	0	0	0	0	0	0	0	0	0	0	0	0	0	0	0	0	0	0	0	0	0	0	0	0	0	0	0	0.01	0	0	0.02	0	0.02	0	0.01	0.03	0
otu132:Flavobacterium_limicola	0	0	0	0	0	0	0	0	0	0	0	0	0.09	0.05	0.05	0.08	0.04	0.03	0	0	0	0	0	0	0	0	0	0	0	0	0	0	0.01	0	0	0	0	0	0	0	0	0	0	0.01	0	0	0	0	0.01
otu1709:Flavobacterium_aquatile	0	0	0	0	0	0	0	0	0	0	0	0	0.01	0.02	0.01	0.03	0	0	0	0	0	0	0	0	0	0	0	0	0	0	0	0	0	0	0	0	0	0	0	0.03	0.03	0.01	0.01	0.04	0.01	0.01	0.02	0	0
otu2068:Flavobacterium_algicola	0	0	0	0	0	0	0.01	0.01	0	0	0	0.01	0.01	0.01	0	0	0.02	0.02	0	0	0.01	0	0	0	0.06	0.06	0.02	0.04	0.01	0.06	0	0	0	0	0	0	0	0	0	0	0	0	0	0	0	0	0	0	0
otu3060:Flavobacterium_frigoris	0	0	0	0	0	0	0	0	0	0	0	0	0.06	0.12	0.05	0.05	0.04	0.03	0	0	0	0	0	0	0	0	0	0	0	0	0	0	0	0	0	0	0	0	0	0	0	0	0	0	0	0	0	0	0
otu1204:Flavobacterium_frigidimaris:Flavobacterium_johnsoniae	0	0.01	0.02	0	0.02	0	0	0	0	0	0	0	0.01	0	0	0.01	0	0	0	0	0	0	0	0	0	0	0	0	0	0	0.01	0	0	0	0	0	0	0	0	0.01	0	0	0.01	0	0.02	0	0	0.02	0.01
otu2197:Flavobacterium_tiangeerense	0.01	0	0	0	0.01	0	0.01	0	0	0	0	0	0.02	0	0	0	0	0	0	0	0	0	0	0	0	0	0.01	0	0.01	0	0	0	0	0	0	0	0	0	0	0.02	0.01	0	0.03	0	0.03	0	0.03	0.02	0
otu397:Flavobacterium_resistens	0	0	0	0	0	0	0	0	0	0	0	0	0	0	0	0	0	0	0	0	0	0	0	0	0	0	0	0	0	0	0	0	0	0	0	0	0	0	0	0.01	0.01	0.02	0.03	0.04	0.03	0.03	0.02	0.05	0.01
otu1351:Flavobacterium_johnsoniae	0.01	0	0	0	0	0	0	0	0	0	0	0	0	0	0.01	0	0.01	0	0	0	0	0	0	0	0	0	0	0	0	0	0.01	0	0	0	0	0.02	0	0	0	0.01	0.05	0.04	0.01	0.01	0.01	0	0.03	0.03	0.01
otu751:Flavobacterium_frigoris:Flavobacterium_xanthum	0	0	0	0	0	0	0	0	0	0	0	0	0	0	0	0	0	0	0	0	0	0	0	0	0	0	0	0	0	0	0	0	0	0	0	0	0	0	0	0	0.01	0	0.02	0	0.01	0.01	0.01	0	0.03
otu866:Flavobacterium_frigidarium:Flavobacterium_xanthum	0	0	0	0	0	0	0	0	0	0	0	0	0	0	0	0	0	0	0	0	0	0	0	0	0	0	0	0	0	0	0	0	0	0	0	0	0	0	0	0	0.01	0.01	0	0.03	0	0.01	0.01	0	0.01
otu900:Flavobacterium_terrigena	0	0	0	0	0	0	0	0	0	0	0	0	0.08	0.01	0.01	0.07	0.03	0.01	0	0	0	0	0	0	0	0	0	0	0	0	0	0	0	0	0	0	0	0	0	0.03	0.01	0.03	0.01	0.02	0	0	0	0	0.01
otu2065:Flavobacterium_aquidurense:Flavobacterium_hercynium:Flavobacterium_swingsii:Flavobacterium_weaverense	0	0	0.03	0.03	0.1	0	0	0	0	0	0	0	0	0	0	0	0	0	0	0	0	0	0	0	0	0	0	0	0	0	0	0	0	0	0	0	0	0	0	0	0	0.02	0	0.01	0	0.01	0	0	0.01
otu956:Flavobacterium_limicola	0	0	0	0	0	0	0	0	0	0	0	0	0.01	0	0	0.01	0	0	0	0	0	0	0	0	0	0	0	0	0	0	0	0	0	0	0	0	0	0	0	0	0.01	0	0	0.01	0.03	0.04	0.02	0.01	0.06
otu1267:Flavobacterium_frigidimaris	0	0	0	0	0	0	0	0	0	0	0	0	0	0	0	0	0	0	0	0	0	0	0	0	0	0	0	0	0	0	0	0	0	0	0	0	0	0	0	0	0.02	0.02	0.02	0.01	0.01	0	0.02	0	0.04
otu2863:Flavobacterium_rivuli	0	0	0	0	0	0	0	0	0	0	0	0	0.05	0.02	0.03	0.07	0.03	0.03	0	0	0	0	0	0	0	0	0.01	0	0	0.02	0	0	0	0	0	0	0	0	0	0	0	0.01	0	0	0	0	0	0.01	0
Flavobacterium_hercynium:Flavobacterium_tegetincola	0	0	0	0	0	0	0	0	0	0	0	0	0	0	0	0	0	0	0	0	0	0	0	0	0	0	0	0	0	0	0	0	0	0	0	0	0	0	0	0	0	0.02	0	0.01	0.1	0.02	0	0.02	0.04
otu1669:Flavobacterium_algicola	0	0	0	0	0	0	0	0	0	0	0	0.01	0	0	0	0	0	0	0	0	0	0	0	0	0	0	0	0	0	0	0	0	0	0	0	0	0	0	0	0	0.01	0	0	0	0	0	0.02	0.03	0
Flavobacterium_johnsoniae:Flavobacterium_psychrolimnae	0	0	0	0	0	0	0	0	0	0	0	0	0	0	0	0	0	0	0	0	0	0	0	0	0	0	0	0	0	0	0	0	0	0	0	0	0	0	0	0.01	0	0.02	0	0.01	0.11	0.03	0	0.01	0.01
otu990:Flavobacterium_tiangeerense	0	0	0	0	0	0	0	0	0	0	0	0	0	0	0	0	0	0	0	0	0	0	0	0	0	0	0	0	0	0	0	0	0	0	0	0	0	0	0	0.01	0.01	0.04	0.01	0.01	0	0.03	0	0.01	0
otu2588:Flavobacterium_frigoris	0	0	0	0	0	0	0	0	0	0	0	0	0.06	0.07	0	0.04	0.06	0.03	0	0	0	0	0	0	0	0	0	0	0	0	0	0	0	0	0	0	0	0	0	0	0	0	0	0	0	0	0.01	0	0
otu2978:Flavobacterium_hydatis	0	0	0	0	0	0	0	0	0	0	0	0	0	0	0.01	0	0.01	0	0.05	0.08	0.03	0.02	0	0.01	0	0.01	0.02	0.01	0.01	0	0	0	0	0	0	0	0	0	0	0	0	0	0	0	0	0	0	0	0
otu2990:Flavobacterium_cucumis:Flavobacterium_xinjiangense	0	0	0	0	0	0	0	0	0	0	0	0	0.01	0.03	0.02	0.05	0.02	0	0	0	0	0	0	0	0	0.04	0.03	0.04	0.01	0.02	0	0	0	0	0	0	0	0	0	0	0	0	0	0	0	0	0	0	0
otu3025:Flavobacterium_glycines:Flavobacterium_succinicans	0.04	0.05	0.02	0	0	0.02	0	0.01	0	0	0.02	0.01	0.02	0.02	0.01	0	0.01	0.01	0	0	0	0	0	0	0	0.01	0.01	0	0	0	0	0	0	0	0	0	0	0	0	0	0	0	0	0	0	0	0	0	0
otu1798:Flavobacterium_fluvii	0.04	0.15	0.03	0	0	0.01	0.01	0	0	0	0	0	0	0	0	0	0	0	0	0	0	0	0	0	0	0	0	0.01	0	0	0	0	0	0	0	0	0	0	0	0	0	0	0	0	0	0	0	0	0
otu142:Flavobacterium_resistens	0	0	0	0	0	0	0	0	0	0	0	0	0.01	0	0	0	0	0.01	0.01	0.01	0	0	0	0	0	0	0	0	0	0	0	0	0	0	0	0	0	0	0	0.01	0	0.03	0.01	0	0.01	0.02	0.01	0.03	0.02
Flavobacterium_aquidurense:Flavobacterium_hercynium	0	0	0	0	0	0	0	0	0	0	0	0	0	0	0	0	0	0	0	0	0	0	0	0	0	0.01	0	0.01	0	0	0	0	0	0	0	0	0	0	0	0.02	0.03	0.02	0.01	0.03	0	0	0.02	0.01	0.01
otu1857:Flavobacterium_tiangeerense	0	0	0	0	0	0	0	0	0	0	0	0	0	0	0	0.01	0	0	0	0	0	0	0	0	0	0	0	0	0	0	0	0	0	0	0	0	0	0	0	0	0.02	0	0.01	0.01	0.03	0.02	0	0.01	0.02
otu2201:Flavobacterium_algicola:Flavobacterium_antarcticum:Flavobacterium_aquatile:Flavobacterium_aquidurense:Flavobacterium_banpakuense:Flavobacterium_branchiophilum:Flavobacterium_chungangense:Flavobacterium_chungbukense:Flavobacterium_columnare:Flavobacterium_compostarboris:Flavobacterium_croceum:Flavobacterium_cucumis:Flavobacterium_dankookense:Flavobacterium_filum:Flavobacterium_flevense:Fla…	0	0	0	0	0	0	0	0	0	0	0	0	0.11	0.04	0.03	0.01	0.03	0.02	0	0	0	0	0	0	0	0	0	0	0	0	0	0	0	0	0	0	0	0	0	0	0	0	0	0	0	0	0	0	0
otu2325:Flavobacterium_psychrolimnae	0	0	0	0	0	0	0	0	0	0	0	0	0.01	0.03	0	0.01	0	0.01	0	0	0	0	0	0	0.01	0	0	0	0	0	0	0	0	0	0	0	0	0	0	0.01	0	0.03	0.01	0.04	0	0.03	0	0.01	0.01
otu763:Flavobacterium_hercynium	0	0.02	0	0	0	0	0	0	0	0	0	0	0	0	0	0	0	0	0	0	0	0	0	0	0.01	0	0	0	0	0	0	0	0	0	0.01	0	0	0	0	0	0	0.01	0	0.01	0.04	0.02	0.01	0	0
otu1636:Flavobacterium_hydatis	0.03	0	0.05	0	0	0	0	0	0	0	0	0	0	0	0	0	0	0	0	0	0	0	0	0	0	0	0	0	0	0	0	0	0	0	0	0	0	0	0	0.01	0	0	0.01	0.03	0	0.01	0	0	0.01
otu1324:Flavobacterium_frigoris:Flavobacterium_tegetincola:Flavobacterium_yanchengense	0	0	0	0	0	0	0	0	0	0	0	0	0	0	0	0	0	0	0	0	0	0	0	0	0	0	0	0	0	0	0	0	0	0	0	0	0	0	0	0	0.01	0.03	0	0.01	0.01	0	0	0.03	0.02
otu1568:Flavobacterium_columnare	0	0	0	0	0	0	0.07	0	0.04	0.03	0	0	0	0.02	0	0.02	0.01	0	0	0	0	0	0	0	0	0	0	0	0	0	0.02	0	0	0	0	0.01	0	0	0	0	0	0	0	0	0	0	0	0	0
otu2344:Flavobacterium_xinjiangense	0	0	0	0	0	0	0	0.01	0	0	0	0	0	0.01	0	0.01	0	0	0	0	0	0	0	0	0	0.02	0.07	0.03	0.03	0.04	0	0	0	0	0	0	0	0	0	0	0	0	0	0	0	0	0	0	0
otu257:Flavobacterium_tiangeerense	0	0	0.03	0.08	0.03	0	0	0	0	0	0	0	0.01	0	0	0	0	0	0	0	0	0	0	0	0	0	0	0	0	0	0	0	0	0	0	0	0	0	0	0	0.01	0	0	0	0.02	0	0	0.02	0
otu49:Flavobacterium_resistens	0	0	0	0.01	0	0	0	0	0	0	0	0	0	0	0	0	0.01	0	0	0	0	0	0	0	0.03	0	0	0	0	0	0	0	0	0	0	0	0	0	0	0.02	0	0.05	0.01	0.01	0.01	0.01	0.01	0	0.01
otu675:Flavobacterium_algicola:Flavobacterium_chungbukense:Flavobacterium_glycines:Flavobacterium_johnsoniae:Flavobacterium_limicola:Flavobacterium_resistens:Flavobacterium_succinicans:Flavobacterium_terrigena	0	0	0	0	0	0	0	0	0	0	0	0	0	0	0	0.01	0	0	0	0	0	0	0	0	0	0	0	0	0	0	0	0	0	0.01	0	0	0	0	0	0.01	0.01	0	0	0	0.01	0	0.01	0.02	0
otu1337:Flavobacterium_resistens	0	0	0	0	0	0	0	0	0.01	0	0	0	0.01	0.02	0	0.03	0.01	0.03	0	0	0	0	0	0	0	0	0	0	0	0	0	0	0	0	0	0	0	0	0	0.02	0.02	0.02	0	0	0	0.01	0	0.01	0
otu1720:Flavobacterium_algicola:Flavobacterium_antarcticum:Flavobacterium_aquidurense:Flavobacterium_banpakuense:Flavobacterium_branchiophilum:Flavobacterium_cauense:Flavobacterium_chungbukense:Flavobacterium_columnare:Flavobacterium_defluvii:Flavobacterium_degerlachei:Flavobacterium_denitrificans:Flavobacterium_dongtanense:Flavobacterium_flevense:Flavobacterium_fluvii:Flavobacterium_fontis:Flavo…	0	0	0	0	0	0	0	0	0	0	0	0	0	0	0	0	0	0	0	0	0	0	0	0	0	0	0	0	0	0	0	0	0	0	0	0	0	0	0	0	0.02	0	0.01	0.07	0.01	0	0.01	0.02	0
otu2350:Flavobacterium_frigidarium	0	0	0	0	0	0	0	0	0	0	0	0	0	0	0	0	0	0	0	0	0	0	0	0	0	0	0	0	0	0	0	0	0	0	0	0	0	0	0	0.05	0	0.01	0.02	0	0	0	0.01	0	0
otu2629:Flavobacterium_algicola	0	0	0	0	0	0	0	0	0	0	0	0	0	0	0	0	0	0	0	0	0	0	0	0	0.03	0.04	0.06	0.04	0.03	0.01	0	0	0	0	0	0	0	0	0	0	0	0	0	0	0	0	0	0	0
otu771:Flavobacterium_aquatile	0	0	0	0	0	0	0	0	0	0	0	0	0.05	0.06	0.04	0.05	0	0	0	0	0	0	0	0	0	0	0	0	0	0	0	0	0	0	0	0	0	0	0	0	0	0	0	0	0	0	0	0	0
Flavobacterium_soli	0	0	0	0	0	0	0.01	0.01	0.01	0	0.02	0	0.02	0	0.01	0.01	0.01	0	0	0	0	0.01	0.05	0.02	0	0	0	0	0	0	0	0	0	0	0	0	0	0	0	0	0	0	0	0	0	0.01	0	0	0
otu1603:Flavobacterium_algicola	0	0	0	0	0	0	0	0	0	0	0	0	0	0.01	0	0	0	0	0	0	0	0	0	0	0	0	0	0	0	0	0	0	0	0	0	0	0	0	0	0	0.01	0.02	0.01	0.02	0.02	0	0.01	0	0.03
otu803:Flavobacterium_psychrolimnae	0	0	0	0	0	0	0.03	0	0	0	0	0	0.01	0	0	0.01	0.01	0	0	0	0	0	0	0	0	0	0	0	0	0	0	0	0	0	0	0	0	0	0	0.01	0	0	0	0.04	0	0.01	0	0.01	0
otu1795:Flavobacterium_johnsoniae	0	0	0	0	0	0	0	0	0	0	0	0	0	0	0	0	0	0	0	0	0	0	0	0	0	0	0	0	0	0	0	0	0	0	0	0.01	0	0	0	0.01	0	0	0	0.01	0.01	0.02	0.03	0	0.02
otu2343:Flavobacterium_succinicans	0	0	0	0	0	0	0	0.01	0	0	0.02	0	0	0	0	0	0.01	0	0	0	0	0	0	0	0	0	0	0.01	0	0	0	0	0	0	0	0	0	0	0	0.01	0.01	0	0.02	0	0	0.01	0.01	0	0.01
otu469:Flavobacterium_marinum	0	0	0	0	0	0	0	0	0	0	0	0	0	0	0	0	0	0	0	0	0	0	0	0	0	0	0	0	0	0	0	0	0	0	0	0	0.01	0	0	0	0	0	0	0	0	0	0	0	0
Flavobacterium_frigidimaris:Flavobacterium_pectinovorum	0	0	0	0	0	0	0	0	0	0	0	0	0	0	0	0	0	0	0	0	0	0	0	0	0	0	0	0	0	0	0	0	0	0	0	0	0	0	0	0.02	0.04	0.01	0	0.03	0.06	0	0.01	0	0
otu2533:Flavobacterium_succinicans	0	0	0	0	0	0	0	0	0	0	0	0	0	0	0	0	0	0	0	0	0	0	0	0	0	0	0	0	0	0	0	0	0	0	0	0	0	0	0	0.02	0.01	0.01	0.02	0.02	0.01	0.01	0.03	0	0.01
otu3001:Flavobacterium_limicola	0	0	0	0	0	0	0.02	0.02	0	0.01	0	0	0	0	0	0	0	0	0	0	0	0	0	0	0.03	0.01	0	0	0	0	0	0	0	0	0	0	0	0	0	0	0	0	0	0.01	0	0	0	0.01	0
otu3147:Flavobacterium_chungbukense:Flavobacterium_frigidimaris:Flavobacterium_johnsoniae:Flavobacterium_succinicans	0	0	0	0	0	0	0	0	0	0	0	0	0	0	0	0	0.01	0.02	0	0	0	0	0	0	0	0	0	0	0	0.02	0	0	0	0	0	0	0	0	0	0	0	0.01	0	0	0.01	0.01	0.01	0	0.01
otu75:Flavobacterium_flevense	0.01	0	0	0	0	0	0.01	0	0.01	0.01	0	0.01	0	0.02	0	0.01	0.01	0	0	0	0	0	0	0	0	0	0	0	0	0	0	0	0	0	0	0	0	0	0	0	0.01	0.02	0	0	0	0.02	0	0.01	0.01
otu1958:Flavobacterium_fluvii	0.02	0.09	0.03	0	0	0	0	0	0	0	0	0	0	0	0	0	0	0	0	0	0	0	0	0	0	0	0	0	0	0	0	0	0	0	0	0.01	0	0	0	0	0	0	0	0	0	0	0	0	0.01
Flavobacterium_algicola:Flavobacterium_johnsoniae	0	0	0	0	0	0	0	0	0	0	0	0	0.01	0.03	0.05	0.04	0	0.03	0	0	0	0	0	0	0	0	0	0	0	0	0	0	0	0	0	0	0	0	0	0	0	0	0	0	0	0	0	0	0
otu1460:Flavobacterium_glycines	0	0	0	0	0	0	0.01	0.05	0	0.01	0.01	0.01	0	0	0	0	0	0	0	0	0	0	0	0	0.01	0.01	0.01	0	0	0	0	0	0	0	0	0	0	0	0	0	0	0.01	0	0.02	0	0	0	0	0
otu1717:Flavobacterium_tiangeerense	0	0	0	0	0	0	0	0	0	0	0	0	0.01	0	0	0	0	0	0	0	0	0	0	0	0	0	0	0	0	0	0	0	0	0	0	0.02	0	0	0	0.01	0.01	0	0.01	0.01	0	0.01	0	0	0.01
Flavobacterium_terrigena	0	0	0	0	0	0	0	0	0	0	0	0	0.02	0.03	0.03	0.02	0.01	0	0	0	0	0	0	0	0	0	0	0	0	0	0	0	0	0	0	0	0	0	0.01	0.01	0	0	0.01	0	0	0	0	0	0
otu1034:Flavobacterium_hydatis	0.02	0	0.04	0	0	0	0	0	0	0	0	0	0	0	0	0	0	0	0	0	0	0	0	0	0	0.01	0	0	0.01	0	0	0	0	0	0	0	0	0	0	0.01	0.01	0.01	0	0.02	0.01	0	0	0	0
otu2702:Flavobacterium_anhuiense:Flavobacterium_antarcticum:Flavobacterium_aquatile:Flavobacterium_aquidurense:Flavobacterium_banpakuense:Flavobacterium_branchiophilum:Flavobacterium_caeni:Flavobacterium_cauense:Flavobacterium_chungbukense:Flavobacterium_columnare:Flavobacterium_compostarboris:Flavobacterium_croceum:Flavobacterium_cucumis:Flavobacterium_defluvii:Flavobacterium_degerlachei:Flavoba…	0	0	0	0	0	0	0.01	0	0.02	0.01	0.01	0.01	0.01	0	0.01	0	0.02	0	0	0	0	0	0	0	0	0	0	0	0.01	0.01	0	0.01	0	0	0	0	0	0	0	0	0	0	0	0	0	0	0	0	0
otu292:Flavobacterium_xinjiangense	0	0	0	0	0	0	0	0	0	0	0	0	0	0	0	0	0	0	0	0	0	0	0	0	0	0	0	0	0	0	0	0	0	0	0	0	0.09	0.05	0.01	0	0	0	0	0	0	0	0	0	0
Flavobacterium_limicola:Flavobacterium_succinicans	0	0	0	0	0	0	0.01	0.03	0	0	0	0	0	0	0	0	0	0	0	0	0	0	0	0	0	0	0	0	0	0	0	0	0	0	0	0	0.01	0	0.01	0.02	0.02	0	0	0	0	0	0.02	0	0
Flavobacterium_subsaxonicum	0	0	0	0	0	0	0	0	0	0	0	0	0.01	0	0	0.01	0	0	0	0	0	0	0	0	0.04	0	0.05	0	0	0.02	0	0	0	0	0	0	0	0	0	0	0	0	0	0	0	0	0	0	0
otu1625:Flavobacterium_johnsoniae	0	0	0	0	0	0	0	0	0	0.03	0	0	0	0	0.01	0	0	0	0	0	0	0	0	0	0.01	0.01	0.02	0.02	0.01	0.01	0	0	0	0	0	0	0	0	0	0	0	0	0	0	0	0	0	0	0
otu261:Flavobacterium_degerlachei	0	0	0	0	0	0	0	0	0	0	0	0	0	0	0	0	0.01	0	0	0	0	0	0	0	0	0	0	0	0	0	0	0	0	0	0	0	0	0	0.02	0	0.04	0	0.01	0	0	0	0.01	0.02	0
otu578:Flavobacterium_frigoris	0	0	0	0	0	0	0	0	0	0	0	0	0	0	0	0	0	0	0	0	0	0	0	0	0	0	0	0	0	0	0	0	0	0	0	0	0	0	0	0	0	0.01	0.01	0	0.01	0.02	0	0.02	0
Flavobacterium_anatoliense	0	0	0	0	0	0	0	0	0	0	0	0	0	0	0	0	0	0	0	0	0	0	0	0	0	0	0	0	0	0	0	0	0	0	0	0	0	0	0	0	0	0	0	0	0	0	0	0	0
otu2015:Flavobacterium_algicola	0	0	0	0	0	0	0	0.01	0.01	0	0	0	0.02	0	0	0	0	0	0	0	0	0.01	0	0	0.01	0	0.02	0.03	0	0.02	0	0	0	0	0	0	0	0	0	0	0	0	0	0	0	0	0	0	0
otu2272:Flavobacterium_tiangeerense	0	0	0	0	0	0	0	0	0	0	0	0	0	0	0	0.02	0	0	0	0	0	0	0	0	0	0	0	0	0	0	0	0	0	0	0	0	0	0	0	0.02	0	0	0	0.01	0	0	0.01	0	0
otu2304:Flavobacterium_hauense	0	0	0	0	0	0	0.01	0	0	0.01	0.03	0	0	0	0.01	0	0	0.01	0	0	0	0	0	0	0	0	0	0	0	0	0	0	0.01	0	0	0	0	0	0	0	0	0.01	0	0	0	0	0	0	0
otu2581:Flavobacterium_algicola:Flavobacterium_johnsoniae	0	0	0	0	0	0	0	0	0	0	0	0	0	0	0	0.01	0	0	0	0	0	0	0	0	0	0	0	0	0	0	0	0	0	0	0	0	0	0	0	0.02	0.01	0.01	0.02	0.01	0	0	0	0.01	0
otu368:Flavobacterium_johnsoniae	0	0	0	0	0	0	0	0	0	0	0	0	0	0	0.01	0	0	0	0	0	0	0	0	0	0	0	0	0	0	0	0	0.01	0.01	0	0	0	0	0	0	0	0	0	0.01	0.02	0	0	0	0.01	0
otu78:Flavobacterium_frigidarium	0	0	0	0	0	0	0	0	0	0	0	0	0	0	0	0	0	0	0	0	0	0	0	0	0	0	0	0	0	0	0	0	0	0	0	0	0	0	0	0	0.01	0.01	0	0	0	0.01	0	0.02	0
otu1435:Flavobacterium_pectinovorum	0	0	0	0	0	0	0	0	0	0	0	0	0	0	0.01	0	0	0	0	0	0	0	0	0	0.01	0	0.02	0.01	0	0.02	0	0.01	0	0	0	0.01	0	0.01	0	0	0	0	0	0.01	0	0	0	0	0
otu1602:Flavobacterium_fluvii:Flavobacterium_limicola	0	0	0	0	0	0	0	0	0	0	0	0	0	0.01	0	0	0.01	0	0	0	0	0	0	0	0	0	0	0	0	0	0	0	0	0	0	0.01	0	0	0	0	0.01	0	0	0.01	0.01	0	0	0.01	0
otu1771:Flavobacterium_succinicans	0	0	0	0	0	0	0	0	0	0	0	0	0	0	0	0	0	0	0	0	0	0	0	0	0	0	0	0	0	0	0	0	0	0	0	0	0	0	0	0	0.01	0	0	0.01	0.01	0	0	0.01	0
otu195:Flavobacterium_pectinovorum	0	0	0	0	0	0	0	0	0	0	0	0	0	0	0	0	0	0	0	0	0	0	0	0	0.03	0.02	0.01	0	0.02	0.01	0	0	0	0	0	0.01	0.02	0	0	0	0	0	0	0	0	0	0	0	0
otu2070:Flavobacterium_hercynium	0	0	0.02	0	0	0.02	0	0	0	0	0	0	0	0	0	0	0	0	0	0	0	0	0	0	0	0	0	0	0	0	0	0	0	0	0	0	0	0	0	0	0.02	0	0	0	0	0	0	0	0
otu455:Flavobacterium_frigidarium	0	0	0	0	0	0	0	0	0	0	0	0	0	0	0	0	0	0	0	0	0.01	0	0	0	0	0	0	0	0	0	0	0	0	0	0	0	0	0	0	0	0	0.02	0.01	0.03	0	0	0	0.01	0
otu1988:Flavobacterium_psychrolimnae	0	0	0	0	0	0	0.01	0	0	0	0	0	0.01	0	0	0.02	0.02	0	0	0	0	0	0	0	0	0	0	0	0	0	0	0	0	0	0	0	0	0	0	0	0.01	0	0	0	0	0	0.01	0.01	0
otu2896:Flavobacterium_frigidimaris	0	0	0	0.01	0.01	0	0	0	0	0	0	0.01	0	0	0	0	0	0	0	0	0	0	0	0	0	0	0	0	0	0	0	0	0	0.01	0	0.01	0	0	0	0	0	0	0.01	0.01	0	0.01	0	0	0.02
Flavobacterium_xinjiangense	0	0	0	0	0	0	0	0	0	0	0	0	0	0	0	0	0	0	0	0	0	0	0	0	0	0	0	0	0	0	0	0	0	0	0	0	0	0.02	0.06	0	0	0	0	0	0	0.01	0	0	0
otu1186:Flavobacterium_aquidurense:Flavobacterium_chungbukense:Flavobacterium_frigidimaris:Flavobacterium_glycines:Flavobacterium_hercynium:Flavobacterium_hydatis:Flavobacterium_johnsoniae:Flavobacterium_pectinovorum:Flavobacterium_succinicans	0	0	0	0	0	0	0	0	0	0	0	0	0	0	0	0	0	0	0	0	0	0	0	0	0	0	0	0	0	0	0	0	0	0	0	0	0	0	0	0	0.01	0	0	0	0	0	0.02	0	0
otu1927:Flavobacterium_limicola	0	0	0	0	0	0	0	0	0	0	0	0	0	0	0	0	0	0	0	0	0	0	0	0	0.02	0.01	0.02	0	0.04	0.01	0	0	0	0	0	0	0	0	0	0	0	0	0	0	0	0	0	0	0
otu2198:Flavobacterium_frigidimaris	0	0	0	0	0.02	0	0	0	0	0	0	0	0	0	0	0.01	0	0	0	0	0	0	0	0	0	0.01	0	0	0	0	0	0	0	0	0	0	0	0	0	0	0	0.01	0.01	0.01	0	0	0.02	0	0
otu2405:Flavobacterium_succinicans	0	0	0	0	0	0	0	0	0	0	0	0	0.03	0.02	0	0.02	0.02	0.01	0	0	0	0	0	0	0	0	0	0	0	0	0	0	0	0	0	0	0	0	0	0	0	0	0	0	0	0	0	0	0
otu2648:Flavobacterium_anatoliense:Flavobacterium_marinum	0	0	0	0	0	0	0	0	0	0	0	0	0	0	0	0	0	0	0	0	0	0	0	0	0	0	0	0	0	0	0	0	0	0	0	0	0	0	0	0	0	0	0	0	0	0	0	0	0
otu308:Flavobacterium_aquidurense	0	0	0	0.03	0.01	0	0	0	0	0	0	0	0	0	0	0	0	0	0	0	0	0	0	0	0	0.01	0	0	0	0	0	0	0	0	0	0.01	0	0	0	0	0	0	0	0	0	0	0	0	0
otu360:Flavobacterium_johnsoniae	0	0	0	0	0	0	0.03	0	0.01	0	0	0	0	0	0.01	0	0	0	0	0	0	0	0	0	0	0	0	0	0	0	0	0	0	0	0	0	0	0	0	0	0	0	0	0.01	0	0	0	0	0
Flavobacterium_frigidarium:Flavobacterium_omnivorum	0	0	0	0	0	0	0	0	0	0	0	0	0	0	0	0	0	0.01	0	0	0	0	0	0	0	0	0	0	0	0	0	0	0	0	0	0	0	0	0	0	0.01	0	0	0.01	0	0.01	0	0.01	0
otu1042:Flavobacterium_johnsoniae	0	0	0	0	0	0	0	0	0	0	0	0	0	0	0	0	0	0	0	0	0	0	0	0	0.01	0	0.01	0	0	0	0	0	0	0	0	0	0	0	0	0	0	0.01	0	0.01	0.01	0	0	0	0
otu1101:Flavobacterium_algicola:Flavobacterium_aquatile:Flavobacterium_chungbukense:Flavobacterium_compostarboris:Flavobacterium_denitrificans:Flavobacterium_glycines:Flavobacterium_johnsoniae:Flavobacterium_jumunjinense:Flavobacterium_segetis:Flavobacterium_succinicans	0	0	0	0	0	0	0	0.02	0	0	0	0	0	0.01	0	0.02	0	0.01	0	0	0	0	0	0	0	0	0	0	0.01	0	0	0	0	0	0	0	0	0	0	0	0	0	0	0	0	0.01	0	0	0
otu1361:Flavobacterium_tiangeerense	0	0.02	0	0	0	0	0.01	0	0	0	0	0	0	0	0	0	0	0	0	0	0	0	0	0	0	0	0	0	0	0	0	0	0	0	0	0	0	0	0	0	0	0.01	0	0	0	0	0.01	0.01	0
otu162:Flavobacterium_succinicans	0	0	0	0	0	0	0	0	0	0	0	0	0.01	0	0	0	0	0	0	0	0	0	0	0	0	0	0	0	0	0	0	0	0	0	0	0	0	0	0	0	0	0.02	0.01	0	0	0.01	0.01	0	0
otu2562:Flavobacterium_johnsoniae	0	0	0	0	0	0	0	0	0	0	0	0	0	0	0	0	0	0	0	0	0	0	0	0	0	0	0	0.01	0	0	0	0	0	0	0	0	0	0	0	0.01	0.01	0	0	0	0	0	0	0.01	0.01
otu2679:Flavobacterium_aquatile	0	0	0	0	0	0	0	0	0	0	0	0	0	0	0	0	0	0	0	0	0	0	0	0	0	0	0	0	0	0	0	0	0	0	0	0	0	0	0	0.01	0	0	0	0	0	0.01	0	0.01	0.02
otu3117:Flavobacterium_hercynium	0	0	0	0	0	0	0	0	0	0	0	0	0	0	0	0	0	0	0	0	0	0	0	0	0	0	0	0	0	0	0	0	0	0	0	0	0	0	0	0	0	0	0	0	0.01	0.05	0	0.01	0
otu376:Flavobacterium_hercynium	0	0	0	0	0	0	0	0	0	0	0	0	0	0	0	0	0	0	0	0	0	0	0	0	0	0	0	0	0	0	0	0	0	0	0	0	0	0	0	0	0.01	0.01	0	0.01	0	0	0	0	0.01
otu506:Flavobacterium_jumunjinense	0	0	0	0	0	0	0	0	0	0	0	0	0	0	0	0	0	0	0	0.01	0	0	0	0	0.01	0.01	0.01	0	0.02	0	0	0.01	0	0	0	0	0.01	0	0	0	0	0.01	0	0	0	0	0	0	0
otu735:Flavobacterium_soli	0	0	0	0	0	0	0	0	0	0	0	0	0	0	0	0	0	0	0.02	0.03	0.02	0	0.01	0.01	0	0	0	0	0	0	0	0	0	0	0	0	0	0	0	0	0	0	0	0	0	0	0	0	0
Flavobacterium_algicola:Flavobacterium_psychrolimnae	0	0	0	0	0	0	0	0.01	0.01	0	0	0	0.01	0	0	0.02	0.01	0.01	0	0	0	0	0	0	0	0	0	0	0	0	0	0	0	0	0	0	0	0	0	0	0	0.01	0	0	0	0	0	0	0
otu1048:Flavobacterium_micromati	0	0.03	0.01	0	0.04	0	0	0	0	0	0	0	0	0	0	0	0	0	0	0	0	0	0	0	0	0	0	0	0	0	0	0	0	0	0	0	0	0	0	0	0	0	0	0	0	0	0	0	0
otu1417:Flavobacterium_frigidarium	0	0	0	0	0	0	0	0	0	0	0	0	0	0	0	0	0	0	0	0	0	0	0	0	0	0	0	0	0	0	0	0	0	0	0	0	0	0	0	0.01	0.01	0	0	0	0	0	0.01	0	0
otu1726:Flavobacterium_frigidimaris	0	0	0.01	0	0.02	0	0	0	0	0	0	0	0	0	0	0	0.01	0	0	0	0	0	0	0	0	0	0	0.01	0	0	0	0	0	0	0	0	0	0	0	0.01	0.01	0	0	0	0	0	0	0	0
otu3072:Flavobacterium_hercynium	0	0	0	0	0	0	0	0	0	0	0	0	0	0	0	0	0	0	0	0	0	0	0	0	0	0	0	0	0	0	0	0	0	0	0	0	0	0	0	0	0	0	0	0.02	0	0	0	0	0
otu709:Flavobacterium_frigidimaris	0	0	0.01	0	0.02	0	0	0	0	0	0	0	0	0	0	0	0	0	0	0	0	0	0	0	0	0	0	0	0	0	0	0	0	0	0	0	0	0	0	0	0.01	0.01	0	0.01	0.01	0	0	0	0
otu778:Flavobacterium_pectinovorum	0	0.01	0	0	0	0	0	0	0	0	0	0	0	0	0.01	0.01	0	0	0	0	0	0	0	0	0	0	0.01	0	0	0	0	0	0	0	0	0	0	0	0	0	0	0	0	0.01	0.02	0	0	0.01	0
otu833:Flavobacterium_aquidurense	0	0	0.01	0	0.01	0.01	0	0	0	0	0	0	0	0	0	0	0	0	0	0	0	0	0	0	0	0	0	0	0	0	0	0	0	0	0	0	0	0	0	0	0.01	0	0	0.01	0	0.01	0	0	0.01
otu1009:Flavobacterium_degerlachei:Flavobacterium_fluvii:Flavobacterium_frigidarium:Flavobacterium_frigoris:Flavobacterium_gillisiae:Flavobacterium_johnsoniae:Flavobacterium_limicola:Flavobacterium_omnivorum:Flavobacterium_psychrolimnae:Flavobacterium_resistens:Flavobacterium_sinopsychrotolerans:Flavobacterium_xanthum:Flavobacterium_xinjiangense	0	0	0	0	0	0	0	0	0	0	0	0	0	0	0	0	0	0	0	0	0	0	0	0	0	0	0	0	0	0	0	0	0	0	0	0.01	0.01	0.01	0.03	0	0	0.01	0	0	0	0	0	0	0
otu2623:Flavobacterium_defluvii	0	0	0	0	0	0	0	0	0	0	0	0	0	0	0	0	0	0	0	0	0	0	0	0	0	0	0	0	0	0	0	0	0	0	0	0	0	0	0	0	0	0	0	0	0	0	0	0	0
otu2650:Flavobacterium_xanthum	0	0	0	0	0	0	0.01	0	0	0.01	0.01	0	0	0	0	0	0.02	0	0	0	0	0	0	0	0	0	0	0	0	0	0	0	0	0	0	0	0	0	0	0	0	0	0	0	0	0	0	0	0
otu2891:Flavobacterium_aquidurense	0	0	0	0	0	0	0	0	0	0	0	0	0.02	0	0	0	0	0	0	0	0	0	0	0	0.01	0	0	0	0	0.01	0	0	0	0	0	0	0	0	0	0	0	0.01	0	0	0	0	0	0	0
otu411:Flavobacterium_hercynium	0	0	0	0	0	0	0	0	0	0	0	0	0	0	0	0	0	0	0	0	0	0	0	0	0	0	0	0	0	0	0	0	0	0	0	0	0	0	0	0	0	0.02	0	0	0	0	0	0.01	0
otu600:Flavobacterium_aquidurense:Flavobacterium_johnsoniae	0	0	0	0.04	0	0	0	0	0	0	0	0	0	0	0	0	0	0	0	0	0	0	0	0	0	0	0	0	0	0	0	0	0	0	0	0	0	0	0	0	0	0	0	0.01	0	0	0	0	0
Flavobacterium_algicola:Flavobacterium_chungbukense:Flavobacterium_johnsoniae:Flavobacterium_succinicans	0	0	0	0	0	0	0	0	0	0	0	0	0	0	0	0	0	0	0	0	0	0	0	0	0	0	0	0	0	0	0	0	0	0	0	0	0	0	0	0	0	0	0	0	0.01	0	0	0.01	0
Flavobacterium_arcticum	0	0	0	0	0	0	0	0	0	0	0	0	0	0	0	0	0	0	0	0	0	0	0	0	0	0	0	0	0	0	0	0	0	0	0	0	0	0	0	0	0	0	0.01	0	0	0	0.01	0.01	0.01
otu1079:Flavobacterium_johnsoniae:Flavobacterium_resistens	0	0	0	0	0	0	0	0	0	0	0	0	0	0	0	0	0	0	0	0	0	0	0	0	0	0	0	0	0	0	0	0	0	0	0	0	0	0	0	0	0	0	0	0	0.01	0	0	0	0
otu1454:Flavobacterium_degerlachei	0	0	0	0	0	0	0	0	0	0	0	0	0	0	0.02	0.01	0	0	0	0	0	0	0	0	0	0	0	0	0	0	0	0	0	0	0	0	0	0	0	0.02	0	0.01	0	0	0	0	0	0	0
otu1593:Flavobacterium_algicola:Flavobacterium_anhuiense:Flavobacterium_antarcticum:Flavobacterium_aquatile:Flavobacterium_aquidurense:Flavobacterium_arcticum:Flavobacterium_banpakuense:Flavobacterium_branchiophilum:Flavobacterium_cauense:Flavobacterium_chungbukense:Flavobacterium_columnare:Flavobacterium_compostarboris:Flavobacterium_defluvii:Flavobacterium_degerlachei:Flavobacterium_denitrifica…	0	0	0	0	0	0	0	0	0	0	0	0	0	0	0	0	0	0	0	0	0	0	0	0	0	0	0	0	0	0	0	0.01	0	0	0	0	0	0	0	0	0	0.02	0	0	0	0	0	0	0
otu2126:Flavobacterium_anatoliense	0	0	0	0	0	0	0	0	0	0	0	0	0	0	0	0	0	0	0	0	0	0	0	0	0.01	0	0.01	0.01	0.02	0.01	0	0	0	0	0	0	0	0	0	0	0	0	0	0	0	0	0	0	0
otu223:Flavobacterium_hydatis	0	0	0	0	0	0	0	0	0	0	0	0	0	0	0	0	0	0	0	0	0	0	0	0	0	0	0	0	0	0	0	0	0	0	0	0	0	0	0	0	0	0	0	0	0	0	0	0	0
otu2255:Flavobacterium_chungbukense:Flavobacterium_frigidimaris	0	0	0	0	0	0	0	0	0	0	0	0	0	0	0	0	0	0	0	0	0	0	0	0	0	0	0	0	0	0	0	0	0	0	0	0	0	0	0	0.01	0	0	0	0	0	0	0	0.02	0
otu2443:Flavobacterium_limicola:Flavobacterium_psychrolimnae	0	0	0	0	0	0	0	0	0	0	0	0	0.01	0	0.01	0	0.01	0.01	0	0	0	0	0	0	0	0	0	0	0	0	0	0	0	0	0	0	0	0	0	0	0	0	0	0	0	0	0	0	0
otu2819:Flavobacterium_johnsoniae	0	0	0	0	0	0	0	0	0	0	0	0	0	0.03	0.01	0	0	0	0	0	0	0	0	0	0	0	0	0	0	0	0	0	0	0	0	0	0	0	0	0	0	0	0	0	0	0	0	0	0
otu494:Flavobacterium_fluvii	0.02	0.03	0.01	0	0	0	0	0	0	0	0	0	0	0	0	0	0	0	0	0	0	0	0	0	0	0	0	0	0	0	0	0	0	0	0	0	0	0	0	0	0	0	0	0	0	0	0	0	0
otu750:Flavobacterium_succinicans	0	0	0	0	0	0	0	0	0	0	0	0	0.02	0.01	0.01	0	0.01	0	0	0	0	0	0	0	0	0	0	0	0	0	0	0.01	0	0	0	0	0	0	0	0	0	0	0	0	0	0	0	0	0
otu892:Flavobacterium_johnsoniae:Flavobacterium_succinicans	0	0	0	0	0	0	0	0	0	0	0	0	0	0	0	0	0	0	0	0	0	0	0	0	0	0	0	0	0	0	0	0	0	0	0	0	0	0	0	0	0	0.02	0	0	0	0.01	0	0	0
otu1467:Flavobacterium_succinicans	0	0.04	0	0	0	0	0	0	0	0	0	0	0.01	0	0	0	0	0	0	0	0	0	0	0	0	0	0	0	0	0	0	0	0	0	0	0	0	0	0	0	0	0	0	0	0	0	0	0	0
otu175:Flavobacterium_flevense	0	0	0	0	0	0	0	0	0	0.01	0.01	0	0	0	0	0	0.01	0	0	0	0	0	0	0	0	0	0.02	0	0	0	0	0	0	0	0	0	0	0	0	0	0	0	0	0	0	0	0	0	0
otu2220:Flavobacterium_limicola	0	0	0	0	0	0	0	0	0	0	0	0	0	0	0	0	0	0	0	0	0	0	0	0	0	0	0	0	0	0	0	0	0	0	0	0	0	0	0	0	0	0	0	0	0	0	0.01	0.01	0
otu2339:Flavobacterium_tegetincola	0	0	0	0	0	0	0	0	0	0	0	0	0.01	0.01	0.01	0	0	0.02	0	0	0	0	0	0	0	0	0	0	0	0	0	0	0	0	0	0	0	0	0	0	0	0	0	0	0	0	0	0	0
otu2597:Flavobacterium_glycines	0	0	0	0	0	0	0	0.03	0	0.01	0.01	0	0	0	0	0	0	0	0	0	0	0	0	0	0	0	0	0	0	0	0	0	0	0	0	0	0	0	0	0	0	0	0	0	0	0	0	0	0
otu383:Flavobacterium_succinicans	0	0	0	0	0	0	0	0	0	0	0.02	0.01	0	0	0	0	0	0	0	0	0	0	0	0	0	0	0	0	0	0	0	0	0	0	0	0	0	0	0	0	0	0	0	0	0	0	0.01	0	0
otu464:Flavobacterium_terrigena	0	0	0	0	0	0	0	0	0	0	0	0	0.01	0	0	0	0.01	0.01	0	0	0	0	0	0	0	0	0	0	0	0	0	0	0	0	0	0	0	0	0	0.01	0	0	0	0	0	0	0	0	0
otu550:Flavobacterium_limicola	0	0	0	0	0	0	0	0	0	0.02	0	0.02	0	0	0	0	0	0	0	0	0	0	0	0	0	0	0	0	0	0	0	0	0	0	0	0	0	0	0	0	0	0	0	0	0	0.01	0	0	0
otu59:Flavobacterium_tiangeerense	0	0	0	0	0	0	0	0	0	0	0	0	0.02	0	0.01	0	0	0.01	0	0	0	0	0	0	0	0	0	0	0	0	0	0	0	0	0	0	0	0	0	0	0	0	0.01	0	0	0	0	0	0
otu66:Flavobacterium_columnare	0	0	0	0	0	0	0	0	0	0	0	0	0	0	0	0	0	0	0	0	0	0	0	0	0	0	0	0	0	0	0	0	0	0	0	0	0	0	0	0	0	0	0	0	0	0	0	0	0
otu699:Flavobacterium_algicola	0	0	0	0	0	0	0	0	0	0	0	0	0	0.01	0	0.02	0	0	0	0	0	0	0.01	0	0	0	0.01	0	0	0	0	0	0	0	0	0	0	0	0	0	0	0	0	0	0	0	0	0	0
Flavobacterium_algicola:Flavobacterium_hercynium	0	0	0	0	0	0	0	0	0	0	0	0	0	0	0	0	0	0	0	0	0	0	0	0	0	0	0	0	0	0	0	0	0	0	0	0	0	0	0	0	0	0	0	0.01	0	0	0	0	0
Flavobacterium_aquidurense:Flavobacterium_resistens	0	0	0	0	0	0	0	0	0	0	0	0	0	0.01	0	0.01	0.01	0	0	0	0	0	0	0	0	0	0	0	0	0	0	0	0	0	0	0	0	0	0	0	0	0	0	0	0	0	0	0	0
Flavobacterium_frigidimaris:Flavobacterium_hercynium	0	0	0	0	0	0	0	0	0	0	0	0	0	0	0	0	0	0	0	0	0	0	0	0	0	0	0	0	0	0	0	0	0	0	0	0	0	0	0	0	0	0.01	0	0	0	0	0	0	0
Flavobacterium_frigidimaris:Flavobacterium_johnsoniae:Flavobacterium_psychrolimnae	0	0	0	0	0	0	0	0	0	0	0	0	0	0	0	0	0	0	0	0	0	0	0	0	0	0	0	0	0	0	0	0	0	0.01	0	0	0	0	0	0.01	0	0	0	0	0	0	0	0.01	0
Flavobacterium_hercynium:Flavobacterium_johnsoniae:Flavobacterium_succinicans:Flavobacterium_tegetincola	0	0	0	0	0	0	0	0	0	0	0	0	0	0	0	0	0	0	0	0	0	0	0	0	0	0	0	0	0	0	0	0	0	0	0	0	0	0	0	0.01	0	0.02	0	0	0	0	0	0	0
otu1045:Flavobacterium_algicola:Flavobacterium_frigidimaris	0	0	0	0	0.01	0	0	0	0	0	0	0	0	0	0	0	0	0	0	0	0	0	0	0	0	0	0	0	0	0	0	0	0	0	0	0	0	0	0	0	0	0.02	0	0	0	0	0	0	0
otu1284:Flavobacterium_subsaxonicum	0	0	0	0	0	0	0	0	0	0	0	0	0	0	0	0	0	0	0	0	0	0	0	0	0	0	0.01	0	0	0	0	0	0	0	0.01	0.01	0.01	0	0	0	0	0	0	0	0	0	0	0	0
otu1365:Flavobacterium_flevense:Flavobacterium_tiangeerense	0	0	0	0	0	0	0	0	0	0	0	0	0	0	0	0	0	0	0	0	0	0	0	0	0	0	0	0	0	0	0	0	0	0	0	0	0	0	0	0	0	0.01	0	0	0	0.01	0.01	0	0
otu1539:Flavobacterium_tegetincola	0	0	0	0	0	0	0	0	0	0	0	0	0	0	0	0	0	0	0	0	0	0	0	0	0	0	0	0	0	0	0	0	0	0	0	0	0	0	0	0	0	0	0	0	0	0	0.01	0	0
otu1929:Flavobacterium_rivuli	0	0	0	0	0	0	0	0	0	0	0	0	0	0	0	0	0	0	0	0	0	0	0	0	0	0	0	0	0	0	0	0	0	0	0	0	0	0	0	0	0	0.01	0	0	0	0.01	0	0.01	0
otu1972:Flavobacterium_algicola	0	0	0	0	0	0	0.02	0.01	0	0	0	0	0	0	0	0	0	0	0	0	0	0	0	0	0	0	0.01	0	0	0	0	0	0	0	0	0	0	0	0	0	0	0	0	0	0	0	0	0	0
otu2187:Flavobacterium_glycines	0	0	0	0	0	0	0	0	0	0	0	0	0	0	0	0	0	0	0	0	0	0	0	0	0	0	0	0	0	0	0	0	0	0	0	0	0	0	0	0.01	0	0	0.01	0	0	0	0	0	0
otu2306:Flavobacterium_jumunjinense	0	0	0	0	0	0	0	0	0	0	0	0	0	0.01	0	0.02	0	0.01	0	0	0	0	0	0	0	0	0	0	0	0	0	0	0	0	0	0	0	0	0	0	0	0	0	0	0	0	0	0	0
otu2329:Flavobacterium_frigoris	0	0	0	0	0	0	0	0	0	0	0	0	0	0	0	0	0	0	0	0	0	0	0	0	0	0	0	0	0	0.01	0	0	0	0	0	0	0	0	0	0	0	0.01	0	0	0	0	0	0	0
otu2494:Flavobacterium_pectinovorum	0	0	0	0	0	0	0	0	0	0	0	0	0	0.01	0	0.02	0.01	0	0	0	0	0	0	0	0	0	0	0	0	0	0	0	0	0	0	0	0	0	0	0	0	0	0	0	0	0	0	0	0
otu250:Flavobacterium_hauense	0	0	0	0	0	0	0.01	0	0	0	0	0	0	0.01	0	0	0	0	0	0	0	0	0	0	0	0	0	0.01	0	0	0	0	0	0	0	0	0	0	0	0	0	0	0	0	0	0	0	0	0
otu2922:Flavobacterium_marinum	0	0	0	0	0	0	0	0	0	0	0	0	0	0	0	0	0	0	0	0	0	0	0	0	0	0	0	0	0	0	0	0	0	0	0	0	0	0	0	0	0	0	0	0	0	0	0	0	0
otu3054:Flavobacterium_algicola	0	0	0	0	0	0	0	0.01	0	0.01	0	0	0	0	0	0.01	0	0	0	0	0	0	0	0	0	0	0	0.01	0	0	0	0	0	0	0	0	0	0	0	0	0	0	0	0	0	0	0	0	0
Flavobacterium_algicola:Flavobacterium_chungbukense:Flavobacterium_psychrolimnae:Flavobacterium_succinicans	0	0	0	0	0	0	0	0	0.02	0	0	0	0	0	0	0	0	0	0	0	0	0	0	0	0	0	0	0.01	0	0	0	0	0	0	0	0	0	0	0	0	0	0	0	0	0	0	0	0	0
Flavobacterium_algicola:Flavobacterium_psychrolimnae:Flavobacterium_succinicans	0	0	0	0	0	0	0	0	0	0	0	0	0	0	0	0.01	0	0	0	0	0	0	0	0	0	0	0	0	0	0	0	0	0	0	0	0	0	0	0	0	0	0	0	0	0	0	0	0.01	0
Flavobacterium_chungbukense:Flavobacterium_succinicans	0	0	0	0	0	0	0	0	0	0	0	0	0	0	0	0	0	0	0	0	0	0	0	0	0	0	0	0	0	0	0	0	0	0	0	0	0	0	0	0	0	0	0	0	0	0	0	0	0
Flavobacterium_frigidimaris:Flavobacterium_psychrolimnae	0	0	0	0	0	0	0	0	0	0	0	0	0	0	0	0	0	0	0	0	0	0	0	0	0	0	0	0	0	0	0	0	0	0	0	0	0	0	0	0	0	0	0	0	0	0	0.01	0	0
otu1191:Flavobacterium_hercynium	0	0	0	0	0	0	0	0	0	0	0	0	0	0	0	0	0	0	0	0	0	0	0	0	0	0	0	0	0	0	0	0	0	0	0	0	0	0	0	0	0	0	0	0.01	0.02	0	0	0	0
otu1608:Flavobacterium_phragmitis	0	0	0	0	0	0	0	0	0	0	0	0	0	0	0.02	0	0	0	0	0	0	0	0	0	0	0	0	0	0	0	0	0	0	0	0	0	0	0	0	0	0	0	0	0	0	0	0	0	0
otu170:Flavobacterium_johnsoniae:Flavobacterium_pectinovorum	0	0	0	0	0	0	0	0	0	0	0	0	0.01	0	0.01	0	0	0	0	0	0	0	0	0	0	0	0	0	0	0	0	0	0	0	0	0	0	0	0	0	0	0	0	0	0	0.01	0	0	0
otu1835:Flavobacterium_reichenbachii	0	0	0	0	0	0	0	0	0	0	0	0	0	0	0	0	0	0	0	0	0	0	0	0	0.01	0.01	0	0	0	0	0	0	0	0	0	0	0	0	0	0	0	0	0	0	0	0	0	0	0
otu1839:Flavobacterium_frigidarium	0	0	0	0	0	0	0	0	0	0	0	0	0	0	0	0	0	0	0	0	0	0	0	0	0	0	0	0	0	0	0	0	0	0	0	0	0	0	0	0	0	0	0	0	0	0	0	0	0
otu1864:Flavobacterium_aquidurense:Flavobacterium_resistens	0	0	0	0	0	0	0	0	0	0	0	0	0	0	0	0	0	0	0	0	0	0	0	0	0	0	0	0	0	0	0	0	0	0	0	0	0	0	0	0	0	0	0	0.01	0.01	0	0	0	0.01
otu1911:Flavobacterium_rivuli	0	0	0	0	0	0	0	0	0	0	0	0	0.01	0	0.01	0	0	0	0	0	0	0	0	0	0	0	0	0	0	0	0	0	0	0	0	0	0	0	0	0	0	0	0	0	0	0	0	0	0
otu1956:Flavobacterium_chungbukense:Flavobacterium_fluvii:Flavobacterium_glycines:Flavobacterium_granuli:Flavobacterium_psychrolimnae	0	0	0	0	0	0	0	0	0	0	0	0	0	0.02	0	0.01	0	0	0	0	0	0	0	0	0	0	0	0	0	0	0	0	0	0	0	0	0	0	0	0	0	0	0	0	0	0	0	0	0
otu2119:Flavobacterium_limicola	0	0	0	0	0	0	0	0	0	0	0	0	0	0.01	0	0	0	0	0	0	0	0	0	0	0	0	0	0	0	0	0	0	0	0	0	0	0	0	0	0	0	0	0	0	0	0.01	0	0	0
otu22:Flavobacterium_resistens	0	0	0	0	0	0	0	0	0	0	0	0	0	0	0	0	0	0	0	0	0	0	0	0	0	0	0	0	0	0	0	0	0	0	0	0	0	0	0	0	0	0	0	0	0	0	0	0	0
otu2537:Flavobacterium_limicola	0	0	0	0	0	0	0	0	0	0	0	0	0.01	0	0	0	0	0	0	0	0	0	0	0	0	0	0	0	0	0	0	0	0	0	0	0	0	0	0	0	0	0	0	0	0	0	0	0	0.01
otu2543:Flavobacterium_rivuli	0	0	0	0	0	0	0	0	0	0	0	0	0	0	0	0	0	0	0	0	0	0	0	0	0	0	0	0	0	0.01	0	0	0	0	0	0	0	0	0	0	0	0	0	0	0	0.01	0	0.01	0
otu2688:Flavobacterium_frigoris	0	0	0	0	0	0	0	0	0	0	0.03	0	0	0	0	0	0	0	0	0	0	0	0	0	0	0	0	0	0	0	0	0	0	0	0	0	0	0	0	0	0	0	0	0	0	0	0	0	0
otu2777:Flavobacterium_frigidarium	0	0	0	0	0	0	0	0	0	0	0	0	0	0	0	0	0	0	0	0	0	0	0	0	0	0	0	0	0	0	0	0	0	0	0	0	0	0	0	0	0.01	0	0	0	0	0	0	0.01	0
otu2915:Flavobacterium_limicola:Flavobacterium_psychrolimnae	0	0	0	0	0	0	0	0	0	0	0	0	0	0	0	0	0	0	0	0	0	0	0	0	0	0	0	0	0	0	0	0	0	0	0	0	0	0	0	0	0	0	0	0.01	0	0	0	0	0
otu2934:Flavobacterium_algicola:Flavobacterium_anhuiense:Flavobacterium_antarcticum:Flavobacterium_aquatile:Flavobacterium_aquidurense:Flavobacterium_banpakuense:Flavobacterium_branchiophilum:Flavobacterium_chungbukense:Flavobacterium_compostarboris:Flavobacterium_croceum:Flavobacterium_cucumis:Flavobacterium_defluvii:Flavobacterium_degerlachei:Flavobacterium_denitrificans:Flavobacterium_flevense…	0	0	0	0	0	0	0	0	0	0	0	0	0	0	0	0	0.02	0	0	0	0	0	0	0	0	0	0	0	0	0	0	0.01	0	0	0	0	0	0	0	0	0	0	0	0	0	0	0	0	0
otu305:Flavobacterium_glycines	0	0	0	0	0	0	0	0	0	0	0	0	0.01	0	0	0.01	0	0	0	0	0	0	0	0	0	0	0	0	0	0	0	0	0	0	0	0	0	0	0	0	0	0	0	0	0	0	0	0	0.01
otu399:Flavobacterium_pectinovorum	0	0	0	0	0	0	0	0	0	0	0	0	0	0	0	0	0	0	0	0	0	0	0	0	0	0	0	0	0	0	0	0	0	0	0	0	0	0	0	0	0	0	0	0	0	0	0	0	0
otu613:Flavobacterium_soli	0	0	0	0	0	0	0	0	0	0	0	0	0	0	0	0	0	0	0	0	0	0	0	0	0.01	0.02	0	0	0	0	0	0	0	0	0	0	0	0	0	0	0	0	0	0	0	0	0	0	0
otu668:Flavobacterium_flevense	0	0	0	0	0	0	0	0	0	0	0	0.01	0.01	0	0	0	0	0	0	0	0	0	0	0	0	0	0	0	0	0	0	0	0	0	0	0	0	0	0	0	0	0	0	0	0	0	0	0	0
otu691:Flavobacterium_xanthum:Flavobacterium_xinjiangense	0	0	0	0	0	0	0	0	0	0	0	0	0	0	0	0	0	0	0	0	0	0	0	0	0	0	0	0	0	0	0	0	0	0	0	0	0.01	0.02	0	0	0	0	0	0	0	0	0	0	0
otu727:Flavobacterium_succinicans:Flavobacterium_tegetincola	0	0	0	0	0	0	0	0	0	0	0	0	0	0	0	0	0	0	0	0	0	0	0	0	0.01	0.01	0	0	0	0	0	0	0	0	0	0	0	0	0	0	0	0	0	0	0	0	0	0	0
otu766:Flavobacterium_tiangeerense	0	0	0	0	0	0	0	0	0	0	0	0	0	0.01	0	0.01	0.01	0	0	0	0	0	0	0	0	0	0	0	0	0	0	0	0	0	0	0	0	0	0	0	0	0	0	0	0	0	0	0	0
otu838:Flavobacterium_cucumis	0	0	0	0	0	0	0	0	0	0	0	0	0	0	0	0	0	0	0	0	0	0	0	0	0	0	0	0	0	0	0	0	0	0	0	0	0	0	0	0	0	0	0	0	0	0	0	0	0
otu89:Flavobacterium_aquidurense	0	0	0	0	0	0	0	0	0	0	0	0	0	0.02	0	0	0	0	0.01	0	0	0	0	0	0	0	0	0	0	0	0	0	0	0	0	0	0	0	0	0	0	0	0	0	0	0	0	0	0
Flavobacterium_algicola:Flavobacterium_chungbukense:Flavobacterium_glycines:Flavobacterium_hercynium:Flavobacterium_johnsoniae:Flavobacterium_psychrolimnae:Flavobacterium_resistens:Flavobacterium_succinicans:Flavobacterium_tegetincola	0	0	0	0	0	0	0	0	0	0	0	0	0	0	0	0	0	0	0	0	0	0	0	0	0	0	0	0	0	0	0	0	0	0	0	0	0	0	0	0	0	0	0	0	0	0	0	0	0.01
Flavobacterium_algicola:Flavobacterium_chungbukense:Flavobacterium_johnsoniae:Flavobacterium_limicola:Flavobacterium_psychrolimnae:Flavobacterium_succinicans	0	0	0	0	0	0	0	0	0.01	0	0	0	0	0	0	0	0	0	0	0	0	0	0	0	0	0.01	0	0	0	0	0	0	0	0	0	0	0	0	0	0	0	0	0	0	0	0	0	0	0
Flavobacterium_algicola:Flavobacterium_chungbukense:Flavobacterium_succinicans	0	0	0	0	0	0	0	0	0	0	0	0	0	0	0	0	0	0	0	0	0	0	0	0	0	0	0	0	0	0.01	0	0	0	0	0	0	0	0	0	0	0	0.01	0	0	0	0	0	0	0
Flavobacterium_algicola:Flavobacterium_glycines:Flavobacterium_succinicans	0	0	0	0	0	0	0	0	0	0	0	0	0	0	0	0	0	0	0	0	0	0	0	0	0	0	0	0	0	0	0	0	0	0.01	0	0	0	0	0	0	0	0	0	0	0	0	0	0	0.01
Flavobacterium_algicola:Flavobacterium_limicola	0	0	0	0	0	0	0	0	0	0.01	0	0	0	0	0	0	0	0	0	0	0	0	0	0	0	0	0	0	0	0	0	0	0	0	0	0	0	0	0	0	0	0	0	0	0	0	0	0	0
Flavobacterium_aquidurense:Flavobacterium_pectinovorum	0	0	0	0.01	0.01	0	0	0	0	0	0	0	0	0	0	0	0	0	0	0	0	0	0	0	0	0	0	0	0	0	0	0	0	0	0	0	0	0	0	0	0	0	0	0	0	0	0	0	0
Flavobacterium_granuli	0	0	0	0	0	0	0	0	0	0	0	0	0	0.01	0	0.01	0	0	0	0	0	0	0	0	0	0	0	0	0	0	0	0	0	0	0	0	0	0	0	0	0	0	0	0	0	0	0	0	0
Flavobacterium_hauense	0	0	0	0	0	0	0.01	0	0	0	0	0	0.01	0	0	0	0	0	0	0	0	0	0	0	0	0	0	0	0	0	0	0	0	0	0	0	0	0	0	0	0	0	0	0	0	0	0	0	0
Flavobacterium_hercynium:Flavobacterium_johnsoniae:Flavobacterium_tegetincola	0	0	0	0	0	0	0	0	0	0	0	0	0	0	0	0	0	0	0	0	0	0	0	0	0	0	0	0	0	0	0	0	0	0	0	0	0	0	0	0	0	0.01	0	0	0	0	0	0	0
Flavobacterium_johnsoniae:Flavobacterium_resistens	0	0	0	0	0	0	0	0	0	0	0	0	0	0	0	0	0	0	0	0	0	0	0	0	0	0	0	0	0	0	0	0	0	0	0	0	0	0	0	0	0	0	0	0	0	0	0	0	0
otu1032:Flavobacterium_aquatile	0	0	0	0	0	0	0	0	0	0	0	0	0	0	0	0	0	0	0	0	0	0	0	0	0	0	0	0	0	0	0	0	0	0	0	0	0	0	0	0	0	0	0	0	0	0	0	0	0
otu1119:Flavobacterium_degerlachei:Flavobacterium_frigoris	0	0	0	0	0	0	0	0	0	0	0	0	0	0	0	0	0	0	0	0	0	0	0	0	0	0	0	0.01	0.01	0	0	0	0	0	0	0	0	0	0	0	0	0	0	0	0	0	0	0	0
otu119:Flavobacterium_hercynium:Flavobacterium_tegetincola	0	0	0	0	0	0	0	0	0	0	0	0	0	0	0	0	0	0	0	0	0	0	0	0	0	0	0	0	0	0	0	0	0	0	0	0	0	0	0	0	0	0	0	0	0.01	0	0	0	0.01
otu1425:Flavobacterium_hercynium	0	0	0	0	0	0	0	0	0	0	0	0	0	0	0	0	0	0	0	0	0	0	0	0	0	0	0	0	0	0	0	0	0	0	0	0	0	0	0	0	0	0	0	0	0	0	0	0	0
otu1433:Flavobacterium_frigoris	0	0	0	0	0	0	0	0	0	0	0	0	0	0	0	0	0	0	0	0	0	0	0	0	0	0	0	0	0	0	0	0	0	0	0	0	0	0	0	0.02	0	0	0	0	0	0	0	0	0
otu1471:Flavobacterium_johnsoniae:Flavobacterium_tiangeerense	0	0	0	0	0	0	0	0	0	0	0	0	0	0.01	0	0	0	0	0	0	0	0	0	0	0	0	0	0	0	0	0	0	0	0	0	0	0	0	0	0	0	0	0	0	0	0	0	0	0
otu1649:Flavobacterium_algicola:Flavobacterium_aquatile:Flavobacterium_aquidurense:Flavobacterium_chungbukense:Flavobacterium_compostarboris:Flavobacterium_denitrificans:Flavobacterium_flevense:Flavobacterium_fluvii:Flavobacterium_frigidarium:Flavobacterium_frigidimaris:Flavobacterium_glaciei:Flavobacterium_glycines:Flavobacterium_granuli:Flavobacterium_hydatis:Flavobacterium_johnsoniae:Flavobact…	0	0	0	0	0	0	0	0	0	0	0	0	0	0	0	0	0	0	0	0	0	0	0	0	0	0	0	0	0	0	0	0	0	0	0	0	0	0	0	0	0	0	0	0	0.01	0	0	0	0
otu1756:Flavobacterium_johnsoniae	0	0	0	0	0	0	0	0	0	0	0	0	0	0	0	0	0	0	0	0	0	0	0	0	0	0	0	0	0	0	0	0	0	0	0	0	0	0	0	0	0.01	0.01	0	0	0	0	0	0	0
otu1803:Flavobacterium_chungbukense:Flavobacterium_johnsoniae:Flavobacterium_reichenbachii	0	0	0	0	0	0	0	0	0	0	0	0	0	0	0	0	0	0	0	0	0	0	0	0	0	0	0	0	0	0	0	0	0	0	0	0	0	0	0	0	0	0	0.01	0	0	0	0	0	0
otu1898:Flavobacterium_columnare:Flavobacterium_degerlachei:Flavobacterium_frigoris:Flavobacterium_resistens:Flavobacterium_segetis	0	0	0	0	0	0	0	0	0	0	0	0	0	0	0	0	0	0	0	0	0	0	0	0	0	0	0	0	0	0	0	0	0	0	0	0	0	0	0	0	0	0	0	0	0	0	0	0	0
otu1990:Flavobacterium_johnsoniae	0	0	0	0	0	0	0	0	0	0	0	0	0	0	0	0	0	0	0	0	0	0	0	0	0	0	0	0	0	0	0	0	0	0	0	0	0	0	0	0	0	0	0.01	0	0	0	0	0	0
otu2013:Flavobacterium_succinicans	0	0	0	0	0	0	0	0	0	0	0	0	0	0.01	0	0	0	0	0	0	0	0	0	0	0	0	0	0	0	0	0	0	0	0	0	0	0	0	0	0	0	0	0	0	0	0	0	0	0
otu2022:Flavobacterium_algicola:Flavobacterium_anatoliense:Flavobacterium_beibuense:Flavobacterium_cucumis:Flavobacterium_degerlachei:Flavobacterium_frigoris:Flavobacterium_gelidilacus:Flavobacterium_hauense:Flavobacterium_jumunjinense:Flavobacterium_limicola:Flavobacterium_marinum:Flavobacterium_psychrolimnae:Flavobacterium_subsaxonicum:Flavobacterium_ummariense:Flavobacterium_weaverense:Flavoba…	0	0	0	0	0	0	0	0	0	0	0	0	0	0	0	0	0	0	0	0	0	0	0	0	0	0	0	0	0	0	0	0	0	0	0	0	0	0	0	0	0	0	0	0	0	0	0	0	0
otu207:Flavobacterium_frigidarium	0	0	0	0	0	0	0	0	0	0	0	0	0	0	0	0	0	0	0	0	0	0	0	0	0	0	0	0	0	0	0	0	0	0	0	0	0	0	0	0	0	0	0	0	0	0	0	0	0
otu2270:Flavobacterium_anatoliense	0	0	0	0	0	0	0	0	0	0	0	0	0	0	0	0	0	0	0	0	0	0	0	0	0	0	0	0	0	0	0	0	0	0	0	0	0	0	0	0	0	0	0	0	0	0	0	0	0
otu2456:Flavobacterium_limicola	0	0	0	0	0	0	0.01	0	0	0	0	0	0	0	0	0	0	0	0	0	0	0	0	0	0	0	0	0	0	0	0	0	0	0	0	0	0	0	0	0	0	0	0	0.01	0	0	0	0	0
otu2508:Flavobacterium_limicola	0	0	0	0	0	0	0	0	0	0	0	0	0	0.02	0	0	0	0	0	0	0	0	0	0	0	0	0	0	0	0	0	0	0	0	0	0	0	0	0	0	0	0	0	0	0	0	0	0	0
otu2612:Flavobacterium_johnsoniae	0	0	0	0	0	0	0	0	0	0	0	0	0	0	0	0	0	0	0	0	0	0	0	0	0	0	0	0	0	0	0	0.01	0	0	0	0	0	0	0	0	0	0	0	0	0	0	0	0	0
otu2751:Flavobacterium_frigidarium	0	0	0	0	0	0	0	0	0	0	0	0	0	0	0	0	0	0	0	0	0	0	0	0	0	0	0	0	0	0	0	0	0	0	0	0	0	0	0	0	0	0	0	0.01	0	0	0	0	0
otu2774:Flavobacterium_aquatile	0	0	0	0	0	0	0	0	0	0	0	0	0	0	0	0	0	0	0	0	0	0	0	0	0	0	0	0	0	0	0	0	0	0	0	0	0	0	0	0	0	0	0	0	0.01	0	0.01	0	0
otu2776:Flavobacterium_glycines	0	0	0	0	0	0	0	0	0	0	0	0	0	0	0	0	0	0	0	0	0	0	0	0	0	0	0	0	0	0	0	0	0	0	0	0	0	0	0	0	0	0	0	0	0	0	0	0	0
otu2880:Flavobacterium_hauense	0	0	0	0	0	0	0	0	0	0	0	0	0.01	0	0	0	0	0	0	0	0	0	0	0	0	0	0	0	0	0	0	0	0	0	0	0	0	0	0	0	0	0	0	0	0	0	0	0	0
otu2964:Flavobacterium_johnsoniae	0	0	0	0	0	0	0	0	0	0	0	0	0	0	0.01	0	0	0	0	0	0	0	0	0	0.01	0	0	0	0	0	0	0	0	0	0	0	0	0	0	0	0	0	0	0	0	0	0	0	0
otu2973:Flavobacterium_algicola:Flavobacterium_aquatile:Flavobacterium_aquidurense:Flavobacterium_chungbukense:Flavobacterium_compostarboris:Flavobacterium_croceum:Flavobacterium_cucumis:Flavobacterium_defluvii:Flavobacterium_denitrificans:Flavobacterium_flevense:Flavobacterium_fluvii:Flavobacterium_frigidarium:Flavobacterium_frigidimaris:Flavobacterium_glycines:Flavobacterium_granuli:Flavobacter…	0	0	0	0	0	0	0	0	0	0	0	0	0	0	0	0	0	0	0	0	0	0	0	0	0	0	0.01	0	0	0	0	0	0	0	0	0	0	0	0	0	0	0	0	0	0	0	0	0	0
otu3068:Flavobacterium_xinjiangense	0.01	0	0	0	0	0	0	0	0	0	0	0	0	0	0	0	0	0	0	0	0	0	0	0	0	0	0	0	0	0	0	0	0	0	0	0	0	0	0	0	0	0	0	0	0	0	0	0	0
otu3191:Flavobacterium_arcticum:Flavobacterium_degerlachei:Flavobacterium_frigoris:Flavobacterium_gillisiae	0	0	0	0	0	0	0	0	0	0	0.01	0	0	0	0	0	0	0	0	0	0	0	0	0	0	0	0	0	0	0	0	0	0	0	0	0	0	0	0	0	0	0	0	0.01	0	0	0	0	0
otu449:Flavobacterium_antarcticum:Flavobacterium_aquidurense:Flavobacterium_arcticum:Flavobacterium_banpakuense:Flavobacterium_columnare:Flavobacterium_degerlachei:Flavobacterium_dongtanense:Flavobacterium_frigoris:Flavobacterium_gelidilacus:Flavobacterium_gillisiae:Flavobacterium_hercynium:Flavobacterium_johnsoniae:Flavobacterium_kamogawaensis:Flavobacterium_limicola:Flavobacterium_ponti:Flavoba…	0	0	0	0	0	0	0	0	0	0	0	0	0	0	0	0	0	0	0	0	0	0	0	0	0	0	0	0	0	0	0	0	0	0	0	0	0	0	0	0	0	0	0	0	0	0.01	0	0	0
otu596:Flavobacterium_algicola	0	0	0	0	0	0	0	0	0	0	0	0	0	0	0	0	0	0	0	0	0	0	0	0	0.01	0	0	0	0.01	0	0	0	0	0	0	0	0	0	0	0	0	0	0	0	0	0	0	0	0
otu598:Flavobacterium_chungbukense:Flavobacterium_johnsoniae	0	0	0	0	0	0	0	0	0	0	0	0	0	0	0	0	0	0	0	0	0	0	0	0	0	0	0	0	0	0	0	0	0	0	0	0	0	0	0	0	0	0	0	0	0	0	0	0.01	0
otu755:Flavobacterium_algicola	0	0	0	0	0	0	0	0	0	0	0	0	0	0	0	0	0	0	0	0	0	0	0	0	0	0	0	0	0	0	0	0	0	0	0	0	0	0	0	0	0	0	0	0	0	0	0	0	0
otu924:Flavobacterium_algicola:Flavobacterium_anatoliense:Flavobacterium_antarcticum:Flavobacterium_aquatile:Flavobacterium_aquidurense:Flavobacterium_beibuense:Flavobacterium_branchiophilum:Flavobacterium_caeni:Flavobacterium_degerlachei:Flavobacterium_denitrificans:Flavobacterium_enshiense:Flavobacterium_filum:Flavobacterium_fluvii:Flavobacterium_frigidarium:Flavobacterium_frigidimaris:Flavobac…	0	0	0	0	0	0	0	0	0	0	0	0	0	0	0	0	0	0	0	0	0	0	0	0	0	0	0	0	0	0	0	0	0	0	0	0	0	0	0	0	0	0	0	0	0	0	0	0	0
otu954:Flavobacterium_frigidarium	0	0	0	0	0	0	0	0	0	0	0	0	0	0	0	0	0	0	0	0	0	0	0	0	0	0	0	0	0	0	0	0	0	0	0	0	0	0	0	0	0	0	0	0.02	0	0	0	0	0
Flavobacterium_algicola:Flavobacterium_chungbukense:Flavobacterium_glycines	0	0	0	0	0	0	0	0	0	0	0	0	0	0	0	0	0	0	0	0	0	0	0	0	0	0	0.01	0	0	0	0	0	0	0	0	0	0	0	0	0	0	0	0	0	0	0	0	0	0
Flavobacterium_algicola:Flavobacterium_chungbukense:Flavobacterium_glycines:Flavobacterium_johnsoniae	0	0	0	0	0	0	0	0	0	0	0	0	0	0	0	0	0	0	0	0	0	0	0	0	0	0	0	0	0	0	0	0	0	0	0	0	0	0	0	0	0	0	0	0	0	0	0	0	0
Flavobacterium_algicola:Flavobacterium_chungbukense:Flavobacterium_johnsoniae	0	0	0	0	0	0	0	0	0	0	0	0	0	0	0	0	0	0	0	0	0	0	0	0	0	0	0	0	0	0.01	0	0	0	0	0	0	0	0	0	0	0	0	0	0	0	0	0	0	0
Flavobacterium_algicola:Flavobacterium_chungbukense:Flavobacterium_johnsoniae:Flavobacterium_limicola	0	0	0	0	0	0	0	0	0	0	0	0	0	0	0	0	0.01	0	0	0	0	0	0	0	0	0	0	0	0	0	0	0	0	0	0	0	0	0	0	0	0	0	0	0	0	0	0	0	0
Flavobacterium_algicola:Flavobacterium_chungbukense:Flavobacterium_johnsoniae:Flavobacterium_psychrolimnae	0	0	0	0	0	0	0	0	0	0	0	0	0	0	0	0	0.01	0	0	0	0	0	0	0	0	0	0	0	0	0	0	0	0	0	0	0	0	0	0	0	0	0	0	0	0	0	0	0	0
Flavobacterium_algicola:Flavobacterium_chungbukense:Flavobacterium_psychrolimnae	0	0	0	0	0	0	0	0	0	0.01	0	0	0	0	0	0	0	0	0	0	0	0	0	0	0	0	0	0	0	0	0	0	0	0	0	0	0	0	0	0	0	0	0	0	0	0	0	0	0
Flavobacterium_algicola:Flavobacterium_glycines:Flavobacterium_johnsoniae	0	0	0	0	0	0	0	0	0	0	0	0	0	0	0	0	0	0	0	0	0	0	0	0	0	0	0	0	0	0	0	0	0	0	0	0	0	0	0	0	0	0	0	0	0	0	0	0	0
Flavobacterium_algicola:Flavobacterium_glycines:Flavobacterium_limicola:Flavobacterium_psychrolimnae:Flavobacterium_succinicans	0	0	0	0	0	0	0	0	0	0	0	0	0	0	0	0.01	0	0	0	0	0	0	0	0	0	0	0	0	0	0	0	0	0	0	0	0	0	0	0	0	0	0	0	0	0	0	0	0	0
Flavobacterium_algicola:Flavobacterium_hercynium:Flavobacterium_johnsoniae:Flavobacterium_succinicans	0	0	0	0	0	0	0	0	0	0	0	0	0	0	0	0	0	0	0	0	0	0	0	0	0	0	0	0	0	0	0	0	0	0	0	0	0	0	0	0	0	0.01	0	0	0	0	0	0	0
Flavobacterium_algicola:Flavobacterium_hercynium:Flavobacterium_psychrolimnae:Flavobacterium_succinicans	0	0	0	0	0	0	0	0	0	0	0	0	0	0	0	0	0	0	0	0	0	0	0	0	0	0	0	0	0	0	0	0	0	0	0	0	0	0	0	0	0	0	0	0	0.01	0	0	0	0
Flavobacterium_algicola:Flavobacterium_hercynium:Flavobacterium_succinicans:Flavobacterium_tegetincola	0	0	0	0	0	0	0	0	0	0	0	0	0	0	0	0	0	0	0	0	0	0	0	0	0	0	0	0	0	0	0	0	0	0	0	0	0	0	0	0	0	0	0	0.01	0	0	0	0	0
Flavobacterium_algicola:Flavobacterium_johnsoniae:Flavobacterium_succinicans	0	0	0	0	0	0	0	0	0	0	0	0	0	0	0	0	0	0	0	0	0	0	0	0	0	0	0	0	0	0	0	0	0	0	0	0	0	0	0	0	0	0	0	0	0	0	0	0	0
Flavobacterium_algicola:Flavobacterium_limicola:Flavobacterium_succinicans	0	0	0	0	0	0	0	0	0	0	0	0	0	0	0	0	0	0	0	0	0	0	0	0	0	0	0	0	0	0	0	0	0	0	0	0	0	0	0	0	0	0	0	0	0	0	0	0	0
Flavobacterium_anhuiense	0	0	0	0	0	0	0	0	0	0	0	0	0	0	0	0	0	0	0	0	0	0	0	0	0	0	0	0	0	0	0	0	0	0	0	0	0	0	0	0	0	0	0	0	0	0	0	0	0
Flavobacterium_aquidurense:Flavobacterium_fluvii	0	0	0	0	0	0	0	0	0	0	0	0	0	0	0	0	0.01	0	0	0	0	0	0	0	0	0	0	0	0	0	0	0	0	0	0	0	0	0	0	0	0	0	0	0	0	0	0	0	0
Flavobacterium_aquidurense:Flavobacterium_frigidimaris:Flavobacterium_johnsoniae:Flavobacterium_resistens:Flavobacterium_succinicans	0	0	0	0	0	0	0	0	0	0	0	0	0	0	0	0	0	0	0	0	0	0	0	0	0	0	0	0	0	0	0	0	0	0	0	0	0	0	0	0	0	0	0	0	0	0	0	0	0
Flavobacterium_aquidurense:Flavobacterium_johnsoniae:Flavobacterium_resistens	0	0	0	0	0	0	0	0	0	0	0	0	0	0	0	0	0	0	0	0	0.01	0	0	0	0	0	0	0	0	0	0	0	0	0	0	0	0	0	0	0	0	0	0	0	0	0	0	0	0
Flavobacterium_chungbukense:Flavobacterium_glaciei:Flavobacterium_granuli:Flavobacterium_hydatis:Flavobacterium_johnsoniae:Flavobacterium_limicola:Flavobacterium_succinicans	0	0	0	0	0	0	0	0	0	0	0	0	0	0	0	0.01	0	0	0	0	0	0	0	0	0	0	0	0	0	0	0	0	0	0	0	0	0	0	0	0	0	0	0	0	0	0	0	0	0
Flavobacterium_chungbukense:Flavobacterium_granuli:Flavobacterium_hydatis:Flavobacterium_johnsoniae:Flavobacterium_succinicans	0	0	0	0	0	0	0	0	0	0	0	0	0	0	0.01	0	0	0	0	0	0	0	0	0	0	0	0	0	0	0	0	0	0	0	0	0	0	0	0	0	0	0	0	0	0	0	0	0	0
Flavobacterium_chungbukense:Flavobacterium_hercynium:Flavobacterium_hydatis:Flavobacterium_johnsoniae:Flavobacterium_succinicans	0	0	0	0	0	0	0	0	0	0	0	0	0	0	0	0	0	0	0	0	0	0	0	0	0	0	0	0	0	0	0	0	0	0	0	0	0	0	0	0	0	0	0	0	0	0	0	0	0
Flavobacterium_chungbukense:Flavobacterium_hercynium:Flavobacterium_johnsoniae	0	0	0	0	0	0	0	0	0	0	0	0	0	0	0	0	0	0	0	0	0	0	0	0	0	0	0	0	0	0	0	0	0	0	0	0	0	0	0	0	0	0	0	0	0	0	0	0	0.01
Flavobacterium_compostarboris	0	0	0	0	0	0	0	0	0	0	0	0	0	0.01	0	0	0	0	0	0	0	0	0	0	0	0	0	0	0	0	0	0	0	0	0	0	0	0	0	0	0	0	0	0	0	0	0	0	0
Flavobacterium_flevense:Flavobacterium_limicola	0	0	0	0	0	0	0	0	0	0	0	0	0	0	0	0	0	0	0	0	0	0	0	0	0	0	0.01	0	0	0	0	0	0	0	0	0	0	0	0	0	0	0	0	0	0	0	0	0	0
Flavobacterium_flevense:Flavobacterium_pectinovorum	0	0	0	0	0	0	0	0	0	0	0	0	0	0	0	0	0	0	0	0	0	0	0	0	0	0	0	0	0	0	0	0	0	0	0	0	0	0	0	0	0	0	0	0	0	0	0	0	0
Flavobacterium_frigidimaris:Flavobacterium_johnsoniae:Flavobacterium_pectinovorum	0	0	0	0	0	0	0	0	0	0	0	0	0	0	0	0	0	0	0	0	0	0	0	0	0	0	0	0	0	0	0	0	0	0	0	0	0	0	0	0	0	0	0	0	0	0	0	0	0
Flavobacterium_frigidimaris:Flavobacterium_johnsoniae:Flavobacterium_psychrolimnae:Flavobacterium_succinicans	0	0	0	0	0	0	0	0	0	0	0	0	0	0	0	0	0	0	0	0	0	0	0	0	0	0	0	0	0	0	0	0	0	0	0	0	0	0	0	0	0	0	0	0	0.01	0	0	0	0
Flavobacterium_glaciei	0	0	0	0	0	0	0	0	0	0	0	0	0	0	0	0	0	0	0	0	0	0	0	0	0	0	0.01	0	0	0	0	0	0	0	0	0	0	0	0	0	0	0	0	0	0	0	0	0	0
Flavobacterium_glycines:Flavobacterium_hercynium	0	0	0	0	0	0	0	0	0	0.01	0	0	0	0	0	0	0	0	0	0	0	0	0	0	0	0	0	0	0	0	0	0	0	0	0	0	0	0	0	0	0	0	0	0	0	0	0	0	0
Flavobacterium_hercynium:Flavobacterium_johnsoniae	0	0	0	0	0	0	0	0	0	0	0	0	0	0	0	0	0	0	0	0	0	0	0	0	0	0	0	0	0	0	0	0	0	0	0	0	0	0	0	0	0	0	0	0	0	0	0	0	0
Flavobacterium_johnsoniae:Flavobacterium_succinicans	0	0	0	0	0	0	0	0	0	0	0	0	0	0	0	0	0	0	0	0	0	0	0	0	0	0	0.01	0	0	0	0	0	0	0	0	0	0	0	0	0	0	0	0	0	0	0	0	0	0
Flavobacterium_johnsoniae:Flavobacterium_succinicans:Flavobacterium_tegetincola	0	0	0	0	0	0	0	0	0	0	0	0	0	0	0	0	0	0	0	0	0	0	0	0	0	0	0	0	0	0	0	0	0	0	0	0	0	0	0	0	0	0	0	0	0.01	0	0	0	0
Flavobacterium_limicola:Flavobacterium_pectinovorum:Flavobacterium_tiangeerense	0	0	0	0	0	0	0	0	0	0	0	0	0.01	0	0	0	0	0	0	0	0	0	0	0	0	0	0	0	0	0	0	0	0	0	0	0	0	0	0	0	0	0	0	0	0	0	0	0	0
Flavobacterium_limicola:Flavobacterium_psychrolimnae	0	0	0	0	0	0	0	0	0	0	0	0	0	0	0.01	0	0	0	0	0	0	0	0	0	0	0	0	0	0	0	0	0	0	0	0	0	0	0	0	0	0	0	0	0	0	0	0	0	0
Flavobacterium_limicola:Flavobacterium_succinicans:Flavobacterium_tiangeerense	0	0	0	0	0	0	0	0	0	0	0	0	0	0	0	0	0.01	0	0	0	0	0	0	0	0	0	0	0	0	0	0	0	0	0	0	0	0	0	0	0	0	0	0	0	0	0	0	0	0
Flavobacterium_omnivorum:Flavobacterium_succinicans	0	0	0	0	0	0	0	0	0	0	0	0	0	0	0	0	0	0	0	0	0	0	0	0	0	0	0	0	0	0	0	0	0	0	0	0	0	0	0	0	0	0	0	0.01	0	0	0	0	0
Flavobacterium_segetis:Flavobacterium_succinicans:Flavobacterium_tegetincola	0	0	0	0	0	0	0	0	0	0	0	0	0	0	0	0	0	0	0	0	0	0	0	0	0	0	0	0	0	0	0	0	0	0	0	0	0	0	0	0.01	0	0	0	0	0	0	0	0	0
otu1018:Flavobacterium_degerlachei	0	0	0	0	0	0	0	0	0	0	0	0	0	0	0	0	0	0.01	0	0	0	0	0	0	0	0	0	0	0	0	0	0	0	0	0	0	0	0	0	0	0	0	0	0	0	0	0	0	0
otu1114:Flavobacterium_hauense	0	0	0	0	0	0	0	0	0	0	0	0	0	0	0	0	0	0	0	0	0	0	0	0	0	0	0	0	0	0	0	0	0	0	0	0	0	0	0	0	0	0	0	0	0	0	0	0	0
otu1117:Flavobacterium_cucumis:Flavobacterium_filum	0	0	0	0	0	0	0	0	0	0	0	0	0	0	0	0	0	0	0	0	0	0	0	0	0	0	0	0	0	0	0	0	0	0	0	0	0	0.01	0	0	0	0	0	0	0	0	0	0	0
otu1123:Flavobacterium_tegetincola	0	0	0	0	0	0	0	0	0	0	0	0	0	0	0	0	0	0	0	0	0	0	0	0	0	0	0	0	0	0	0	0	0	0	0	0	0	0	0	0	0	0	0	0	0	0	0	0	0
otu1146:Flavobacterium_anhuiense:Flavobacterium_antarcticum:Flavobacterium_aquatile:Flavobacterium_aquidurense:Flavobacterium_banpakuense:Flavobacterium_degerlachei:Flavobacterium_denitrificans:Flavobacterium_filum:Flavobacterium_fluvii:Flavobacterium_frigidarium:Flavobacterium_frigidimaris:Flavobacterium_frigoris:Flavobacterium_fryxellicola:Flavobacterium_gelidilacus:Flavobacterium_gillisiae:Fla…	0	0	0	0	0	0	0	0	0.01	0	0	0	0	0	0	0	0	0	0	0	0	0	0	0	0	0	0	0	0	0	0	0	0	0	0	0	0	0	0	0	0	0	0	0	0	0	0	0	0
otu1154:Flavobacterium_algicola:Flavobacterium_cucumis	0	0	0	0	0	0	0	0	0	0	0	0	0	0	0	0	0	0	0	0	0	0	0	0	0	0	0	0	0	0	0	0	0	0	0	0	0	0	0	0	0	0	0	0	0	0	0	0	0
otu1158:Flavobacterium_hauense	0	0	0	0	0	0	0	0	0	0	0	0	0	0	0	0	0	0	0	0	0	0	0	0	0	0	0	0	0	0	0	0	0	0	0	0	0	0	0	0	0	0	0	0	0	0	0	0	0
otu1159:Flavobacterium_algicola	0	0	0	0	0	0	0	0	0	0	0	0	0	0	0	0	0	0	0	0	0	0	0	0	0	0	0	0	0	0	0	0	0	0	0	0	0	0	0	0	0	0	0	0	0	0	0	0	0
otu1229:Flavobacterium_algicola	0	0	0	0	0	0	0	0	0	0	0	0	0	0	0	0	0	0	0	0	0	0	0	0	0	0	0	0	0.01	0	0	0	0	0	0	0	0	0	0	0	0	0	0	0	0	0	0	0	0
otu123:Flavobacterium_aquatile	0	0	0	0	0	0	0	0	0	0	0	0	0	0	0.01	0	0	0	0	0	0	0	0	0	0	0	0	0	0	0	0	0	0	0	0	0	0	0	0	0	0	0	0	0	0	0	0	0	0
otu1230:Flavobacterium_rivuli	0	0	0	0	0	0	0	0	0	0	0	0	0	0	0	0	0	0	0	0	0	0	0	0	0	0	0	0	0	0	0	0	0	0	0	0	0	0	0	0	0	0	0.01	0	0	0	0	0	0
otu1259:Flavobacterium_aquatile:Flavobacterium_caeni:Flavobacterium_cauense:Flavobacterium_chungangense:Flavobacterium_columnare:Flavobacterium_dankookense:Flavobacterium_gelidilacus:Flavobacterium_glycines:Flavobacterium_haoranii:Flavobacterium_jumunjinense:Flavobacterium_kamogawaensis:Flavobacterium_pectinovorum:Flavobacterium_psychrophilum:Flavobacterium_soli:Flavobacterium_swingsii:Flavobacte…	0	0	0	0	0	0	0	0	0	0	0	0	0	0.01	0	0	0	0	0	0	0	0	0	0	0	0	0	0	0	0	0	0	0	0	0	0	0	0	0	0	0	0	0	0	0	0	0	0	0
otu1260:Flavobacterium_hydatis	0	0	0	0	0.01	0	0	0	0	0	0	0	0	0	0	0	0	0	0	0	0	0	0	0	0	0	0	0	0	0	0	0	0	0	0	0	0	0	0	0	0	0	0	0	0	0	0	0	0
otu1278:Flavobacterium_algicola:Flavobacterium_psychrolimnae	0	0	0	0	0	0	0	0	0	0	0	0	0	0	0	0	0	0	0	0	0	0	0	0.01	0	0	0	0	0	0	0	0	0	0	0	0	0	0	0	0	0	0	0	0	0	0	0	0	0
otu1336:Flavobacterium_antarcticum:Flavobacterium_banpakuense:Flavobacterium_cauense:Flavobacterium_columnare:Flavobacterium_degerlachei:Flavobacterium_dongtanense:Flavobacterium_fontis:Flavobacterium_frigoris:Flavobacterium_fryxellicola:Flavobacterium_gillisiae:Flavobacterium_haoranii:Flavobacterium_hercynium:Flavobacterium_micromati:Flavobacterium_saliperosum:Flavobacterium_squillarum:Flavobact…	0	0	0	0	0	0	0	0	0	0	0	0	0	0	0	0	0	0	0	0	0	0	0	0	0	0	0	0	0	0	0	0	0	0	0	0	0	0	0	0	0	0	0	0	0	0	0.01	0	0
otu1376:Flavobacterium_degerlachei	0	0	0	0	0	0	0	0	0	0	0	0	0	0	0	0.01	0	0	0	0	0	0	0	0	0	0	0	0	0	0	0	0	0	0	0	0	0	0	0	0	0	0	0	0	0	0	0	0	0
otu1398:Flavobacterium_ummariense	0	0	0	0	0	0	0	0	0	0	0	0	0	0	0	0	0	0	0	0	0	0	0	0	0	0	0	0	0	0	0	0	0	0	0	0	0	0	0	0	0	0	0	0	0	0	0	0	0
otu1399:Flavobacterium_flevense:Flavobacterium_frigidimaris	0	0	0	0	0	0	0	0	0	0	0	0	0	0	0	0	0	0	0	0	0	0	0	0	0	0	0	0	0	0	0	0	0	0	0	0	0	0	0	0	0	0	0	0	0	0	0	0	0
otu1426:Flavobacterium_fluvii	0	0	0	0	0	0	0	0	0	0	0	0	0	0	0	0.01	0	0	0	0	0	0	0	0	0	0	0	0	0	0	0	0	0	0	0	0	0	0	0	0	0	0	0	0	0	0	0	0	0
otu1456:Flavobacterium_algicola:Flavobacterium_aquatile:Flavobacterium_aquidurense:Flavobacterium_chungbukense:Flavobacterium_columnare:Flavobacterium_compostarboris:Flavobacterium_cucumis:Flavobacterium_defluvii:Flavobacterium_denitrificans:Flavobacterium_flevense:Flavobacterium_fluvii:Flavobacterium_frigidimaris:Flavobacterium_gelidilacus:Flavobacterium_glycines:Flavobacterium_granuli:Flavobact…	0	0	0	0	0	0	0	0	0	0	0	0	0	0	0	0	0	0	0	0	0	0	0	0	0	0	0	0	0	0	0	0	0	0	0	0	0	0	0	0	0	0	0	0	0.01	0	0	0	0
otu1459:Flavobacterium_hauense	0	0	0	0	0	0	0	0	0	0	0	0	0	0	0	0	0	0	0	0	0	0	0	0	0	0	0	0	0	0	0	0	0	0	0	0	0	0	0	0	0	0	0	0	0	0	0	0	0
otu1464:Flavobacterium_aquidurense	0	0	0	0	0	0	0	0	0	0	0	0	0	0	0	0	0	0	0	0	0	0	0	0	0	0	0	0	0	0	0	0	0	0	0	0	0	0	0	0	0.01	0	0	0	0	0	0	0	0
otu1510:Flavobacterium_degerlachei	0	0	0	0	0	0	0	0	0	0	0	0	0	0	0	0	0	0	0	0	0	0	0	0	0	0	0	0	0	0	0	0	0	0	0	0	0	0	0	0	0	0	0	0.01	0	0	0	0	0
otu1562:Flavobacterium_anhuiense:Flavobacterium_degerlachei:Flavobacterium_denitrificans:Flavobacterium_frigidimaris:Flavobacterium_frigoris:Flavobacterium_johnsoniae:Flavobacterium_limicola:Flavobacterium_phragmitis:Flavobacterium_psychrolimnae:Flavobacterium_rakeshii:Flavobacterium_resistens:Flavobacterium_segetis:Flavobacterium_succinicans:Flavobacterium_tiangeerense:Flavobacterium_weaverense	0	0	0	0	0	0	0	0	0	0	0	0	0	0	0	0	0	0	0	0	0	0	0	0	0	0	0	0	0	0	0	0	0	0	0	0	0	0	0	0	0	0	0	0	0	0	0	0	0
otu1567:Flavobacterium_haoranii	0	0	0	0	0	0	0	0	0	0	0	0	0	0	0	0	0	0	0	0	0	0	0	0	0	0	0	0	0	0	0	0	0	0	0	0	0	0	0	0	0	0	0	0	0	0	0	0	0
otu1574:Flavobacterium_limicola	0	0	0	0	0	0	0	0	0	0	0	0	0	0	0	0	0	0.01	0	0	0	0	0	0	0	0	0	0	0	0	0	0	0	0	0	0	0	0	0	0	0	0	0	0	0	0	0	0	0
otu1583:Flavobacterium_hercynium	0	0	0	0	0	0	0	0	0	0	0	0	0	0	0	0	0	0	0	0	0	0	0	0	0	0	0	0	0	0	0	0	0	0	0	0	0	0	0	0	0	0	0	0	0	0	0	0	0
otu159:Flavobacterium_xinjiangense	0	0	0	0	0	0	0	0	0	0	0	0	0	0	0	0	0	0	0	0	0	0	0	0	0	0	0	0	0	0	0	0	0	0	0	0	0	0	0	0	0	0	0	0	0	0	0	0	0
otu1640:Flavobacterium_limicola	0	0	0	0	0	0	0	0	0	0	0	0	0	0	0	0	0	0	0	0	0	0	0	0	0	0	0	0	0	0	0	0	0	0	0	0	0	0	0	0	0	0	0	0.01	0	0	0	0	0
otu1671:Flavobacterium_fluvii	0	0.01	0	0	0	0	0	0	0	0	0	0	0	0	0	0	0	0	0	0	0	0	0	0	0	0	0	0	0	0	0	0	0	0	0	0	0	0	0	0	0	0	0	0	0	0	0	0	0
otu1705:Flavobacterium_caeni:Flavobacterium_columnare	0	0	0	0	0	0	0	0	0	0	0	0	0	0	0	0	0.01	0	0	0	0	0	0	0	0	0	0	0	0	0	0	0	0	0	0	0	0	0	0	0	0	0	0	0	0	0	0	0	0
otu172:Flavobacterium_limicola	0	0	0	0	0	0	0	0	0	0	0	0	0	0	0	0	0	0	0	0	0	0	0	0	0	0	0	0.01	0	0	0	0	0	0	0	0	0	0	0	0	0	0	0	0	0	0	0	0	0
otu1736:Flavobacterium_hercynium	0	0	0	0	0	0	0	0	0	0	0	0	0	0	0	0	0	0	0	0	0	0	0	0	0	0	0	0	0	0	0	0	0	0	0	0	0	0	0	0	0	0	0	0	0	0	0	0	0.01
otu174:Flavobacterium_pectinovorum	0	0	0	0	0	0	0	0	0	0	0	0	0	0	0	0	0	0	0	0	0	0	0	0	0	0	0	0	0	0	0	0	0	0	0	0	0	0	0	0	0	0	0	0	0	0	0	0	0
otu1781:Flavobacterium_frigidimaris:Flavobacterium_limicola	0	0	0	0	0	0	0	0	0	0	0	0	0	0	0	0	0	0	0	0	0	0	0	0	0	0	0	0	0	0	0	0	0	0	0	0	0	0	0	0	0	0	0	0	0	0	0	0	0
otu1790:Flavobacterium_hauense	0	0	0	0	0	0	0	0	0	0	0	0	0	0	0	0	0	0	0	0	0	0	0	0	0	0	0	0	0	0	0	0	0	0	0	0	0	0	0	0	0	0	0	0	0	0	0	0	0
otu1887:Flavobacterium_terrigena	0	0	0	0	0	0	0	0	0	0	0	0	0	0	0	0.01	0	0	0	0	0	0	0	0	0	0	0	0	0	0	0	0	0	0	0	0	0	0	0	0	0	0	0	0	0	0	0	0	0
otu189:Flavobacterium_limicola:Flavobacterium_tegetincola	0	0	0	0	0	0	0	0	0	0	0	0	0	0	0	0	0	0	0	0	0	0	0	0	0.01	0	0	0	0	0	0	0	0	0	0	0	0	0	0	0	0	0	0	0	0	0	0	0	0
otu19:Flavobacterium_subsaxonicum	0	0	0	0	0	0	0	0	0	0	0	0	0	0	0	0	0	0	0	0	0	0	0	0	0	0.01	0	0	0	0	0	0	0	0	0	0	0	0	0	0	0	0	0	0	0	0	0	0	0
otu1924:Flavobacterium_hercynium	0	0	0	0	0	0	0	0	0	0	0	0	0	0	0	0.01	0	0	0	0	0	0	0	0	0	0	0	0	0	0	0	0	0	0	0	0	0	0	0	0	0	0	0	0	0	0	0	0	0
otu1957:Flavobacterium_fluvii:Flavobacterium_frigidimaris:Flavobacterium_psychrolimnae:Flavobacterium_tegetincola	0	0	0	0	0	0	0	0	0	0	0	0	0	0	0	0	0	0	0	0	0	0	0	0	0	0	0	0	0	0	0	0	0	0	0	0	0	0	0	0	0	0	0	0	0	0	0	0.01	0
otu1970:Flavobacterium_anatoliense:Flavobacterium_haoranii:Flavobacterium_marinum	0	0	0	0	0	0	0	0	0	0	0	0	0	0	0	0	0	0	0	0	0	0	0	0	0	0	0	0	0	0	0	0	0	0	0	0	0	0	0	0	0	0	0	0	0	0	0	0	0
otu2023:Flavobacterium_algicola	0	0	0	0	0	0	0	0	0	0	0	0	0	0	0	0	0	0	0	0	0	0	0	0	0	0	0	0	0	0	0	0	0	0	0	0	0	0	0	0	0	0	0	0	0	0	0	0	0
otu2027:Flavobacterium_aquidurense:Flavobacterium_flevense:Flavobacterium_limicola:Flavobacterium_pectinovorum:Flavobacterium_succinicans	0	0	0	0	0	0	0	0	0	0	0	0	0	0	0	0	0	0	0	0	0	0	0	0	0	0	0	0	0	0	0	0	0	0	0	0	0	0	0	0	0	0	0	0	0	0	0	0	0
otu2029:Flavobacterium_algicola:Flavobacterium_anhuiense:Flavobacterium_antarcticum:Flavobacterium_aquatile:Flavobacterium_aquidurense:Flavobacterium_arcticum:Flavobacterium_banpakuense:Flavobacterium_branchiophilum:Flavobacterium_caeni:Flavobacterium_cauense:Flavobacterium_chungbukense:Flavobacterium_columnare:Flavobacterium_compostarboris:Flavobacterium_dankookense:Flavobacterium_defluvii:Flavo…	0	0	0	0	0	0	0	0	0	0	0	0	0	0	0	0	0	0	0	0	0	0	0	0	0	0	0.01	0	0	0	0	0	0	0	0	0	0	0	0	0	0	0	0	0	0	0	0	0	0
otu2058:Flavobacterium_chungbukense:Flavobacterium_hercynium:Flavobacterium_johnsoniae	0	0	0	0	0	0	0	0	0	0	0	0	0	0	0	0.01	0	0	0	0	0	0	0	0	0	0	0	0	0	0	0	0	0	0	0	0	0	0	0	0	0	0	0	0	0	0	0	0	0
otu2075:Flavobacterium_anatoliense	0	0	0	0	0	0	0	0	0	0	0	0	0	0	0	0	0	0	0	0	0	0	0	0	0	0	0	0	0	0	0	0	0	0	0	0	0	0	0	0	0	0	0	0	0	0	0	0	0
otu2085:Flavobacterium_frigoris:Flavobacterium_xanthum	0	0	0	0	0	0	0	0	0	0	0	0	0	0	0	0	0	0	0	0	0	0	0	0	0	0	0	0	0	0	0	0	0	0	0	0	0	0	0	0.01	0	0	0	0	0	0	0	0	0
otu2091:Flavobacterium_kamogawaensis	0	0	0	0	0	0	0	0	0	0	0	0	0	0	0	0.01	0	0	0	0	0	0	0	0	0	0	0	0	0	0	0	0	0	0	0	0	0	0	0	0	0	0	0	0	0	0	0	0	0
otu2094:Flavobacterium_hydatis	0	0	0	0	0	0	0	0	0	0	0	0	0	0.01	0	0	0	0	0	0	0	0	0	0	0	0	0	0	0	0	0	0	0	0	0	0	0	0	0	0	0	0	0	0	0	0	0	0	0
otu2098:Flavobacterium_algicola	0	0	0	0	0	0	0	0	0	0	0	0	0	0	0	0	0	0	0	0	0	0	0	0	0.01	0	0	0	0	0	0	0	0	0	0	0	0	0	0	0	0	0	0	0	0	0	0	0	0
otu2134:Flavobacterium_degerlachei	0	0	0	0	0	0	0	0	0	0	0	0	0	0	0	0	0	0	0	0	0	0	0	0	0	0	0	0	0	0	0	0	0	0	0	0	0	0	0	0	0	0	0	0	0	0	0	0	0
otu2165:Flavobacterium_algicola:Flavobacterium_aquatile:Flavobacterium_aquidurense:Flavobacterium_banpakuense:Flavobacterium_branchiophilum:Flavobacterium_chungbukense:Flavobacterium_compostarboris:Flavobacterium_defluvii:Flavobacterium_denitrificans:Flavobacterium_flevense:Flavobacterium_fluvii:Flavobacterium_frigidarium:Flavobacterium_frigidimaris:Flavobacterium_frigoris:Flavobacterium_fryxelli…	0	0	0	0	0	0	0	0	0	0	0	0	0	0	0	0	0	0	0	0	0	0	0	0	0	0	0	0	0	0	0	0	0	0	0	0	0.01	0	0	0	0	0	0	0	0	0	0	0	0
otu220:Flavobacterium_hauense	0	0	0	0	0	0	0	0	0	0	0	0	0	0	0	0	0	0	0	0	0	0	0	0	0	0	0	0	0	0	0	0	0.01	0	0	0	0	0	0	0	0	0	0	0	0	0	0	0	0
otu2214:Flavobacterium_johnsoniae:Flavobacterium_resistens	0	0	0	0	0	0	0	0	0	0	0	0	0	0	0	0	0	0	0	0	0	0	0	0	0	0	0	0	0	0	0	0	0	0	0	0	0	0	0	0	0	0	0	0	0	0	0	0	0
otu2223:Flavobacterium_algicola	0	0	0	0	0	0	0	0.01	0	0	0	0	0	0	0	0	0	0	0	0	0	0	0	0	0	0	0	0	0	0	0	0	0	0	0	0	0	0	0	0	0	0	0	0	0	0	0	0	0
otu2242:Flavobacterium_rivuli	0	0	0	0	0	0	0	0	0	0	0	0	0	0	0	0	0	0	0	0	0	0	0	0	0	0	0	0	0.01	0	0	0	0	0	0	0	0	0	0	0	0	0	0	0	0	0	0	0	0
otu2262:Flavobacterium_frigoris	0	0	0	0	0	0	0	0	0	0	0	0	0	0	0	0	0	0	0	0	0	0	0	0	0	0	0	0	0	0	0	0	0	0	0	0	0	0	0	0	0	0	0	0	0	0	0	0	0
otu2298:Flavobacterium_chungbukense	0	0	0	0	0	0	0	0	0	0	0	0	0	0	0	0	0	0	0	0	0	0	0	0	0	0	0	0	0	0	0	0	0	0	0	0	0	0	0	0	0	0	0	0	0	0	0	0	0
otu232:Flavobacterium_chungbukense	0	0	0	0	0	0	0	0	0	0	0	0	0	0	0	0	0	0	0	0	0	0	0	0	0.01	0	0	0	0	0	0	0	0	0	0	0	0	0	0	0	0	0	0	0	0	0	0	0	0
otu235:Flavobacterium_algicola:Flavobacterium_aquatile:Flavobacterium_aquidurense:Flavobacterium_banpakuense:Flavobacterium_chungbukense:Flavobacterium_columnare:Flavobacterium_compostarboris:Flavobacterium_defluvii:Flavobacterium_denitrificans:Flavobacterium_flevense:Flavobacterium_fluvii:Flavobacterium_frigidarium:Flavobacterium_frigidimaris:Flavobacterium_frigoris:Flavobacterium_gelidilacus:Fl…	0	0	0	0	0	0	0	0	0	0	0	0	0.01	0	0	0	0	0	0	0	0	0	0	0	0	0	0	0	0	0	0	0	0	0	0	0	0	0	0	0	0	0	0	0	0	0	0	0	0
otu236:Flavobacterium_resistens	0	0	0	0	0	0	0	0	0	0	0	0	0	0	0	0	0	0	0	0	0	0	0	0	0	0	0	0	0	0	0	0	0	0	0	0	0	0	0	0	0	0	0	0	0	0	0	0	0
otu2385:Flavobacterium_flevense:Flavobacterium_fluvii:Flavobacterium_frigidarium:Flavobacterium_frigidimaris:Flavobacterium_fryxellicola:Flavobacterium_hydatis:Flavobacterium_johnsoniae:Flavobacterium_limicola:Flavobacterium_omnivorum:Flavobacterium_pectinovorum:Flavobacterium_reichenbachii:Flavobacterium_succinicans:Flavobacterium_tiangeerense	0	0	0	0	0	0	0	0	0	0	0	0	0	0	0	0	0	0	0	0	0	0	0	0	0.01	0	0	0	0	0	0	0	0	0	0	0	0	0	0	0	0	0	0	0	0	0	0	0	0
otu2427:Flavobacterium_hercynium	0	0	0	0	0	0	0	0	0	0	0	0	0	0	0	0	0	0	0	0	0	0	0	0	0	0	0	0	0	0	0	0	0	0	0	0	0	0	0	0	0	0	0	0	0.01	0	0	0	0
otu2486:Flavobacterium_hercynium	0	0	0	0	0	0	0	0	0	0	0	0	0	0	0	0	0	0	0	0	0	0	0	0	0	0	0	0	0	0	0	0	0	0	0	0	0	0	0	0	0	0	0	0	0	0	0	0	0
otu2490:Flavobacterium_micromati	0	0	0	0	0	0	0	0	0	0	0	0	0	0	0	0	0	0	0	0	0	0	0	0	0	0	0	0	0	0	0	0	0	0.01	0	0	0	0	0	0	0	0	0	0	0	0	0	0	0
otu25:Flavobacterium_anatoliense:Flavobacterium_marinum:Flavobacterium_ummariense	0	0	0	0	0	0	0	0	0	0	0	0	0	0	0	0	0	0	0	0	0	0	0	0	0	0	0	0	0	0	0	0	0	0	0	0	0	0	0	0	0.01	0	0	0	0	0	0	0	0
otu2591:Flavobacterium_algicola	0	0	0	0	0	0	0	0	0	0	0	0	0	0	0	0.01	0	0	0	0	0	0	0	0	0	0	0	0	0	0	0	0	0	0	0	0	0	0	0	0	0	0	0	0	0	0	0	0	0
otu260:Flavobacterium_algicola	0	0	0	0	0	0	0	0	0	0	0	0	0	0	0	0	0	0	0	0	0	0	0	0	0	0	0.01	0	0	0	0	0	0	0	0	0	0	0	0	0	0	0	0	0	0	0	0	0	0
otu262:Flavobacterium_glycines	0	0	0	0	0	0	0	0	0	0	0	0	0	0	0	0	0	0	0	0	0	0	0	0	0	0	0	0	0	0	0	0	0	0	0	0	0	0	0	0	0	0	0	0	0	0	0	0	0
otu2701:Flavobacterium_subsaxonicum	0	0	0	0	0	0	0	0	0.01	0	0	0	0	0	0	0	0	0	0	0	0	0	0	0	0	0	0	0	0	0	0	0	0	0	0	0	0	0	0	0	0	0	0	0	0	0	0	0	0
otu2707:Flavobacterium_omnivorum	0	0	0	0	0	0	0	0	0	0	0	0	0	0	0	0	0	0	0	0	0	0	0	0	0	0	0	0	0	0	0	0	0	0	0	0	0	0	0	0	0	0	0	0	0	0	0	0	0
otu2772:Flavobacterium_antarcticum:Flavobacterium_banpakuense:Flavobacterium_caeni:Flavobacterium_cauense:Flavobacterium_columnare:Flavobacterium_degerlachei:Flavobacterium_enshiense:Flavobacterium_frigoris:Flavobacterium_gelidilacus:Flavobacterium_haoranii:Flavobacterium_hauense:Flavobacterium_micromati:Flavobacterium_rivuli:Flavobacterium_saliperosum:Flavobacterium_soli:Flavobacterium_subsaxoni…	0	0	0	0	0	0	0	0	0	0	0	0	0	0	0	0	0	0	0	0	0	0	0	0	0	0	0	0	0	0	0	0	0	0	0	0	0	0	0	0	0	0	0	0.01	0	0	0	0	0
otu2773:Flavobacterium_johnsoniae	0	0	0	0	0	0	0	0	0	0	0	0	0	0	0	0	0	0	0	0	0	0	0	0	0	0	0	0	0	0	0	0	0	0	0	0	0	0	0	0	0	0	0	0	0	0	0	0	0
otu2823:Flavobacterium_frigidimaris	0	0	0	0	0.01	0	0	0	0	0	0	0	0	0	0	0	0	0	0	0	0	0	0	0	0	0	0	0	0	0	0	0	0	0	0	0	0	0	0	0	0	0	0	0	0	0	0	0	0
otu2865:Flavobacterium_tiangeerense	0	0	0	0	0	0	0	0	0	0	0	0	0	0	0	0	0	0	0	0	0.01	0	0	0	0	0	0	0	0	0	0	0	0	0	0	0	0	0	0	0	0	0	0	0	0	0	0	0	0
otu2879:Flavobacterium_aquidurense	0	0	0	0	0	0	0.01	0	0	0	0	0	0	0	0	0	0	0	0	0	0	0	0	0	0	0	0	0	0	0	0	0	0	0	0	0	0	0	0	0	0	0	0	0	0	0	0	0	0
otu2886:Flavobacterium_xinjiangense	0	0	0	0	0	0	0	0	0	0	0	0	0	0	0	0	0.01	0	0	0	0	0	0	0	0	0	0	0	0	0	0	0	0	0	0	0	0	0	0	0	0	0	0	0	0	0	0	0	0
otu2893:Flavobacterium_frigidarium	0	0	0	0	0	0	0	0	0	0	0	0	0	0	0	0.01	0	0	0	0	0	0	0	0	0	0	0	0	0	0	0	0	0	0	0	0	0	0	0	0	0	0	0	0	0	0	0	0	0
otu2904:Flavobacterium_algicola	0	0	0	0	0	0	0	0	0	0	0	0	0	0	0	0	0	0	0	0	0	0	0	0	0	0	0.01	0	0	0	0	0	0	0	0	0	0	0	0	0	0	0	0	0	0	0	0	0	0
otu293:Flavobacterium_soli	0	0	0	0	0	0	0	0	0	0	0	0	0	0	0	0	0.01	0	0	0	0	0	0	0	0	0	0	0	0	0	0	0	0	0	0	0	0	0	0	0	0	0	0	0	0	0	0	0	0
otu2998:Flavobacterium_cauense:Flavobacterium_columnare:Flavobacterium_micromati:Flavobacterium_tegetincola	0	0	0	0	0	0	0	0	0	0	0	0	0	0	0	0	0	0	0	0	0	0	0	0	0	0	0.01	0	0	0	0	0	0	0	0	0	0	0	0	0	0	0	0	0	0	0	0	0	0
otu3067:Flavobacterium_frigidarium	0	0	0	0	0	0	0	0	0	0	0	0	0	0	0	0	0	0	0	0	0	0	0	0	0	0	0	0	0	0	0	0	0	0	0	0	0	0	0	0	0	0	0	0	0	0	0.01	0	0
otu3081:Flavobacterium_algicola	0	0	0	0	0	0	0	0	0	0	0	0	0	0	0	0	0	0	0	0	0	0	0	0	0	0	0	0	0	0	0	0	0	0	0	0	0	0	0	0	0	0	0	0	0	0	0	0	0.01
otu310:Flavobacterium_pectinovorum:Flavobacterium_tiangeerense	0	0	0	0	0	0	0	0	0	0	0	0	0	0	0	0	0	0	0	0	0	0	0	0	0	0	0	0	0	0	0	0	0	0	0	0	0	0	0	0	0	0	0	0	0	0	0	0	0.01
otu3178:Flavobacterium_hauense	0	0	0	0	0	0	0.01	0	0	0	0	0	0	0	0	0	0	0	0	0	0	0	0	0	0	0	0	0	0	0	0	0	0	0	0	0	0	0	0	0	0	0	0	0	0	0	0	0	0
otu3187:Flavobacterium_algicola:Flavobacterium_fluvii:Flavobacterium_granuli	0	0	0	0	0	0	0	0	0	0	0	0	0	0	0	0.01	0	0	0	0	0	0	0	0	0	0	0	0	0	0	0	0	0	0	0	0	0	0	0	0	0	0	0	0	0	0	0	0	0
otu324:Flavobacterium_succinicans:Flavobacterium_tegetincola	0	0	0	0	0	0	0	0	0	0	0	0	0	0	0	0	0	0	0.01	0	0	0	0	0	0	0	0	0	0	0	0	0	0	0	0	0	0	0	0	0	0	0	0	0	0	0	0	0	0
otu37:Flavobacterium_xinjiangense	0	0	0	0	0	0	0	0	0	0	0	0	0	0	0	0	0	0	0	0	0	0	0	0	0	0	0	0	0.01	0	0	0	0	0	0	0	0	0	0	0	0	0	0	0	0	0	0	0	0
otu404:Flavobacterium_hydatis	0	0	0	0	0.01	0	0	0	0	0	0	0	0	0	0	0	0	0	0	0	0	0	0	0	0	0	0	0	0	0	0	0	0	0	0	0	0	0	0	0	0	0	0	0	0	0	0	0	0
otu473:Flavobacterium_subsaxonicum	0	0	0	0	0	0	0	0	0	0	0	0	0	0	0	0	0	0	0	0	0	0	0	0	0.01	0	0	0	0	0	0	0	0	0	0	0	0	0	0	0	0	0	0	0	0	0	0	0	0
otu48:Flavobacterium_limicola	0	0	0	0	0	0	0	0	0	0	0	0	0	0	0	0	0	0	0	0	0	0	0	0	0	0.01	0	0	0	0	0	0	0	0	0	0	0	0	0	0	0	0	0	0	0	0	0	0	0
otu483:Flavobacterium_frigoris	0	0	0	0	0	0	0	0	0	0	0	0	0	0	0	0	0	0	0	0	0	0	0	0	0	0	0	0	0	0	0	0	0	0	0	0	0	0	0	0	0	0	0	0	0	0	0	0	0
otu495:Flavobacterium_algicola	0	0	0	0	0	0	0	0	0	0	0	0	0	0	0	0	0	0	0	0	0	0	0	0	0	0	0	0	0	0	0	0	0	0	0	0	0	0	0	0	0	0	0	0	0.01	0	0	0	0
otu529:Flavobacterium_johnsoniae	0	0	0	0	0	0	0	0	0	0	0	0	0	0	0	0	0	0	0	0	0	0	0	0	0	0.01	0	0	0	0	0	0	0	0	0	0	0	0	0	0	0	0	0	0	0	0	0	0	0
otu582:Flavobacterium_anhuiense:Flavobacterium_aquatile:Flavobacterium_aquidurense:Flavobacterium_flevense:Flavobacterium_fluvii:Flavobacterium_frigidimaris:Flavobacterium_granuli:Flavobacterium_hydatis:Flavobacterium_johnsoniae:Flavobacterium_limicola:Flavobacterium_pectinovorum:Flavobacterium_phragmitis:Flavobacterium_psychrolimnae:Flavobacterium_psychrophilum:Flavobacterium_resistens:Flavobact…	0	0	0	0	0	0	0	0	0	0	0	0	0	0	0	0	0	0	0	0	0	0	0	0	0	0	0	0	0	0	0	0	0	0	0	0	0	0	0	0	0	0	0	0	0	0	0	0	0
otu595:Flavobacterium_jumunjinense:Flavobacterium_xanthum	0	0	0	0	0	0	0	0	0	0	0	0	0	0	0	0	0	0	0	0	0	0	0	0	0	0	0	0.01	0	0	0	0	0	0	0	0	0	0	0	0	0	0	0	0	0	0	0	0	0
otu625:Flavobacterium_chungbukense:Flavobacterium_johnsoniae	0	0	0	0	0	0	0	0	0	0	0	0	0	0	0	0	0	0	0	0	0	0	0	0	0	0	0	0	0	0	0	0	0	0	0	0	0	0	0	0	0	0	0	0	0	0	0	0	0
otu641:Flavobacterium_psychrolimnae	0	0	0	0	0	0	0	0	0	0	0	0	0	0	0	0	0	0	0	0	0	0	0	0	0	0	0	0	0	0	0	0	0	0	0	0	0	0	0	0	0	0	0	0	0	0	0	0	0
otu661:Flavobacterium_succinicans	0	0	0	0	0	0	0	0	0	0	0	0	0	0	0	0	0	0	0	0	0	0	0	0	0	0	0	0	0	0	0	0	0	0	0	0	0	0	0	0	0	0	0	0	0	0	0	0	0
otu669:Flavobacterium_aquatile	0	0	0	0	0	0	0	0	0	0	0	0	0	0	0	0	0	0	0	0	0	0	0	0	0	0	0	0	0	0	0	0	0	0	0	0	0	0	0	0	0	0	0	0	0	0	0	0	0
otu694:Flavobacterium_hauense	0	0	0	0	0	0	0	0	0	0	0	0	0	0	0	0.01	0	0	0	0	0	0	0	0	0	0	0	0	0	0	0	0	0	0	0	0	0	0	0	0	0	0	0	0	0	0	0	0	0
otu724:Flavobacterium_antarcticum:Flavobacterium_chungbukense:Flavobacterium_frigidarium:Flavobacterium_frigoris:Flavobacterium_granuli:Flavobacterium_hauense:Flavobacterium_johnsoniae:Flavobacterium_limicola:Flavobacterium_phragmitis:Flavobacterium_psychrolimnae:Flavobacterium_reichenbachii:Flavobacterium_resistens:Flavobacterium_succinicans:Flavobacterium_swingsii:Flavobacterium_xanthum:Flavoba…	0	0	0	0	0	0	0	0	0	0	0	0	0	0	0	0	0	0	0	0	0	0	0	0	0	0	0	0	0	0	0	0	0	0	0	0	0	0	0	0	0	0	0	0	0	0	0	0	0
otu725:Flavobacterium_psychrophilum	0	0	0	0	0	0	0	0	0	0	0	0	0	0	0	0.01	0	0	0	0	0	0	0	0	0	0	0	0	0	0	0	0	0	0	0	0	0	0	0	0	0	0	0	0	0	0	0	0	0
otu734:Flavobacterium_aciduliphilum	0	0	0	0	0	0	0	0	0	0	0	0	0	0	0	0	0	0	0	0	0	0	0	0	0	0.01	0	0	0	0	0	0	0	0	0	0	0	0	0	0	0	0	0	0	0	0	0	0	0
otu749:Flavobacterium_algicola	0	0	0	0	0	0	0	0	0	0	0	0	0	0	0	0	0	0	0	0	0	0	0	0	0	0	0	0	0	0	0	0	0	0	0	0	0	0	0	0	0	0	0	0	0	0	0	0	0
otu81:Flavobacterium_columnare:Flavobacterium_glaciei:Flavobacterium_segetis	0	0	0	0	0	0	0	0	0	0	0	0	0	0.01	0	0	0	0	0	0	0	0	0	0	0	0	0	0	0	0	0	0	0	0	0	0	0	0	0	0	0	0	0	0	0	0	0	0	0
otu950:Flavobacterium_algicola:Flavobacterium_succinicans	0	0	0	0	0	0	0	0	0	0	0	0	0	0	0	0	0	0	0	0	0	0	0	0	0	0	0	0	0	0	0	0	0	0	0	0	0	0	0	0	0	0	0	0	0	0	0	0	0
otu955:Flavobacterium_hydatis:Flavobacterium_subsaxonicum	0	0	0	0	0	0	0	0	0	0	0	0	0	0	0	0	0	0	0	0	0	0	0	0	0	0	0	0	0	0	0	0	0	0	0	0	0	0	0	0	0	0	0	0	0	0	0	0	0
otu967:Flavobacterium_xanthum	0	0	0	0	0	0	0	0	0	0	0	0	0	0	0	0	0	0	0	0	0	0	0	0	0	0	0	0	0	0	0	0	0	0	0	0	0	0	0	0	0	0	0	0	0	0	0	0	0
otu980:Flavobacterium_algicola	0	0	0	0	0	0	0	0	0	0	0	0	0	0	0	0	0.01	0	0	0	0	0	0	0	0	0	0	0	0	0	0	0	0	0	0	0	0	0	0	0	0	0	0	0	0	0	0	0	0
Myroides_odoratimimus	0	0	0	0	0	0	0	0	0	0	0	0	0	0	0	0	0	0	0	0	0	0	0	0	0	0	0	0	0	0	0	0	0	0	0	0	0	0	0	0	0	0	0	0	0	0	0	0	0
otu2243:Myroides_odoratimimus:Myroides_odoratus:Myroides_pelagicus:Myroides_phaeus:Myroides_profundi	0	0	0	0	0	0	0	0	0	0	0	0	0	0	0	0	0	0	0	0	0	0	0	0	0	0	0	0	0	0	0	0	0	0	0	0	0	0	0	0	0	0	0	0	0	0	0	0	0
otu2429:Myroides_odoratus	0	0	0	0	0	0	0	0	0	0	0	0	0	0	0	0	0	0	0	0	0	0	0	0	0	0	0	0	0	0	0	0	0	0	0	0	0	0	0	0	0	0	0	0	0	0	0	0	0
otu1054:Salinimicrobium_marinum	0	0	0	0	0	0	0	0	0	0	0	0	0	0	0.01	0	0	0	0	0	0	0	0	0	0	0	0	0	0	0	0	0	0	0	0	0	0	0	0	0	0	0	0	0	0	0	0	0	0
otu2332:Bergeyella_zoohelcum:Chryseobacterium_antarcticum:Chryseobacterium_anthropi:Chryseobacterium_aquaticum:Chryseobacterium_aquifrigidense:Chryseobacterium_balustinum:Chryseobacterium_bovis:Chryseobacterium_caeni:Chryseobacterium_culicis:Chryseobacterium_daecheongense:Chryseobacterium_formosense:Chryseobacterium_gleum:Chryseobacterium_hagamense:Chryseobacterium_haifense:Chryseobacterium_hispa…	0	0	0	0	0	0	0	0	0	0	0.02	0	0.06	0.03	0.01	0.03	0.04	0.02	0	0.01	0.01	0.01	0	0	0	0.01	0.01	0.03	0.01	0.02	0	0	0	0	0	0	0	0	0	0.01	0	0.05	0.01	0	0.02	0.01	0	0.01	0
otu2409:Flavobacterium_algicola:Flavobacterium_anatoliense:Flavobacterium_antarcticum:Flavobacterium_aquidurense:Flavobacterium_beibuense:Flavobacterium_caeni:Flavobacterium_degerlachei:Flavobacterium_denitrificans:Flavobacterium_fluvii:Flavobacterium_frigidarium:Flavobacterium_frigidimaris:Flavobacterium_frigoris:Flavobacterium_haoranii:Flavobacterium_hauense:Flavobacterium_hercynium:Flavobacter…	0	0.02	0	0	0	0	0.03	0	0	0	0	0	0.01	0.02	0	0.01	0	0	0	0	0	0	0	0	0	0	0	0.01	0	0	0	0	0	0	0	0	0	0	0	0	0	0	0	0	0	0	0	0	0
otu384:Flavobacterium_anatoliense:Flavobacterium_anhuiense:Flavobacterium_antarcticum:Flavobacterium_aquidurense:Flavobacterium_beibuense:Flavobacterium_caeni:Flavobacterium_ceti:Flavobacterium_compostarboris:Flavobacterium_degerlachei:Flavobacterium_denitrificans:Flavobacterium_enshiense:Flavobacterium_flevense:Flavobacterium_frigidarium:Flavobacterium_frigidimaris:Flavobacterium_frigoris:Flavob…	0	0	0	0	0	0	0	0	0	0	0	0	0	0	0	0	0	0	0	0	0	0	0	0	0	0	0	0	0	0	0	0	0	0	0	0	0	0	0	0	0	0	0	0	0	0	0	0	0
otu1004:Cellulophaga_fucicola:Cellulophaga_lytica:Cellulophaga_tyrosinoxydans:Flavobacterium_algicola:Flavobacterium_anatoliense:Flavobacterium_antarcticum:Flavobacterium_aquatile:Flavobacterium_aquidurense:Flavobacterium_arcticum:Flavobacterium_beibuense:Flavobacterium_caeni:Flavobacterium_chungbukense:Flavobacterium_compostarboris:Flavobacterium_defluvii:Flavobacterium_degerlachei:Flavobacteriu…	0	0	0	0	0	0	0	0	0	0	0	0	0	0	0	0	0	0	0	0	0	0	0	0	0	0	0	0	0	0	0	0	0	0	0	0	0	0	0	0	0	0	0	0	0	0	0	0	0
otu2643:Chryseobacterium_antarcticum:Chryseobacterium_anthropi:Chryseobacterium_aquaticum:Chryseobacterium_aquifrigidense:Chryseobacterium_arthrosphaerae:Chryseobacterium_aurantiacum:Chryseobacterium_balustinum:Chryseobacterium_bovis:Chryseobacterium_culicis:Chryseobacterium_daecheongense:Chryseobacterium_defluvii:Chryseobacterium_elymi:Chryseobacterium_formosense:Chryseobacterium_gleum:Chryseoba…	0	0	0	0	0	0	0.01	0.02	0	0	0	0	0	0	0	0	0.01	0	0	0	0.01	0	0	0.01	0	0	0	0	0	0	0	0	0	0	0	0	0	0	0	0	0	0	0	0	0	0	0	0	0
otu1963:Empedobacter_brevis:Wautersiella_falsenii	0	0	0	0	0	0	0	0	0	0	0	0	0	0	0	0	0	0	0	0	0	0	0	0	0	0	0	0	0	0	0	0	0	0	0	0	0	0	0	0	0	0	0	0	0	0	0	0	0
otu1348:Flavobacterium_antarcticum:Flavobacterium_aquidurense:Flavobacterium_cauense:Flavobacterium_columnare:Flavobacterium_cucumis:Flavobacterium_degerlachei:Flavobacterium_dongtanense:Flavobacterium_fontis:Flavobacterium_frigoris:Flavobacterium_gillisiae:Flavobacterium_haoranii:Flavobacterium_hercynium:Flavobacterium_johnsoniae:Flavobacterium_micromati:Flavobacterium_ponti:Flavobacterium_salip…	0	0	0	0	0.01	0	0	0.01	0	0	0	0	0	0	0	0	0	0	0	0	0	0	0	0	0	0	0	0	0	0	0	0	0	0	0	0	0	0	0	0	0	0	0	0	0	0.02	0	0	0
otu1499:Empedobacter_brevis:Flavobacterium_aquatile:Flavobacterium_degerlachei:Flavobacterium_filum:Flavobacterium_frigidimaris:Flavobacterium_gelidilacus:Flavobacterium_ponti:Wautersiella_falsenii:Weeksella_virosa	0	0	0	0	0	0	0	0	0	0	0	0	0	0	0	0	0	0	0	0	0	0	0	0	0	0	0	0	0	0	0	0	0	0	0	0	0	0	0	0	0	0	0	0	0	0	0	0	0
otu205:Chryseobacterium_anthropi:Chryseobacterium_aquaticum:Chryseobacterium_aquifrigidense:Chryseobacterium_arthrosphaerae:Chryseobacterium_bovis:Chryseobacterium_culicis:Chryseobacterium_gleum:Chryseobacterium_hagamense:Chryseobacterium_haifense:Chryseobacterium_hispalense:Chryseobacterium_hominis:Chryseobacterium_humi:Chryseobacterium_indologenes:Chryseobacterium_indoltheticum:Chryseobacterium…	0	0	0	0	0	0	0	0	0	0	0	0	0	0	0	0	0	0.01	0	0	0	0	0	0	0	0	0.01	0	0	0	0	0	0	0	0	0	0	0	0	0	0	0	0	0	0	0	0	0	0
otu2064:Chryseobacterium_anthropi:Chryseobacterium_aquaticum:Chryseobacterium_aquifrigidense:Chryseobacterium_arthrosphaerae:Chryseobacterium_balustinum:Chryseobacterium_bovis:Chryseobacterium_culicis:Chryseobacterium_elymi:Chryseobacterium_formosense:Chryseobacterium_gleum:Chryseobacterium_haifense:Chryseobacterium_hispanicum:Chryseobacterium_humi:Chryseobacterium_indologenes:Chryseobacterium_in…	0	0	0	0	0	0	0	0	0	0	0	0	0	0	0.02	0	0	0	0	0	0	0	0	0	0	0	0	0	0	0	0	0	0	0	0	0	0	0	0	0	0	0	0	0	0	0	0	0	0
otu2337:Flavobacterium_antarcticum:Flavobacterium_aquatile:Flavobacterium_aquidurense:Flavobacterium_arcticum:Flavobacterium_banpakuense:Flavobacterium_caeni:Flavobacterium_cauense:Flavobacterium_columnare:Flavobacterium_defluvii:Flavobacterium_degerlachei:Flavobacterium_denitrificans:Flavobacterium_filum:Flavobacterium_frigidarium:Flavobacterium_frigoris:Flavobacterium_fryxellicola:Flavobacteriu…	0	0	0	0	0	0	0	0	0	0	0	0	0	0	0	0	0	0	0	0	0	0	0	0	0	0	0	0	0	0	0	0	0	0	0	0	0	0	0	0	0.02	0	0	0	0	0	0	0	0
Chryseobacterium_anthropi:Chryseobacterium_aquaticum:Chryseobacterium_arthrosphaerae:Chryseobacterium_culicis:Chryseobacterium_gleum:Chryseobacterium_haifense:Chryseobacterium_humi:Chryseobacterium_indologenes:Chryseobacterium_jejuense:Chryseobacterium_proteolyticum:Chryseobacterium_soldanellicola:Chryseobacterium_taichungense:Chryseobacterium_ureilyticum:Elizabethkingia_meningoseptica:Kaistella_…	0	0	0	0	0	0	0	0	0	0	0	0	0	0	0	0	0	0	0	0.01	0	0	0	0	0	0	0	0	0	0	0	0	0	0	0	0	0	0	0	0	0	0	0	0	0	0	0	0	0
Chryseobacterium_anthropi:Chryseobacterium_aquaticum:Chryseobacterium_haifense:Chryseobacterium_hispanicum:Chryseobacterium_indologenes:Chryseobacterium_proteolyticum:Chryseobacterium_soldanellicola:Chryseobacterium_taichungense:Chryseobacterium_ureilyticum:Kaistella_flava:Riemerella_anatipestifer	0	0	0	0	0	0	0	0	0	0	0	0	0	0.01	0	0	0	0	0	0	0	0	0	0	0	0	0	0	0	0	0	0	0	0	0	0	0	0	0	0	0	0	0	0	0	0	0	0	0
Chryseobacterium_anthropi:Chryseobacterium_aquaticum:Chryseobacterium_haifense:Chryseobacterium_humi:Chryseobacterium_indologenes:Chryseobacterium_jejuense:Chryseobacterium_ureilyticum:Elizabethkingia_meningoseptica:Kaistella_flava	0	0	0	0	0	0	0	0	0	0	0	0	0	0.01	0	0	0	0	0	0	0	0	0	0	0	0	0	0	0	0	0	0	0	0	0	0	0	0	0	0	0	0	0	0	0	0	0	0	0
Chryseobacterium_balustinum:Chryseobacterium_piscium:Elizabethkingia_meningoseptica	0	0	0	0	0	0	0.01	0	0	0	0	0	0	0	0	0	0	0	0	0	0	0	0	0	0	0	0	0	0	0	0	0	0	0	0	0	0	0	0	0	0	0	0	0	0	0	0	0	0
Chryseobacterium_indoltheticum:Elizabethkingia_meningoseptica	0	0	0	0	0	0	0	0	0	0	0	0	0	0.01	0	0	0	0	0	0	0	0	0	0	0	0	0	0	0	0	0	0	0	0	0	0	0	0	0	0	0	0	0	0	0	0	0	0	0
otu1207:Bizionia_hallyeonensis:Flavobacterium_cauense:Flavobacterium_columnare:Flavobacterium_frigoris:Flavobacterium_gelidilacus:Flavobacterium_johnsoniae:Flavobacterium_succinicans	0	0	0	0	0	0	0	0	0	0	0	0	0	0	0	0	0	0	0	0	0	0	0	0	0	0	0	0	0	0	0	0	0	0	0	0	0	0	0	0	0	0	0	0	0	0	0	0	0
otu1473:Cellulophaga_fucicola:Cellulophaga_lytica:Cellulophaga_pacifica:Cellulophaga_tyrosinoxydans:Flavobacterium_algicola:Flavobacterium_anatoliense:Flavobacterium_antarcticum:Flavobacterium_aquatile:Flavobacterium_aquidurense:Flavobacterium_caeni:Flavobacterium_cauense:Flavobacterium_chungangense:Flavobacterium_chungbukense:Flavobacterium_columnare:Flavobacterium_compostarboris:Flavobacterium_…	0	0	0	0	0	0	0	0	0	0	0	0	0	0	0	0	0	0	0	0	0	0	0	0	0	0	0	0	0	0	0	0	0	0	0	0	0	0	0	0	0	0	0	0	0	0	0	0	0
otu1511:Chryseobacterium_balustinum:Riemerella_columbipharyngis	0	0	0	0	0	0	0	0	0	0	0	0	0	0	0	0.01	0	0	0	0	0	0	0	0	0	0	0	0	0	0	0	0	0	0	0	0	0	0	0	0	0	0	0	0	0	0	0	0	0
otu1807:Chryseobacterium_arthrosphaerae:Chryseobacterium_gleum:Riemerella_anatipestifer	0	0	0	0	0	0	0	0	0	0	0	0	0	0	0	0	0	0	0	0	0	0	0	0	0	0	0	0	0	0	0	0	0	0	0	0	0	0	0	0	0	0	0	0	0	0	0	0	0
otu2140:Chryseobacterium_antarcticum:Chryseobacterium_anthropi:Chryseobacterium_aquifrigidense:Chryseobacterium_arthrosphaerae:Chryseobacterium_balustinum:Chryseobacterium_caeni:Chryseobacterium_culicis:Chryseobacterium_daecheongense:Chryseobacterium_formosense:Chryseobacterium_gleum:Chryseobacterium_hagamense:Chryseobacterium_haifense:Chryseobacterium_hominis:Chryseobacterium_humi:Chryseobacteri…	0	0	0	0	0	0	0	0	0	0	0	0	0	0	0	0	0	0	0	0	0	0	0	0	0.01	0	0	0	0	0	0	0	0	0	0	0	0	0	0	0	0	0	0	0	0	0	0	0	0
otu2448:Flavobacterium_anhuiense:Flavobacterium_antarcticum:Flavobacterium_aquatile:Flavobacterium_aquidurense:Flavobacterium_arcticum:Flavobacterium_banpakuense:Flavobacterium_beibuense:Flavobacterium_cauense:Flavobacterium_chungbukense:Flavobacterium_columnare:Flavobacterium_cucumis:Flavobacterium_defluvii:Flavobacterium_degerlachei:Flavobacterium_denitrificans:Flavobacterium_dongtanense:Flavob…	0	0	0	0	0	0	0	0	0	0	0	0	0	0	0	0	0	0	0	0	0	0	0	0	0	0	0	0	0	0	0	0.01	0	0	0	0	0	0	0	0	0	0	0	0	0	0	0	0	0
otu2582:Cellulophaga_fucicola:Cellulophaga_lytica:Cellulophaga_tyrosinoxydans:Flavobacterium_algicola:Flavobacterium_anatoliense:Flavobacterium_anhuiense:Flavobacterium_antarcticum:Flavobacterium_aquidurense:Flavobacterium_arcticum:Flavobacterium_beibuense:Flavobacterium_branchiophilum:Flavobacterium_caeni:Flavobacterium_cauense:Flavobacterium_ceti:Flavobacterium_columnare:Flavobacterium_composta…	0	0	0	0	0	0	0	0	0	0	0	0	0	0	0	0	0	0	0	0	0	0	0	0	0	0	0	0	0	0	0	0	0	0	0	0	0	0	0	0	0	0	0	0	0	0	0	0	0
otu2633:Chryseobacterium_bovis:Chryseobacterium_jejuense:Chryseobacterium_joostei:Chryseobacterium_proteolyticum:Chryseobacterium_ureilyticum:Elizabethkingia_anophelis:Elizabethkingia_meningoseptica	0	0	0	0	0	0	0	0	0	0	0	0	0	0	0	0	0	0	0	0	0	0	0	0	0	0.01	0	0	0	0	0	0	0	0	0	0	0	0	0	0	0	0	0	0	0	0	0	0	0
otu2885:Aureimarina_marisflavi:Bizionia_argentinensis:Bizionia_echini:Flavobacterium_aquatile:Flavobacterium_dankookense:Flavobacterium_frigoris:Flavobacterium_johnsoniae:Flavobacterium_kamogawaensis:Flavobacterium_yanchengense:Psychroflexus_torquis:Xanthobacillum_maris	0	0	0	0	0	0	0	0	0	0	0	0	0	0	0	0	0	0	0	0	0	0	0	0	0	0	0	0	0	0	0	0	0	0	0	0	0	0	0	0	0	0	0	0	0	0	0	0	0
otu3151:Flavobacterium_antarcticum:Flavobacterium_frigoris:Flavobacterium_soli:Wautersiella_falsenii	0	0	0	0	0	0	0	0	0	0	0	0	0	0	0	0	0	0	0	0	0	0	0	0	0	0	0	0	0	0	0	0	0	0	0	0	0	0	0	0	0	0	0	0	0	0	0	0	0
otu386:Aequorivita_antarctica:Aequorivita_crocea:Aequorivita_lipolytica:Flavobacterium_psychrophilum	0	0	0	0	0	0	0	0	0	0	0	0	0	0	0.01	0	0	0	0	0	0	0	0	0	0	0	0	0	0	0	0	0	0	0	0	0	0	0	0	0	0	0	0	0	0	0	0	0	0
otu552:Chryseobacterium_antarcticum:Chryseobacterium_anthropi:Chryseobacterium_aquaticum:Chryseobacterium_aquifrigidense:Chryseobacterium_arthrosphaerae:Chryseobacterium_balustinum:Chryseobacterium_bovis:Chryseobacterium_culicis:Chryseobacterium_daecheongense:Chryseobacterium_defluvii:Chryseobacterium_formosense:Chryseobacterium_gleum:Chryseobacterium_greenlandense:Chryseobacterium_haifense:Chrys…	0	0	0	0	0	0	0	0	0	0	0	0	0	0	0	0	0	0	0	0	0	0	0	0	0	0	0	0	0	0	0	0	0	0	0	0	0	0	0	0	0	0	0	0	0	0	0	0	0
otu1579:Wautersiella_falsenii	0	0	0	0	0	0	0	0	0	0	0	0	0	0	0	0	0	0	0	0	0	0	0	0	0	0	0	0	0	0	0	0	0	0	0	0	0	0	0	0	0	0	0	0	0	0	0	0	0
Wautersiella_falsenii	0	0	0	0	0	0	0	0	0	0	0	0	0	0	0	0	0	0	0	0	0	0	0	0	0	0	0	0	0	0	0	0	0	0	0	0	0	0	0	0	0	0	0	0	0	0	0	0	0
otu2672:Wautersiella_falsenii	0	0	0	0	0	0	0	0	0	0	0	0	0	0	0	0	0	0	0	0	0	0	0	0	0	0	0	0	0	0	0	0	0	0	0	0	0	0	0	0	0	0	0	0	0	0	0	0	0
otu2730:Wautersiella_falsenii	0	0	0	0	0	0	0	0	0	0	0	0	0	0	0	0	0	0	0	0	0	0	0	0	0	0	0	0	0	0	0	0	0	0	0	0	0	0	0	0	0	0	0	0	0	0	0	0	0
otu1193:Wautersiella_falsenii	0	0	0	0	0	0	0	0	0	0	0	0	0	0	0	0	0	0	0	0	0	0	0	0	0	0	0	0	0	0	0	0	0	0	0	0	0	0	0	0	0	0	0	0	0	0	0	0	0
otu85:Chitinophaga_sancti	0	0	0	0	0	0	0	0	0	0	0	0	0	0	0	0	0	0	0	0	0	0	0	0	0	0	0	0	0	0	0	0	0	0	0	0	0	0	0	0	0	0	0	0	0	0	0	0	0
Chitinophaga_filiformis:Chitinophaga_ginsengisoli	0	0	0	0	0	0	0	0	0	0	0	0	0	0	0	0	0	0	0	0	0	0	0	0	0	0	0	0	0	0	0	0	0	0	0	0	0	0	0	0	0	0	0	0	0	0	0	0	0
Chitinophaga_pinensis	0	0	0	0	0	0	0	0	0	0	0	0	0	0	0	0	0	0	0	0	0	0	0	0	0	0	0	0	0	0	0	0	0	0	0	0	0	0	0	0	0	0	0	0	0	0	0	0	0
otu2510:Chitinophaga_terrae	0	0	0	0	0	0	0	0	0	0	0	0	0	0	0	0	0	0	0	0	0	0	0	0	0	0	0	0	0	0	0	0	0	0	0	0	0	0	0	0	0	0	0	0	0	0	0	0	0
otu1194:Filimonas_lacunae	0	0	0	0	0	0	0	0	0	0	0	0	0	0	0	0	0	0	0	0	0	0	0	0	0	0	0	0	0	0	0	0	0	0	0	0	0	0	0	0	0	0	0	0	0	0	0	0	0
otu3100:Filimonas_lacunae	0	0	0	0	0	0	0	0	0	0	0	0	0	0	0	0	0	0	0	0	0	0	0	0	0	0	0	0	0	0	0	0	0	0	0	0	0	0	0	0	0	0	0	0	0	0	0	0	0
otu2779:Flavisolibacter_ginsengisoli:Flavisolibacter_ginsengiterrae	0	0	0	0	0	0	0	0	0	0	0	0	0	0	0	0	0	0	0	0	0	0	0	0	0	0	0	0	0	0	0	0	0	0	0	0	0	0	0	0	0	0	0	0	0	0	0	0	0
otu2077:Flavisolibacter_ginsengisoli	0	0	0	0	0	0	0	0	0	0	0	0	0	0	0	0	0	0	0	0	0	0	0	0	0	0	0	0	0	0	0	0	0	0	0	0	0	0	0.01	0	0	0	0	0	0	0	0	0	0
otu2102:Flavisolibacter_ginsengisoli	0	0	0	0	0	0	0	0	0	0	0	0	0	0	0	0	0	0	0	0	0	0	0	0	0	0	0	0	0	0	0	0	0	0	0	0	0	0	0.01	0	0	0	0	0	0	0	0	0	0
otu2728:Flavisolibacter_ginsengisoli:Flavisolibacter_ginsengiterrae	0	0	0	0	0	0	0	0	0	0	0	0	0	0	0	0	0	0	0	0	0	0	0	0	0	0	0	0	0	0	0	0	0	0	0	0	0	0	0	0	0	0	0	0	0	0	0	0.01	0
otu401:Flavisolibacter_ginsengiterrae	0	0	0	0	0	0	0	0	0	0	0	0	0	0	0	0	0	0.01	0	0	0	0	0	0	0	0	0	0	0	0	0	0	0	0	0	0	0	0	0	0	0	0	0	0	0	0	0	0	0
otu387:Flavitalea_gansuensis	0	0	0	0	0	0	0	0	0	0	0	0	0	0	0	0	0	0	0	0.01	0	0	0	0	0	0	0	0	0	0	0	0	0	0	0	0	0	0	0	0	0	0	0	0	0	0	0	0	0
Parasegetibacter_luojiensis	0	0	0	0	0	0	0	0	0	0	0	0	0	0	0	0	0	0	0.01	0.01	0	0	0	0	0	0	0	0	0	0	0	0	0	0	0	0	0	0	0.01	0	0	0	0	0	0	0	0	0	0
otu1529:Sediminibacterium_salmoneum	0	0	0	0	0	0	0	0	0	0	0	0	0	0	0	0	0	0	0	0	0	0	0	0	0	0	0	0	0	0	0	0	0	0	0	0	0	0	0	0	0	0	0	0	0	0	0	0.01	0
otu2667:Terrimonas_pekingensis	0	0	0	0	0	0	0	0	0	0	0	0	0	0	0	0	0	0	0	0	0	0	0	0	0	0	0	0	0	0	0	0	0	0	0	0	0	0.01	0	0	0	0	0	0	0	0	0	0	0
otu146:Filimonas_lacunae:Lacibacter_cauensis	0	0	0	0	0	0	0	0	0	0	0	0	0	0	0	0	0	0	0	0	0	0	0	0	0	0	0	0	0	0	0	0	0	0	0	0	0	0	0	0	0	0	0	0	0	0	0	0	0
otu2141:Flavisolibacter_ginsengisoli:Flavisolibacter_ginsengiterrae:Niastella_populi	0	0	0	0	0	0	0	0	0	0	0	0	0	0	0	0	0	0	0	0	0	0	0	0	0	0	0	0	0	0	0	0	0	0	0	0	0	0	0	0	0	0	0	0	0	0	0	0	0
otu1784:Algoriphagus_yeomjeoni	0	0	0	0	0	0	0	0	0	0	0	0	0	0	0	0	0	0	0	0	0	0	0	0	0	0	0	0	0	0	0	0	0	0	0	0	0	0	0	0	0	0	0	0	0.01	0	0	0	0
otu2045:Echinicola_vietnamensis	0	0	0	0	0	0	0	0	0	0	0	0	0	0	0	0	0	0	0	0	0	0	0	0	0	0	0	0	0	0	0	0	0	0	0	0	0	0	0	0	0	0	0	0	0	0	0	0	0
otu457:Echinicola_shivajiensis:Echinicola_vietnamensis	0	0	0	0	0	0	0	0	0	0	0	0	0	0	0	0	0	0	0	0	0	0	0	0	0	0	0	0	0	0	0	0	0	0	0	0	0	0	0	0	0	0	0	0	0	0	0	0	0
otu2683:Adhaeribacter_aerolatus	0	0	0	0	0	0	0	0	0	0	0	0	0	0	0	0	0	0	0	0	0	0	0	0	0	0	0	0	0	0	0	0	0	0	0	0	0	0	0.01	0	0	0	0	0	0	0	0	0	0
otu3053:Adhaeribacter_aquaticus	0	0	0	0	0	0	0	0	0	0	0	0	0	0	0	0	0	0	0	0	0	0	0	0	0	0	0	0	0	0	0	0	0	0	0	0	0	0	0.01	0	0	0	0	0	0	0	0	0	0
Arcicella_rosea	0	0	0	0	0	0	0	0	0	0	0	0	0.01	0	0	0	0	0	0	0	0	0	0	0	0	0	0	0	0	0	0	0	0	0	0	0	0	0	0	0	0	0	0	0	0	0	0	0	0
otu1086:Arcicella_aquatica	0	0	0	0	0	0	0	0	0	0	0	0	0	0	0	0	0	0	0	0	0	0	0	0	0	0	0	0	0	0	0	0	0	0	0	0	0	0	0.01	0	0	0	0	0	0	0	0	0	0
otu2670:Arcicella_rosea	0	0	0	0	0	0	0	0	0	0	0	0	0	0	0.01	0	0	0	0	0	0	0	0	0	0	0	0	0	0	0	0	0	0	0	0	0	0	0	0	0	0	0	0	0	0	0	0	0	0
otu2778:Dyadobacter_hamtensis	0	0	0	0	0	0	0	0	0	0	0	0	0.06	0.01	0.02	0	0.02	0	0.01	0	0	0	0	0	0.01	0.13	0.07	0.01	0.1	0.17	0	0	0	0	0	0	0	0	0	0.01	0.04	0.04	0	0.01	0.01	0	0.01	0	0.01
Dyadobacter_hamtensis	0	0	0	0	0	0	0	0	0	0	0	0	0	0.01	0	0	0	0.01	0	0	0.01	0	0	0	0	0	0	0	0	0.02	0	0	0	0	0	0	0	0	0	0.02	0.05	0.03	0.01	0.03	0.01	0	0	0.04	0.01
otu527:Dyadobacter_hamtensis	0	0	0	0	0	0	0	0	0	0	0	0	0	0	0	0	0	0.01	0	0	0	0	0	0	0	0	0	0	0	0	0	0	0	0	0	0	0	0	0	0	0.01	0.02	0	0	0.02	0.02	0.02	0	0
otu567:Dyadobacter_hamtensis	0	0	0	0	0	0	0	0	0	0	0	0	0	0	0	0	0	0.02	0	0	0	0	0	0	0	0	0	0	0	0	0	0	0	0	0	0	0	0	0	0.01	0	0.01	0	0	0	0.01	0.01	0	0
otu2287:Dyadobacter_alkalitolerans:Dyadobacter_crusticola:Dyadobacter_fermentans:Dyadobacter_ginsengisoli:Dyadobacter_hamtensis:Dyadobacter_koreensis:Dyadobacter_psychrophilus:Dyadobacter_soli	0	0	0	0	0	0	0	0	0	0	0	0	0	0	0	0	0	0	0	0	0	0	0	0	0	0	0	0	0	0	0	0	0	0	0	0	0	0.01	0.05	0	0	0	0	0	0	0	0	0	0
otu1645:Dyadobacter_ginsengisoli	0	0	0	0	0	0	0	0	0	0	0	0	0	0	0	0	0	0	0	0	0	0	0	0	0	0	0	0	0	0	0	0	0	0	0	0	0	0.04	0	0	0	0	0	0	0	0	0	0	0
otu2599:Dyadobacter_alkalitolerans	0	0	0	0	0	0	0	0	0	0	0	0	0.02	0	0	0	0	0	0	0	0	0	0	0	0	0	0	0	0	0.01	0	0	0	0	0	0	0	0	0	0	0	0.01	0	0	0	0	0	0	0
Dyadobacter_psychrophilus	0	0	0	0	0	0	0	0	0	0	0	0	0	0	0	0	0	0	0	0	0	0	0	0	0	0	0.01	0	0.01	0	0	0	0	0	0	0	0	0	0	0	0	0	0	0	0	0	0	0	0
otu1871:Dyadobacter_hamtensis	0	0	0	0	0	0	0.01	0	0	0	0	0	0	0	0	0	0	0	0	0	0	0	0	0	0	0	0	0.01	0	0	0	0	0	0	0	0	0	0	0	0	0	0	0	0	0	0	0	0.01	0
otu208:Dyadobacter_psychrophilus	0	0	0	0	0	0	0	0	0	0	0	0	0	0	0	0	0	0	0	0	0	0	0	0	0	0	0	0	0	0	0	0	0	0	0	0	0.01	0	0	0.01	0	0	0	0	0.01	0	0	0	0
otu1961:Dyadobacter_hamtensis	0	0	0	0	0	0	0	0	0	0	0	0	0	0	0	0	0	0	0	0	0	0	0	0	0	0	0	0.01	0.01	0	0	0	0	0	0	0	0	0	0	0	0	0	0	0	0	0	0	0	0
otu2540:Dyadobacter_alkalitolerans:Dyadobacter_hamtensis	0	0	0	0	0	0	0	0	0	0	0	0	0	0	0	0	0	0	0	0	0	0	0	0	0	0	0.01	0	0	0.01	0	0	0	0	0	0	0	0	0	0	0	0	0	0	0	0	0	0	0
otu2559:Dyadobacter_hamtensis	0	0	0	0	0	0	0	0	0	0	0	0	0.01	0	0.01	0	0	0	0	0	0	0	0	0	0	0	0	0	0	0	0	0	0	0	0	0	0	0	0	0	0	0	0	0	0	0	0	0	0
Dyadobacter_ginsengisoli	0	0	0	0	0	0	0	0	0	0	0	0	0	0	0	0	0	0	0	0	0	0	0	0	0	0	0	0	0	0	0	0	0	0	0	0	0	0	0.01	0	0	0	0	0	0	0	0	0	0
Dyadobacter_koreensis	0	0	0	0	0	0	0	0	0	0	0	0	0	0.01	0	0	0	0	0	0	0	0	0	0	0	0	0	0	0	0	0	0	0	0	0	0	0	0	0	0	0	0	0	0	0	0	0	0	0
otu1926:Dyadobacter_hamtensis	0	0	0	0	0	0	0	0	0	0	0	0	0	0	0	0	0	0	0	0	0	0	0	0	0	0	0	0	0	0	0	0	0	0	0	0	0	0	0	0	0	0	0	0	0	0	0	0	0
otu2266:Dyadobacter_alkalitolerans	0	0	0	0	0	0	0	0.01	0	0	0	0	0	0	0	0	0	0	0	0	0	0	0	0	0	0	0	0	0	0	0	0	0	0	0	0	0	0	0	0	0	0	0	0	0	0	0	0	0
otu2348:Dyadobacter_alkalitolerans:Dyadobacter_psychrophilus	0	0	0	0	0	0	0	0	0	0	0	0	0	0	0	0	0	0	0	0	0	0	0	0	0	0	0.01	0	0	0	0	0	0	0	0	0	0	0	0	0	0	0	0	0	0	0	0	0	0
Hymenobacter_rigui	0	0	0	0	0	0	0	0	0	0	0	0	0.16	0.06	0.03	0.14	0.04	0.07	0	0	0	0	0	0	0	0	0	0	0	0	0	0	0	0	0	0	0	0	0	0	0	0	0	0	0	0	0	0.01	0
otu2943:Hymenobacter_metalli	0	0	0	0	0	0	0	0	0	0	0	0	0.03	0.05	0.03	0.03	0.04	0.02	0	0	0	0	0	0	0	0	0	0	0	0	0.01	0.01	0	0.03	0.01	0.02	0	0	0	0	0	0	0	0	0	0	0	0	0
otu818:Hymenobacter_rigui	0	0	0	0	0	0	0	0	0	0	0	0	0.02	0.02	0.02	0.09	0.01	0.01	0	0	0	0	0	0	0	0	0	0	0	0	0	0	0	0	0	0	0	0	0	0	0	0	0	0	0	0	0	0	0
Hymenobacter_psychrotolerans	0	0	0	0	0	0	0	0	0	0	0	0	0.04	0.02	0.02	0.03	0.03	0.01	0	0	0	0	0	0	0	0	0	0	0	0	0	0	0	0	0	0	0	0	0	0	0	0	0	0	0	0	0	0	0
otu1179:Hymenobacter_metalli	0	0	0	0	0	0	0	0	0	0	0.01	0	0.01	0.02	0	0.02	0.02	0	0	0	0	0	0	0	0	0	0	0	0	0	0	0	0	0.02	0	0.01	0	0.01	0	0	0	0	0	0.01	0	0	0	0	0
otu1293:Hymenobacter_metalli	0	0	0	0	0	0	0	0	0	0	0	0	0	0	0	0.01	0.01	0	0	0	0	0	0	0	0	0	0	0	0	0	0.04	0.03	0	0.02	0	0.01	0	0.01	0	0	0	0	0	0	0	0	0	0	0
otu2877:Hymenobacter_psychrotolerans	0	0	0	0	0	0	0	0	0	0	0	0	0	0	0.01	0	0	0.01	0.01	0.01	0	0.02	0	0	0	0	0	0	0	0	0	0.01	0.01	0.01	0	0	0	0	0.01	0	0	0	0	0	0	0	0	0	0
otu2105:Hymenobacter_metalli	0	0	0	0	0	0	0	0	0	0	0	0	0	0	0	0	0.03	0	0	0	0	0	0	0	0	0	0	0	0	0	0.01	0	0	0.02	0	0	0	0	0	0	0	0	0.02	0	0	0	0	0	0
Hymenobacter_psychrotolerans:Hymenobacter_rigui	0	0	0	0	0	0	0	0	0	0	0	0	0.01	0.02	0	0	0.02	0	0	0	0	0	0	0	0	0	0	0	0	0	0	0	0	0	0	0	0	0	0	0	0	0	0	0	0	0	0	0	0
otu1111:Hymenobacter_actinosclerus:Hymenobacter_aerophilus:Hymenobacter_algoricola:Hymenobacter_antarcticus:Hymenobacter_arizonensis:Hymenobacter_chitinivorans:Hymenobacter_flocculans:Hymenobacter_gelipurpurascens:Hymenobacter_ginsengisoli:Hymenobacter_metalli:Hymenobacter_ocellatus:Hymenobacter_rigui:Hymenobacter_soli	0	0	0	0	0	0	0	0	0	0	0	0	0	0	0	0.01	0	0	0	0	0	0	0	0	0	0	0	0	0	0	0.01	0.01	0.01	0	0	0.01	0	0	0	0	0	0	0	0	0	0	0	0	0
otu2000:Hymenobacter_norwichensis	0	0	0	0	0	0	0	0	0	0	0	0	0	0	0.01	0.01	0	0.02	0	0	0	0	0	0	0	0	0	0	0	0	0	0	0.01	0	0	0	0	0	0	0	0	0	0	0	0	0	0	0	0
otu788:Hymenobacter_gelipurpurascens:Hymenobacter_psychrotolerans:Hymenobacter_rigui	0	0	0	0	0	0	0	0	0	0	0	0	0	0.01	0.02	0	0.02	0	0	0	0	0	0	0	0	0	0	0	0	0	0	0	0	0	0	0	0	0	0	0	0	0	0	0	0	0	0	0	0
otu2199:Hymenobacter_metalli	0	0	0	0	0	0	0	0	0	0	0	0	0	0	0.01	0	0	0	0	0	0	0	0	0	0	0	0	0	0	0	0	0.03	0	0	0	0	0	0	0	0	0	0	0	0	0	0	0	0	0
otu2416:Hymenobacter_metalli	0	0	0	0	0	0	0	0	0	0	0	0	0	0.02	0	0.01	0	0	0	0	0	0	0	0	0	0	0	0	0	0	0	0	0	0.01	0	0	0	0	0	0	0	0	0	0	0	0	0	0	0
otu612:Hymenobacter_metalli	0	0	0	0	0	0	0	0	0	0	0	0	0.02	0	0	0	0	0	0	0	0	0	0	0	0	0	0	0	0	0	0	0.01	0	0.01	0	0	0	0	0	0	0	0	0	0	0	0	0	0	0
Hymenobacter_antarcticus	0	0	0	0	0	0	0	0	0	0	0	0	0	0	0	0	0	0	0	0	0	0	0	0	0.02	0	0	0	0.01	0	0	0	0	0	0	0	0	0	0	0	0	0	0	0	0	0	0	0	0
Hymenobacter_norwichensis	0	0	0	0	0	0	0	0	0	0	0	0	0	0	0.02	0	0.01	0	0	0	0	0	0	0	0	0	0	0	0	0	0	0	0	0	0	0	0	0	0	0	0	0	0	0	0	0	0	0	0
otu1234:Hymenobacter_actinosclerus	0	0	0	0	0	0	0	0	0	0	0	0	0	0.03	0	0	0	0	0	0	0	0	0	0	0	0	0	0	0	0	0	0	0	0	0	0	0	0	0	0	0	0	0	0	0	0	0	0	0
otu2936:Hymenobacter_metalli	0	0	0	0	0	0	0	0	0	0	0	0	0	0	0	0.01	0	0	0	0	0	0	0	0	0	0	0	0	0	0	0	0	0.01	0	0.01	0	0	0	0	0	0	0	0	0	0	0	0	0	0
otu767:Hymenobacter_antarcticus	0	0	0	0	0	0	0	0	0	0	0	0	0	0	0	0	0	0	0	0	0	0	0	0	0	0.02	0	0.01	0	0	0	0	0	0	0	0	0	0	0	0	0	0	0	0	0	0	0	0	0
otu1652:Hymenobacter_ocellatus	0	0	0	0	0	0	0	0	0	0	0	0	0	0	0	0	0	0	0	0	0	0	0	0	0	0	0	0	0	0	0	0	0	0	0	0	0	0	0	0	0	0	0	0	0	0	0	0	0
otu2308:Hymenobacter_metalli	0	0	0	0	0	0	0	0	0	0	0	0	0	0	0	0	0.01	0	0	0	0	0.01	0	0	0	0	0	0	0	0	0	0	0	0	0	0	0	0	0	0	0	0	0	0	0	0	0	0	0
otu2680:Hymenobacter_antarcticus:Hymenobacter_soli	0	0	0	0	0	0	0	0	0	0	0	0	0	0	0	0	0	0	0	0	0	0	0	0	0	0	0	0	0	0	0	0.02	0	0	0	0	0	0	0	0	0	0	0	0	0	0	0	0	0
otu3012:Hymenobacter_norwichensis	0	0	0	0	0	0	0	0	0	0	0	0	0	0	0	0	0	0	0	0	0	0	0	0	0	0	0	0	0	0	0	0	0	0.01	0	0.01	0	0	0	0	0	0	0	0	0	0	0	0	0
otu484:Hymenobacter_metalli	0	0	0	0	0	0	0	0	0	0	0	0	0.01	0.01	0	0	0	0	0	0	0	0	0	0	0	0	0	0	0	0	0	0	0	0	0	0	0	0	0	0	0	0	0	0	0	0	0	0	0
otu775:Hymenobacter_metalli	0	0	0	0	0	0	0	0	0	0	0	0	0	0	0	0	0	0	0	0	0	0	0	0	0	0	0	0	0	0	0	0	0.02	0	0	0	0	0	0	0	0	0	0	0	0	0	0	0	0
Hymenobacter_gelipurpurascens	0	0	0	0	0	0	0	0	0	0	0	0	0	0	0	0.01	0	0	0	0	0	0	0	0	0	0	0	0	0	0	0	0	0	0	0	0	0	0	0	0	0	0	0	0	0	0	0	0	0
Hymenobacter_metalli	0	0	0	0	0	0	0	0	0	0	0	0	0	0	0	0	0	0	0	0	0	0	0	0	0	0	0	0	0	0	0	0	0	0	0	0	0	0	0	0	0	0	0	0	0	0	0	0	0.01
otu1003:Hymenobacter_soli	0	0	0	0	0	0	0	0	0	0	0	0	0	0	0	0	0	0	0	0	0	0	0	0	0	0	0	0	0	0	0	0	0	0	0	0	0	0	0	0	0	0	0	0	0	0	0	0	0
otu1477:Hymenobacter_rigui	0	0	0	0	0	0	0	0	0	0	0	0	0	0	0	0	0	0	0	0	0	0	0	0	0	0	0	0	0	0	0	0.01	0	0	0	0	0	0	0	0	0	0	0	0	0	0	0	0	0
otu1762:Hymenobacter_metalli	0	0	0	0	0	0	0	0	0	0	0	0	0	0	0	0	0	0	0	0	0	0	0	0	0	0	0	0	0	0	0	0.01	0	0	0	0	0	0	0	0	0	0	0	0	0	0	0	0	0
otu1770:Hymenobacter_metalli:Hymenobacter_soli	0	0	0	0	0	0	0	0	0	0	0	0	0	0	0.01	0	0	0	0	0	0	0	0	0	0	0	0	0	0	0	0	0	0	0	0	0	0	0	0	0	0	0	0	0	0	0	0	0	0
otu1773:Hymenobacter_psychrotolerans	0	0	0	0	0	0	0	0	0	0	0	0	0.01	0	0	0	0	0	0	0	0	0	0	0	0	0	0	0	0	0	0	0	0	0	0	0	0	0	0	0	0	0	0	0	0	0	0	0	0
otu1889:Hymenobacter_soli	0	0	0	0	0	0	0	0	0	0	0	0	0	0	0	0	0	0	0	0	0	0	0	0	0	0	0	0	0	0	0	0	0	0	0	0.01	0	0	0	0	0	0	0	0	0	0	0	0	0
otu1904:Hymenobacter_antarcticus	0	0	0	0	0	0	0	0	0	0	0	0	0	0	0	0	0	0	0	0	0	0	0	0	0	0	0	0	0	0	0	0	0.01	0	0	0	0	0	0	0	0	0	0	0	0	0	0	0	0
otu1992:Hymenobacter_psychrotolerans	0	0	0	0	0	0	0	0	0	0	0	0	0	0	0	0.01	0	0	0	0	0	0	0	0	0	0	0	0	0	0	0	0	0	0	0	0	0	0	0	0	0	0	0	0	0	0	0	0	0
otu20:Hymenobacter_aerophilus:Hymenobacter_algoricola:Hymenobacter_antarcticus:Hymenobacter_arizonensis:Hymenobacter_chitinivorans:Hymenobacter_deserti:Hymenobacter_flocculans:Hymenobacter_gelipurpurascens:Hymenobacter_ginsengisoli:Hymenobacter_metalli:Hymenobacter_ocellatus:Hymenobacter_rigui:Hymenobacter_soli	0	0	0	0	0	0	0	0	0	0	0	0	0	0	0	0	0	0	0	0	0	0	0	0	0	0	0	0	0	0	0	0.01	0	0	0	0	0	0	0	0	0	0	0	0	0	0	0	0	0
otu2235:Hymenobacter_soli	0	0	0	0	0	0	0	0	0	0	0	0	0	0.01	0	0	0	0	0	0	0	0	0	0	0	0	0	0	0	0	0	0	0	0	0	0	0	0	0	0	0	0	0	0	0	0	0	0	0
otu2259:Hymenobacter_antarcticus	0	0	0	0	0	0	0	0	0	0	0	0	0	0	0	0	0	0	0	0	0	0	0	0	0	0	0	0	0	0	0	0	0	0	0	0	0	0	0.01	0	0	0	0	0	0	0	0	0	0
otu2483:Hymenobacter_chitinivorans	0	0	0	0	0	0	0	0	0	0	0	0	0	0	0	0.01	0	0	0	0	0	0	0	0	0	0	0	0	0	0	0	0	0	0	0	0	0	0	0	0	0	0	0	0	0	0	0	0	0
otu2518:Hymenobacter_norwichensis	0	0	0	0	0	0	0	0	0	0	0	0	0	0.01	0	0	0	0	0	0	0	0	0	0	0	0	0	0	0	0	0	0	0	0	0	0	0	0	0	0	0	0	0	0	0	0	0	0	0
otu2753:Hymenobacter_soli	0	0	0	0	0	0	0	0	0	0	0	0	0.01	0	0	0	0	0	0	0	0	0	0	0	0	0	0	0	0	0	0	0	0	0	0	0	0	0	0	0	0	0	0	0	0	0	0	0	0
otu2788:Hymenobacter_algoricola:Hymenobacter_metalli:Hymenobacter_rigui	0	0	0	0	0	0	0	0	0	0	0	0	0	0	0.01	0	0	0	0	0	0	0	0	0	0	0	0	0	0	0	0	0	0	0	0	0	0	0	0	0	0	0	0	0	0	0	0	0	0
otu3115:Hymenobacter_rigui	0	0	0	0	0	0	0	0	0	0	0	0	0	0	0	0	0	0	0	0	0	0	0	0	0	0	0	0	0	0	0	0.01	0	0	0	0	0	0	0	0	0	0	0	0	0	0	0	0	0
otu3143:Hymenobacter_metalli	0	0	0	0	0	0	0	0	0	0	0	0	0	0	0	0.01	0	0	0	0	0	0	0	0	0	0	0	0	0	0	0	0	0	0	0	0	0	0	0	0	0	0	0	0	0	0	0	0	0
otu330:Hymenobacter_antarcticus	0	0	0	0	0	0	0	0	0	0	0	0	0	0	0	0	0	0	0	0	0	0	0	0	0	0	0	0	0	0	0	0	0	0	0	0	0	0	0	0	0	0	0	0	0	0	0	0	0
otu482:Hymenobacter_soli	0	0	0	0	0	0	0	0	0	0	0	0	0	0.01	0	0	0	0	0	0	0	0	0	0	0	0	0	0	0	0	0	0	0	0	0	0	0	0	0	0	0	0	0	0	0	0	0	0	0
otu593:Hymenobacter_actinosclerus	0	0	0	0	0	0	0	0	0	0	0	0	0	0	0.01	0	0	0	0	0	0	0	0	0	0	0	0	0	0	0	0	0	0	0	0	0	0	0	0	0	0	0	0	0	0	0	0	0	0
otu63:Hymenobacter_psychrotolerans	0	0	0	0	0	0	0	0	0	0	0	0	0	0	0	0.01	0	0	0	0	0	0	0	0	0	0	0	0	0	0	0	0	0	0	0	0	0	0	0	0	0	0	0	0	0	0	0	0	0
otu774:Hymenobacter_actinosclerus:Hymenobacter_aerophilus	0	0	0	0	0	0	0	0	0	0	0	0	0	0	0	0	0	0	0	0	0	0	0	0	0	0	0	0	0	0	0	0	0	0	0	0	0	0	0	0	0	0	0	0	0	0	0	0	0
otu852:Hymenobacter_soli	0	0	0	0	0	0	0	0	0	0	0	0	0	0	0	0	0	0	0	0	0	0	0	0	0	0	0	0	0	0	0	0	0	0	0	0.01	0	0	0	0	0	0	0	0	0	0	0	0	0
Larkinella_insperata	0	0	0	0	0	0	0	0	0	0	0	0	0	0	0	0	0	0	0	0	0	0	0	0	0	0	0	0	0	0	0	0	0	0	0	0	0	0	0	0	0	0	0	0	0	0	0	0	0
otu1201:Leadbetterella_byssophila	0	0	0	0	0	0	0	0	0	0	0	0	0	0	0	0	0	0	0	0	0	0	0	0	0	0	0	0	0	0	0	0	0	0	0	0	0	0	0	0	0	0	0	0	0	0	0	0	0
otu3092:Leadbetterella_byssophila	0	0	0	0	0	0	0	0	0	0	0	0	0	0	0	0	0	0	0	0	0	0	0	0	0	0	0	0	0	0	0	0	0	0	0	0	0	0	0	0	0	0	0	0	0	0	0	0	0
otu1093:Pontibacter_akesuensis:Pontibacter_niistensis	0	0	0	0	0	0	0	0	0	0	0	0	0	0	0	0	0	0	0	0	0	0	0	0	0	0	0	0	0	0	0	0	0	0	0	0	0	0.01	0	0	0	0	0	0	0	0	0	0	0
otu1432:Pontibacter_korlensis:Pontibacter_populi:Pontibacter_saemangeumensis:Pontibacter_xinjiangensis	0	0	0	0	0	0	0	0	0	0	0	0	0	0.01	0	0	0	0	0	0	0	0	0	0	0	0	0	0	0	0	0	0	0	0	0	0	0	0	0	0	0	0	0	0	0	0	0	0	0
otu2315:Spirosoma_linguale	0	0	0	0	0	0	0	0	0	0	0	0	0	0	0	0	0	0	0	0	0	0	0	0	0	0	0	0	0	0	0	0	0	0	0.01	0	0	0	0	0	0	0	0	0	0	0	0	0	0
otu367:Adhaeribacter_aerolatus:Pontibacter_korlensis:Pontibacter_populi:Pontibacter_xinjiangensis	0	0	0	0	0	0	0	0	0	0	0	0	0	0	0.01	0	0	0.01	0	0	0	0	0	0	0	0	0	0	0	0	0	0	0	0	0	0	0	0	0	0	0	0	0	0	0	0	0	0	0
otu2012:Adhaeribacter_terreus:Hymenobacter_actinosclerus:Hymenobacter_aerophilus:Hymenobacter_algoricola:Hymenobacter_antarcticus:Hymenobacter_arizonensis:Hymenobacter_chitinivorans:Hymenobacter_daecheongensis:Hymenobacter_deserti:Hymenobacter_gelipurpurascens:Hymenobacter_ginsengisoli:Hymenobacter_metalli:Hymenobacter_ocellatus:Hymenobacter_psychrophilus:Hymenobacter_rigui:Hymenobacter_roseosali…	0	0	0	0	0	0	0	0	0	0	0	0	0	0	0	0	0	0	0	0	0	0	0	0	0	0	0	0	0	0	0	0	0	0	0	0.01	0	0	0	0	0	0	0	0	0	0	0	0	0
otu728:Adhaeribacter_aerolatus:Pontibacter_akesuensis:Pontibacter_korlensis:Pontibacter_niistensis:Pontibacter_xinjiangensis	0	0	0	0	0	0	0	0	0	0	0	0	0	0	0	0	0	0	0	0	0	0	0	0	0	0	0	0	0	0	0	0	0	0	0	0	0	0	0.01	0	0	0	0	0	0	0	0	0	0
otu754:Dyadobacter_fermentans:Dyadobacter_psychrophilus:Dyadobacter_soli:Fibrisoma_limi:Leadbetterella_byssophila:Spirosoma_linguale:Spirosoma_spitsbergense	0	0	0	0	0	0	0	0	0	0	0	0	0	0	0	0	0	0	0	0	0	0	0	0	0	0	0	0	0	0	0	0	0	0	0	0	0	0	0	0	0	0	0	0	0	0	0	0	0
otu1541:Rhodothermus_profundi	0	0	0	0	0	0	0	0	0	0	0	0	0	0	0	0	0	0	0	0	0	0	0	0	0	0	0	0	0	0	0	0	0	0	0	0	0	0	0	0	0	0	0	0	0	0	0	0	0
otu920:Salinibacter_ruber	0	0	0	0	0	0	0	0	0	0	0	0	0	0	0	0	0	0	0	0	0	0	0	0	0	0	0	0	0	0	0	0	0	0	0	0	0	0	0	0	0	0	0	0	0	0	0	0	0
otu1849:Mucilaginibacter_daejeonensis	0	0	0	0	0	0	0	0	0	0	0	0	0	0	0	0	0	0	0	0	0	0	0	0	0	0	0	0	0	0	0	0.01	0	0	0	0.01	0	0	0.02	0	0	0	0	0	0	0	0	0	0
otu941:Mucilaginibacter_herbaticus:Mucilaginibacter_litoreus:Mucilaginibacter_rigui	0	0	0	0	0	0	0	0	0	0	0	0	0	0	0	0	0	0	0	0	0	0	0	0	0	0	0	0	0	0	0	0	0	0	0	0	0	0	0	0	0	0	0	0	0	0	0	0	0
Mucilaginibacter_kameinonensis	0	0	0	0	0	0	0	0	0	0	0	0	0	0	0	0	0	0	0	0	0	0	0	0	0	0	0	0	0	0	0	0	0	0	0	0	0	0	0	0	0	0	0	0	0	0	0	0	0
otu1090:Mucilaginibacter_rigui	0	0	0	0	0	0	0	0	0	0	0	0	0	0	0	0	0	0	0	0	0	0	0	0	0.01	0	0	0	0	0	0	0	0	0	0	0	0	0	0	0	0	0	0	0	0	0	0	0	0
otu1131:Mucilaginibacter_oryzae	0	0	0	0	0	0	0	0	0	0	0	0	0	0	0	0	0	0	0	0	0	0	0	0	0	0	0	0	0	0	0	0	0	0	0	0	0	0	0	0	0	0	0	0	0	0	0	0	0
otu1168:Mucilaginibacter_gracilis	0	0	0	0	0	0	0	0	0	0	0	0	0	0	0	0	0	0	0	0	0	0	0	0	0	0	0	0	0	0	0	0	0	0	0	0	0	0	0.01	0	0	0	0	0	0	0	0	0	0
otu3058:Mucilaginibacter_rigui	0	0	0	0	0	0	0	0	0	0	0	0	0	0	0	0	0	0	0	0	0	0	0	0	0	0	0	0	0	0	0	0	0	0	0	0	0	0	0	0	0	0	0	0	0	0	0	0	0
otu977:Mucilaginibacter_daejeonensis:Mucilaginibacter_gracilis	0	0	0	0	0	0	0	0	0	0	0	0	0	0	0.01	0	0	0	0	0	0	0	0	0	0	0	0	0	0	0	0	0	0	0	0	0	0	0	0	0	0	0	0	0	0	0	0	0	0
Nubsella_zeaxanthinifaciens	0	0	0	0	0	0	0.1	0	0.02	0	0.01	0.01	0	0	0	0	0	0	0	0	0	0	0	0	0	0	0	0	0	0	0	0	0	0	0	0	0	0	0	0	0	0	0	0	0	0	0	0	0
otu2476:Nubsella_zeaxanthinifaciens	0	0	0	0	0	0	0.02	0	0	0	0	0	0	0	0	0	0	0	0	0	0	0	0	0	0	0	0.01	0	0	0	0	0	0	0	0	0	0	0	0	0	0	0	0	0	0	0	0	0	0
otu932:Nubsella_zeaxanthinifaciens	0	0	0	0	0	0	0	0	0	0	0	0	0	0	0	0	0	0	0	0	0	0	0	0	0	0	0	0	0	0	0	0	0	0	0	0	0	0	0	0	0	0	0	0	0	0	0	0	0
otu329:Olivibacter_jilunii	0	0	0	0	0	0	0	0	0	0	0	0	0	0	0	0	0	0	0	0	0	0	0	0	0	0	0	0	0	0	0	0	0	0	0	0	0	0	0	0	0	0	0	0	0	0	0	0	0
Olivibacter_jilunii	0	0	0	0	0	0	0	0	0	0	0	0	0	0	0	0	0	0	0	0	0	0	0	0	0	0	0	0	0	0	0	0	0	0	0	0	0	0	0	0	0	0	0	0	0	0	0	0	0
otu12:Olivibacter_soli:Olivibacter_terrae	0	0	0	0	0	0	0	0	0	0	0	0	0	0	0	0	0	0	0	0	0	0	0	0	0	0	0	0	0	0	0	0	0	0	0	0	0	0	0	0	0	0	0	0	0	0	0	0	0
Olivibacter_ginsengisoli	0	0	0	0	0	0	0	0	0	0	0	0	0	0	0	0	0	0	0	0	0	0	0	0	0	0	0	0	0	0	0	0	0	0	0	0	0	0	0	0	0	0	0	0	0	0	0	0	0
otu1302:Olivibacter_soli	0	0	0	0	0	0	0	0	0	0	0	0	0	0	0	0	0	0	0	0	0	0	0	0	0	0	0	0	0	0	0	0	0	0	0	0	0	0	0	0	0	0	0	0	0	0	0	0	0
otu269:Olivibacter_terrae	0	0	0	0	0	0	0	0	0	0	0	0	0	0	0	0	0	0	0	0	0	0	0	0	0	0	0	0	0	0	0	0	0	0	0	0	0	0	0	0	0	0	0	0	0	0	0	0	0
otu490:Olivibacter_ginsengisoli	0	0	0	0	0	0	0	0	0	0	0	0	0	0	0	0	0	0	0	0	0	0	0	0	0	0	0	0	0	0	0	0	0	0	0	0	0	0	0	0	0	0	0	0	0	0	0	0	0
otu987:Olivibacter_terrae	0	0	0	0	0	0	0	0	0	0	0	0	0	0	0	0	0	0	0	0	0	0	0	0	0	0	0	0	0	0	0	0	0	0	0	0	0	0	0	0	0	0	0	0	0	0	0	0	0
otu2001:Parapedobacter_pyrenivorans	0	0	0	0	0	0	0	0	0	0	0	0	0	0	0	0	0	0	0	0	0	0	0	0	0	0	0	0	0	0	0	0	0	0	0	0	0	0	0	0	0	0	0	0	0	0	0	0	0
otu452:Parapedobacter_koreensis	0	0	0	0	0	0	0	0	0	0	0	0	0	0	0	0	0	0	0	0	0	0	0	0	0	0	0	0	0	0	0	0	0	0	0	0	0	0	0	0	0	0	0	0	0	0	0	0	0
otu2481:Parapedobacter_koreensis	0	0	0	0	0	0	0	0	0	0	0	0	0	0	0	0	0	0	0	0	0	0	0	0	0	0	0	0	0	0	0	0	0	0	0	0	0	0	0	0	0	0	0	0	0	0	0	0	0
otu1571:Parapedobacter_soli	0	0	0	0	0	0	0	0	0	0	0	0	0	0	0	0	0	0	0	0	0	0	0	0	0	0	0	0	0	0	0	0	0	0	0	0	0	0	0	0	0	0	0	0	0	0	0	0	0
otu1753:Parapedobacter_composti:Parapedobacter_luteus	0	0	0	0	0	0	0	0	0	0	0	0	0	0	0	0	0	0	0	0	0	0	0	0	0	0	0	0	0	0	0	0	0	0	0	0	0	0	0	0	0	0	0	0	0	0	0	0	0
Pedobacter_duraquae	0	0.04	0	0	0	0	0.01	0	0.02	0	0.01	0	0.06	0.08	0.02	0.05	0.05	0.04	0.03	0.01	0	0	0.01	0	0.01	0.01	0	0	0	0.03	0.03	0.02	0	0.02	0.01	0	0	0	0.02	0.09	0.18	0.39	0.07	0.19	0.17	0.02	0.12	0.21	0.09
Pedobacter_agri	0	0	0	0	0	0	0	0	0	0	0	0	0.07	0.01	0.02	0.03	0.04	0.01	0	0	0	0.01	0	0	0.05	0.06	0.03	0.01	0.05	0.02	0.14	1.34	0.06	0.11	0.01	0.09	0.08	0.05	0.15	0	0	0	0	0	0	0	0	0	0
otu820:Pedobacter_agri	0	0	0	0	0	0	0	0	0	0	0	0	0.05	0.03	0.06	0.05	0.04	0.05	0	0	0	0	0	0	0.29	0.27	0.33	0.27	0.42	0.38	0	0.05	0	0	0	0	0	0	0.01	0	0	0	0.01	0	0	0	0	0	0
Pedobacter_sandarakinus	0	0	0	0	0	0	0	0	0	0	0	0	0	0	0	0	0.02	0	0	0	0	0	0	0	0.14	0.17	0.21	0.19	0.27	0.17	0	0	0	0	0	0	0	0	0	0	0	0	0	0	0	0	0	0	0
otu2855:Pedobacter_agri:Pedobacter_sandarakinus	0	0	0	0	0	0	0	0.01	0	0	0	0	0.08	0.01	0.03	0.05	0.02	0.04	0.11	0.12	0.02	0.04	0.04	0.11	0.05	0.07	0.03	0.02	0.09	0.05	0	0.01	0	0.02	0	0	0	0	0.01	0	0	0	0	0	0.01	0	0	0	0
otu1752:Pedobacter_africanus:Pedobacter_aquatilis:Pedobacter_boryungensis:Pedobacter_caeni:Pedobacter_cryoconitis:Pedobacter_daejeonensis:Pedobacter_duraquae:Pedobacter_ginsengisoli:Pedobacter_hartonius:Pedobacter_heparinus:Pedobacter_himalayensis:Pedobacter_kribbensis:Pedobacter_metabolipauper:Pedobacter_nyackensis:Pedobacter_panaciterrae:Pedobacter_piscium:Pedobacter_rhizospharae:Pedobacter_sol…	0	0	0	0	0	0	0	0	0	0	0	0	0	0	0	0	0	0	0	0	0.03	0	0	0	0.2	0.08	0.14	0.05	0.11	0.14	0	0	0	0	0	0	0	0	0	0.05	0.02	0.02	0	0	0.01	0.01	0.02	0.01	0
otu1282:Pedobacter_duraquae	0	0	0	0	0	0	0	0	0	0	0	0	0.05	0.07	0.11	0.05	0.1	0.02	0	0	0	0	0	0	0	0	0	0	0	0	0	0	0	0	0	0	0	0	0	0.01	0.01	0.02	0.01	0.01	0.01	0.01	0.05	0.06	0
Pedobacter_cryoconitis	0	0.06	0	0	0	0	0.01	0	0	0	0	0	0.02	0.01	0.01	0.08	0.01	0.01	0	0	0	0.01	0	0	0	0	0	0	0.01	0	0.01	0	0	0	0	0	0	0.02	0.02	0.03	0.02	0.08	0.01	0.02	0.01	0	0	0.02	0.01
Pedobacter_piscium	0	0	0.27	0	0.03	0.02	0	0	0	0	0	0	0	0	0	0	0	0	0	0	0	0	0	0	0	0	0	0	0	0	0	0	0	0	0	0	0	0	0	0.01	0.02	0.02	0.01	0.02	0.01	0	0.01	0	0
Pedobacter_westerhofensis	0	0	0	0	0	0	0	0	0	0	0	0	0.05	0.07	0.07	0.11	0.04	0.08	0	0	0	0	0	0	0	0	0	0	0	0	0	0	0	0	0.01	0	0	0	0.01	0	0	0	0	0	0	0	0	0	0
otu3011:Pedobacter_cryoconitis	0	0	0	0	0	0	0	0	0	0	0	0	0	0	0	0	0.01	0	0	0	0	0	0	0	0	0	0	0.01	0	0	0	0	0	0	0	0	0	0	0	0	0.03	0.05	0.01	0.02	0.08	0.01	0.02	0.02	0.02
otu1861:Pedobacter_cryoconitis:Pedobacter_duraquae	0	0	0	0	0	0	0	0	0	0	0	0	0	0	0	0	0	0	0	0	0	0	0	0	0	0	0	0	0	0	0	0	0	0	0	0	0	0	0	0.02	0.02	0.05	0	0.02	0.02	0.01	0.02	0.02	0.02
otu3142:Pedobacter_cryoconitis	0	0	0	0	0	0	0.01	0	0	0	0	0	0.01	0	0	0	0	0	0	0	0	0	0	0	0	0	0	0	0	0	0	0	0	0	0	0	0	0	0	0	0.04	0.07	0.01	0.02	0.02	0.01	0.03	0.01	0.01
Pedobacter_kribbensis	0	0	0	0	0	0	0	0	0	0	0	0	0	0	0	0	0	0	0	0	0.02	0	0	0	0	0.01	0	0	0	0	0	0.01	0	0	0.01	0	0.05	0.03	0.17	0	0	0	0	0.01	0	0	0	0	0
Pedobacter_steynii	0	0	0	0	0	0	0	0	0	0	0	0	0	0	0	0	0	0	0	0	0	0	0	0	0.04	0.03	0.04	0.03	0.04	0.07	0	0	0	0	0	0	0	0	0.01	0	0	0	0	0	0	0	0	0	0
Pedobacter_nyackensis	0	0	0	0	0	0	0.01	0	0	0	0	0	0.02	0	0	0.02	0.01	0	0	0	0	0	0	0	0	0	0	0	0	0	0	0	0	0	0	0	0	0	0	0	0.01	0.05	0	0.01	0.04	0.01	0	0.01	0.01
otu2940:Pedobacter_africanus:Pedobacter_caeni:Pedobacter_cryoconitis:Pedobacter_duraquae:Pedobacter_ginsengisoli:Pedobacter_hartonius:Pedobacter_heparinus:Pedobacter_himalayensis:Pedobacter_metabolipauper:Pedobacter_nyackensis:Pedobacter_panaciterrae:Pedobacter_piscium:Pedobacter_steynii:Pedobacter_westerhofensis	0	0	0	0	0	0	0	0	0	0	0	0	0	0	0	0	0	0	0	0	0	0	0	0	0.02	0	0	0.02	0.03	0.01	0	0	0	0	0	0	0	0	0	0	0.02	0.02	0	0.01	0.01	0	0	0.05	0
otu2251:Pedobacter_africanus:Pedobacter_agri:Pedobacter_aquatilis:Pedobacter_cryoconitis:Pedobacter_daechungensis:Pedobacter_daejeonensis:Pedobacter_duraquae:Pedobacter_ginsengisoli:Pedobacter_heparinus:Pedobacter_kribbensis:Pedobacter_lentus:Pedobacter_metabolipauper:Pedobacter_nyackensis:Pedobacter_panaciterrae:Pedobacter_piscium:Pedobacter_soli:Pedobacter_suwonensis:Pedobacter_terrae:Pedobacte…	0	0	0	0	0	0	0	0	0	0	0	0	0	0	0	0	0	0	0	0	0	0	0	0	0	0	0	0	0	0	0	0	0	0	0	0	0.07	0.05	0.13	0	0	0	0	0	0	0	0	0	0
otu492:Pedobacter_aquatilis	0	0	0	0	0	0	0	0	0	0	0	0	0.04	0.01	0.02	0.04	0.02	0	0	0	0	0	0	0	0	0.01	0.02	0	0	0.02	0	0	0	0	0	0	0	0.01	0.01	0	0	0	0.01	0	0.01	0	0	0	0
otu3045:Pedobacter_agri:Pedobacter_koreensis	0.01	0	0	0	0	0	0	0	0	0	0	0	0.01	0.02	0.01	0.03	0.03	0.03	0	0	0	0	0	0	0	0	0	0	0	0	0	0.05	0	0	0.01	0	0	0	0	0	0	0	0	0	0	0	0	0	0
otu2802:Pedobacter_duraquae	0	0	0	0	0	0	0	0	0	0	0	0	0.01	0	0	0	0	0	0	0	0	0	0	0	0	0	0	0	0	0	0	0	0	0	0	0	0	0	0	0.01	0	0	0	0.04	0.01	0	0	0.03	0.01
Pedobacter_terrae	0	0	0	0	0	0	0	0	0	0	0	0	0	0	0	0	0	0	0	0.02	0	0.01	0	0	0.01	0.01	0.02	0	0	0.02	0	0	0	0	0	0	0.01	0.01	0.08	0	0	0	0	0	0	0	0	0	0
Pedobacter_rhizospharae	0	0	0	0	0	0	0	0	0	0	0	0	0	0	0	0	0	0	0	0	0	0	0	0	0	0	0	0	0	0	0	0	0	0	0	0	0.01	0.01	0.07	0	0	0	0	0	0	0	0	0	0
Pedobacter_cryoconitis:Pedobacter_duraquae	0	0	0	0	0	0	0	0	0	0	0	0	0	0	0	0	0	0	0	0	0	0	0	0	0	0	0	0	0	0	0	0	0	0	0	0	0	0	0	0.02	0	0.03	0.01	0.02	0.01	0	0.01	0	0
Pedobacter_daejeonensis	0	0	0	0	0	0	0	0	0	0	0	0	0	0	0	0.01	0	0	0	0	0	0	0	0	0.01	0.01	0.01	0.03	0	0.03	0	0	0	0	0	0.02	0	0	0	0	0	0	0	0	0	0	0.01	0	0
Pedobacter_ginsengisoli	0	0	0	0	0	0	0	0	0	0	0	0	0	0	0	0	0	0.01	0	0	0	0	0	0	0	0	0	0	0	0	0	0	0	0	0	0	0	0	0.02	0	0	0.02	0	0	0	0	0	0.01	0
Pedobacter_agri:Pedobacter_sandarakinus	0	0	0	0	0	0	0	0	0	0	0	0	0	0	0	0	0	0	0	0	0	0	0	0	0.01	0	0	0.01	0.03	0.04	0	0	0	0	0	0	0	0	0	0	0	0	0	0	0	0	0	0	0
otu1626:Pedobacter_piscium	0	0	0	0	0	0	0	0	0	0	0	0	0	0	0	0	0	0	0.01	0	0	0	0	0	0	0	0	0	0	0	0	0	0	0	0	0	0	0	0	0	0.01	0.01	0	0	0	0	0.01	0	0.01
Pedobacter_duraquae:Pedobacter_himalayensis	0	0	0	0	0	0	0	0	0	0	0	0	0	0	0	0	0	0	0	0	0	0	0	0	0	0	0	0	0	0	0	0	0	0	0	0	0	0	0	0	0.01	0	0	0	0.01	0.01	0	0	0
otu274:Pedobacter_duraquae:Pedobacter_ginsengisoli	0	0	0	0	0	0	0	0	0	0	0	0	0	0	0	0	0	0	0	0	0	0	0	0	0	0	0	0	0	0	0	0	0	0	0	0	0	0	0	0	0	0.02	0	0.01	0	0	0	0	0
otu2167:Pedobacter_soli	0	0	0	0	0	0	0	0	0	0	0	0	0	0	0	0	0	0	0	0	0	0	0	0	0	0	0	0	0	0	0	0	0	0	0	0	0.02	0.02	0.02	0	0	0	0	0	0	0	0	0	0
otu2280:Pedobacter_westerhofensis	0	0	0	0	0	0	0	0	0	0	0	0	0	0.01	0.01	0	0.01	0.02	0	0	0	0	0	0	0	0	0	0	0	0	0	0	0	0	0	0	0	0	0	0	0	0.01	0	0	0	0	0	0	0
otu2937:Pedobacter_himalayensis:Pedobacter_westerhofensis	0	0	0	0	0	0	0	0	0	0	0	0	0	0	0	0	0	0	0	0	0	0	0	0	0	0	0	0	0	0	0	0	0	0	0	0	0	0	0	0	0	0.01	0	0	0	0.01	0	0	0
otu655:Pedobacter_sandarakinus	0	0	0	0	0	0	0	0	0	0	0	0	0	0	0	0	0	0	0	0	0	0	0	0	0.01	0.01	0.01	0	0.01	0.02	0	0	0	0	0	0	0	0	0	0	0	0	0	0	0	0	0	0	0
otu304:Arcticibacter_svalbardensis	0	0	0	0	0	0	0	0	0	0	0.01	0	0	0	0	0	0	0	0	0	0	0	0	0	0	0	0	0	0	0	0	0	0	0	0	0	0	0	0	0	0	0	0	0	0	0	0	0	0
Pedobacter_aquatilis	0	0	0	0	0	0	0	0	0	0	0	0	0	0	0	0	0.01	0	0	0	0	0	0	0	0	0	0	0	0	0.01	0	0	0	0	0	0	0	0	0	0	0	0	0	0	0	0	0	0	0
Pedobacter_boryungensis	0	0	0	0	0	0	0	0	0	0	0	0	0	0	0	0	0	0	0	0	0	0	0	0	0	0	0	0	0	0	0	0	0	0	0	0	0	0.01	0	0.01	0.01	0	0	0	0	0	0	0	0
Pedobacter_himalayensis	0	0	0	0	0	0	0	0	0	0	0	0	0	0	0	0	0	0	0	0	0	0	0	0	0	0	0	0	0	0	0	0	0	0	0	0	0	0	0	0	0	0.01	0	0.01	0.01	0	0.01	0	0
otu2088:Pedobacter_cryoconitis:Pedobacter_heparinus	0	0	0	0	0	0	0	0	0	0	0	0	0	0	0	0	0	0	0	0	0	0	0	0	0	0	0	0	0	0	0.01	0	0	0	0	0	0	0	0.01	0.01	0	0	0	0	0	0	0	0	0
otu2685:Pedobacter_koreensis	0	0	0	0	0	0	0	0	0	0	0	0	0	0	0	0	0	0	0	0	0	0	0	0	0	0	0	0	0	0	0	0	0	0	0	0	0	0	0	0	0	0	0	0.01	0	0	0	0.01	0
otu680:Pedobacter_kribbensis	0	0	0	0	0	0	0	0	0	0	0	0	0	0	0	0.01	0	0	0	0.01	0	0.01	0	0	0	0	0	0	0	0	0	0	0	0	0	0	0	0.01	0	0	0	0	0	0	0	0	0	0	0
otu1606:Pedobacter_heparinus:Pedobacter_insulae:Pedobacter_koreensis:Pedobacter_sandarakinus	0	0	0	0	0	0	0	0	0	0	0	0	0	0	0	0	0	0	0	0	0	0	0	0	0	0	0	0	0	0	0	0	0	0	0	0	0	0	0	0.01	0	0	0	0.01	0	0	0	0	0
otu1975:Pedobacter_africanus:Pedobacter_agri:Pedobacter_alluvionis:Pedobacter_aquatilis:Pedobacter_caeni:Pedobacter_cryoconitis:Pedobacter_daechungensis:Pedobacter_duraquae:Pedobacter_hartonius:Pedobacter_heparinus:Pedobacter_himalayensis:Pedobacter_kribbensis:Pedobacter_metabolipauper:Pedobacter_nyackensis:Pedobacter_panaciterrae:Pedobacter_rhizospharae:Pedobacter_roseus:Pedobacter_soli:Pedobact…	0	0	0	0	0	0	0	0	0	0	0	0	0	0	0	0	0	0	0	0	0	0	0	0	0	0	0	0	0	0	0	0	0	0	0	0	0	0	0.03	0	0	0	0	0	0	0	0	0	0
otu2764:Pedobacter_soli	0	0	0	0	0	0	0	0	0	0	0	0	0	0	0	0	0	0	0	0	0	0	0	0	0	0	0	0	0	0	0	0	0	0	0	0	0	0.01	0.02	0	0	0	0	0	0	0	0	0	0
otu28:Pedobacter_cryoconitis	0	0	0	0	0	0	0	0	0	0	0	0	0	0	0	0	0	0	0	0	0	0	0	0	0	0	0	0	0	0	0	0	0	0	0	0	0	0	0	0	0	0	0	0	0	0	0	0.01	0
otu2866:Pedobacter_terrae	0	0	0	0	0	0	0	0	0	0	0	0	0	0	0	0	0	0	0	0	0	0	0	0	0	0	0.01	0	0.01	0	0	0	0	0	0	0	0	0	0.01	0	0	0	0	0	0	0	0	0	0
otu3023:Pedobacter_ginsengisoli:Pedobacter_panaciterrae	0	0	0	0	0	0	0	0	0	0	0	0	0	0	0	0	0	0	0.01	0	0	0	0	0	0.01	0	0	0	0	0	0	0	0	0	0	0	0	0	0	0	0	0	0.01	0	0	0	0	0	0
otu737:Pedobacter_soli:Pedobacter_terrae	0	0	0	0	0	0	0	0	0	0	0	0	0	0	0	0	0	0	0	0	0	0	0	0	0	0	0	0.01	0	0.01	0	0	0	0	0	0	0.01	0	0	0	0	0	0	0	0	0	0	0	0
Pedobacter_aquatilis:Pedobacter_nyackensis	0	0	0	0	0	0	0	0	0	0	0	0	0	0	0	0	0	0	0	0	0	0	0	0	0	0	0	0	0	0	0	0	0	0	0	0	0	0	0	0	0	0	0	0	0	0	0	0	0
Pedobacter_duraquae:Pedobacter_nyackensis	0	0	0	0	0	0	0	0	0	0	0	0	0	0	0	0	0	0	0	0	0	0	0	0	0	0	0	0	0	0	0	0	0	0	0	0	0	0	0	0.01	0	0	0	0	0	0	0	0	0
Pedobacter_koreensis	0	0	0	0	0	0	0	0	0	0	0	0	0	0.01	0	0	0	0	0	0	0	0	0	0	0	0.01	0	0	0	0	0	0	0	0	0	0	0	0	0	0	0	0	0	0	0	0	0	0	0
otu161:Pedobacter_insulae	0	0	0	0	0	0	0	0	0	0	0	0	0	0	0	0	0.02	0	0	0	0	0	0	0	0	0	0	0	0	0	0	0	0	0	0	0	0	0	0	0	0	0	0	0	0	0	0	0	0
otu1692:Pedobacter_boryungensis:Pedobacter_soli:Pedobacter_terrae	0	0	0	0	0	0	0	0	0	0	0	0	0	0	0	0	0	0	0	0	0	0	0	0	0	0	0	0	0	0	0	0	0	0	0	0	0.01	0	0.01	0	0	0	0	0	0	0	0	0	0
otu2081:Pedobacter_cryoconitis:Pedobacter_duraquae	0	0	0	0	0	0	0	0	0	0	0	0	0	0	0	0	0	0	0	0	0	0	0	0	0	0	0	0	0	0	0	0	0	0	0	0	0	0	0	0	0	0	0	0	0	0	0	0	0
otu2269:Pedobacter_koreensis	0	0	0	0	0	0	0	0	0	0	0	0	0	0	0	0	0	0	0	0	0	0	0	0	0	0	0	0	0	0	0	0	0	0	0	0	0	0	0	0	0	0	0	0.01	0.01	0	0	0	0
otu2821:Pedobacter_rhizospharae	0	0	0	0	0	0	0	0	0	0	0	0	0	0	0	0	0	0.01	0	0	0	0	0	0	0	0	0	0	0	0	0	0	0	0	0	0	0	0	0.01	0	0	0	0	0	0	0	0	0	0
otu3050:Pedobacter_yonginense	0	0	0	0	0	0	0	0	0	0	0	0	0	0	0	0	0	0	0	0	0	0	0	0	0.01	0	0	0	0.01	0	0	0	0	0	0	0	0	0	0	0	0	0	0	0	0	0	0	0	0
otu3190:Pedobacter_bauzanensis	0	0	0	0	0	0	0	0	0	0	0	0	0	0	0	0	0	0	0	0	0	0	0	0	0	0	0	0	0	0	0	0	0	0	0	0	0	0	0	0	0	0	0	0	0	0	0	0	0
otu538:Pedobacter_daejeonensis	0	0	0	0	0	0	0	0	0	0	0	0	0	0	0	0	0	0	0	0	0	0	0	0	0	0.01	0	0	0.01	0	0	0	0	0	0	0	0	0	0	0	0	0	0	0	0	0	0	0	0
otu972:Pedobacter_rhizospharae	0	0	0	0	0	0	0	0	0	0	0	0	0	0	0.01	0.01	0	0	0	0	0	0	0	0	0	0	0	0	0	0	0	0	0	0	0	0	0	0	0	0	0	0	0	0	0	0	0	0	0
Pedobacter_cryoconitis:Pedobacter_himalayensis	0	0	0	0	0	0	0	0	0	0	0	0	0	0	0	0	0	0	0	0	0	0	0	0	0	0	0	0	0	0	0	0	0	0	0	0	0	0	0	0	0	0	0	0	0	0	0	0	0
Pedobacter_daechungensis	0	0	0	0	0	0	0	0	0	0	0	0	0	0	0	0.01	0	0	0	0	0	0	0	0	0	0	0	0	0	0	0	0	0	0	0	0	0	0	0	0	0	0	0	0	0	0	0	0	0
Pedobacter_hartonius	0	0	0	0	0	0	0	0	0	0	0	0	0	0	0	0	0	0	0	0	0	0	0	0	0	0	0	0	0	0	0	0	0	0	0	0	0	0	0	0	0	0	0	0	0	0	0	0	0
Pedobacter_heparinus	0	0	0	0.01	0	0	0	0	0	0	0	0	0	0	0	0	0	0	0	0	0	0	0	0	0	0	0	0	0	0	0	0	0	0	0	0	0	0	0	0	0	0	0	0	0	0	0	0	0
Pedobacter_metabolipauper	0	0	0	0	0	0	0	0	0	0	0	0	0	0	0	0	0	0	0	0	0	0	0	0	0	0	0	0	0	0	0	0	0	0	0	0	0	0	0	0	0	0	0	0.01	0	0	0	0	0
otu1330:Pedobacter_terrae	0	0	0	0	0	0	0	0	0	0	0	0	0	0	0	0	0	0	0	0	0	0	0	0	0	0	0	0.01	0	0	0	0	0	0	0	0	0	0	0	0	0	0	0	0	0	0	0	0	0
otu137:Pedobacter_sandarakinus	0	0	0	0	0	0	0	0	0	0	0	0	0.01	0	0	0	0	0	0	0	0	0	0	0	0	0	0	0	0	0	0	0	0	0	0	0	0	0	0	0	0	0	0	0	0	0	0	0	0
otu1629:Pedobacter_piscium	0	0	0	0	0	0	0	0	0	0	0	0	0	0	0	0	0	0	0	0	0	0	0	0	0	0	0	0	0	0	0	0	0	0	0	0	0	0	0	0	0	0	0	0	0	0	0	0	0
otu1653:Pedobacter_agri	0	0	0	0	0	0	0	0	0	0	0	0	0	0	0	0	0	0	0	0	0	0	0	0	0	0	0	0	0	0	0	0	0	0	0	0.01	0	0	0	0	0	0	0	0	0	0	0	0	0
otu1713:Pedobacter_daejeonensis:Pedobacter_nyackensis	0	0	0	0	0	0	0	0	0	0	0	0	0	0	0	0	0	0	0	0	0	0	0	0	0	0	0	0	0	0	0	0	0	0	0	0	0	0	0	0	0	0	0	0	0	0	0	0	0
otu1913:Pedobacter_cryoconitis:Pedobacter_daejeonensis:Pedobacter_kribbensis	0	0	0	0	0	0	0	0	0	0	0	0	0	0	0	0	0	0	0	0	0	0	0	0	0	0	0	0	0	0	0	0	0	0	0	0	0	0	0	0	0	0	0	0	0	0	0	0	0
otu21:Pedobacter_agri	0	0	0	0	0	0	0	0	0	0	0	0	0	0	0	0	0	0	0	0	0	0	0	0	0	0	0	0	0	0	0	0.01	0	0	0	0	0	0	0	0	0	0	0	0	0	0	0	0	0
otu2642:Pedobacter_tournemirensis	0	0	0	0	0	0	0	0	0	0	0	0	0	0	0	0	0	0	0	0	0	0	0	0	0	0	0	0	0	0	0	0	0	0	0	0	0	0	0	0	0	0	0	0	0	0	0	0	0
otu2795:Pedobacter_aquatilis:Pedobacter_metabolipauper	0	0	0	0	0	0	0	0	0	0	0	0	0	0	0	0	0	0	0	0	0	0	0	0	0	0	0	0	0	0	0	0	0	0	0	0	0	0.01	0	0	0	0	0	0	0	0	0	0	0
otu2833:Pedobacter_daechungensis	0	0	0	0	0	0	0	0	0	0	0	0	0	0	0.01	0	0	0	0	0	0	0	0	0	0	0	0	0	0	0	0	0	0	0	0	0	0	0	0	0	0	0	0	0	0	0	0	0	0
otu2845:Pedobacter_terrae	0	0	0	0	0	0	0	0	0	0	0	0	0	0	0	0	0	0	0	0	0	0	0	0	0	0	0.01	0	0	0	0	0	0	0	0	0	0	0	0	0	0	0	0	0	0	0	0	0	0
otu2875:Pedobacter_sandarakinus	0	0	0	0	0	0	0	0	0	0	0	0	0	0	0	0	0	0	0	0	0	0	0	0	0	0	0	0	0	0.01	0	0	0	0	0	0	0	0	0	0	0	0	0	0	0	0	0	0	0
otu3002:Pedobacter_soli	0	0	0	0	0	0	0	0	0	0	0	0	0	0	0	0	0	0	0	0	0	0	0	0	0	0	0	0	0	0	0	0	0	0	0	0	0	0	0.01	0	0	0	0	0	0	0	0	0	0
otu338:Pedobacter_boryungensis	0	0	0	0	0	0	0	0	0	0	0	0	0	0	0	0	0	0	0	0	0	0	0	0	0	0	0	0	0	0	0	0	0	0	0	0	0	0	0	0	0	0	0	0	0	0	0	0.01	0
otu35:Pedobacter_aquatilis	0	0	0	0	0	0	0	0	0	0	0	0	0	0	0	0	0	0	0	0	0	0	0	0	0	0	0	0	0	0	0	0	0	0	0	0	0	0	0.01	0	0	0	0	0	0	0	0	0	0
otu363:Pedobacter_daechungensis	0	0	0	0	0	0	0	0	0	0	0	0	0	0	0	0	0	0	0	0	0	0	0	0	0	0	0	0	0	0	0	0	0	0	0	0	0.01	0	0	0	0	0	0	0	0	0	0	0	0
otu380:Pedobacter_agri:Pedobacter_sandarakinus	0	0	0	0	0	0	0	0	0	0	0	0	0	0	0	0	0	0	0	0	0	0	0	0	0	0.01	0	0	0	0	0	0	0	0	0	0	0	0	0	0	0	0	0	0	0	0	0	0	0
otu630:Pedobacter_bauzanensis	0	0	0	0	0	0	0	0	0	0	0	0	0	0	0	0	0	0	0	0	0	0	0	0	0	0	0	0	0	0	0	0	0	0	0	0	0	0	0	0	0	0	0	0	0	0	0	0	0
otu744:Pedobacter_koreensis	0	0	0	0	0	0	0	0	0	0	0	0	0	0	0	0	0	0	0	0	0	0	0	0	0	0	0.01	0	0	0	0	0	0	0	0	0	0	0	0	0	0	0	0	0	0	0	0	0	0
otu826:Pedobacter_africanus:Pedobacter_heparinus:Pedobacter_kribbensis:Pedobacter_soli:Pedobacter_wanjuense	0	0	0	0	0	0	0	0	0	0	0	0	0	0	0	0	0	0	0	0	0	0	0	0	0	0	0	0	0	0	0	0	0	0	0	0	0	0	0	0	0	0	0	0	0	0	0	0	0
otu88:Pedobacter_duraquae:Pedobacter_ginsengisoli	0	0	0	0	0	0	0	0	0	0	0	0	0	0	0	0	0	0	0	0	0	0	0	0	0	0	0	0	0	0	0	0	0	0	0	0	0	0	0	0	0	0	0	0	0	0.01	0	0	0
otu939:Pedobacter_sandarakinus	0	0	0	0	0	0	0	0	0	0	0	0	0	0	0	0	0	0	0	0	0	0	0	0	0	0	0	0.01	0	0	0	0	0	0	0	0	0	0	0	0	0	0	0	0	0	0	0	0	0
Sphingobacterium_faecium	0.06	0.68	0.01	0	0	0	2.48	0.94	0.97	0.72	0.76	0.53	0.4	0.32	0.22	0.26	0.22	0.14	0.01	0.01	0.02	0.01	0.01	0.02	1.39	2.3	1.05	1.78	1.79	1.68	0.16	0.14	0.15	0.49	0.05	0.38	0.02	0.02	0.09	0	0.02	0.01	0.03	0	0.02	0	0	0.01	0
otu2768:Sphingobacterium_faecium:Sphingobacterium_kitahiroshimense:Sphingobacterium_pakistanense	0.05	1.03	0.01	0	0.02	0.02	3.44	1.52	1.3	1.84	1.73	1.01	0.2	0.19	0.1	0.23	0.16	0.12	0	0	0	0.02	0	0.01	0.18	0.29	0.13	0.1	0.16	0.21	0.18	0.3	0.25	0.44	0.04	0.56	0	0	0	0.03	0	0	0.09	0	0	0	0	0	0.01
Sphingobacterium_kitahiroshimense	0	0	0	0	0	0	0.72	0.37	0.21	1.07	0.41	0.48	0	0.02	0.01	0.03	0.02	0	0	0.01	0.01	0	0	0	0.04	0.02	0.06	0.05	0.01	0.03	0	0	0.01	0	0	0	0	0.04	0.12	0.01	0	0	0	0	0.01	0	0	0	0
otu2827:Sphingobacterium_psychroaquaticum	0	0	0	0	0	0	0	0	0	0	0	0	0	0	0	0	0	0	0	0	0	0	0	0	0	0	0	0	0	0	0	0	0	0	0	0	0	0.01	0	0	0	0	0	0	0	0	0	0	0
Sphingobacterium_faecium:Sphingobacterium_kitahiroshimense	0	0	0	0	0	0.01	0.14	0.06	0.03	0.1	0.1	0.02	0.01	0	0.01	0.01	0	0	0	0	0	0	0	0	0.02	0.03	0.04	0.06	0.06	0.07	0	0	0	0.01	0	0	0.02	0	0.08	0	0	0	0	0	0	0.01	0	0	0
Sphingobacterium_multivorum	0	0	0	0	0	0	0	0	0	0	0	0	0	0	0	0	0	0	0	0	0	0	0	0	0	0	0	0	0	0	0	0	0	0	0	0	0	0	0.01	0	0	0	0	0	0	0	0	0	0
Sphingobacterium_composti	0	0	0	0	0	0	0	0	0	0	0	0	0	0	0	0	0	0	0	0	0	0	0	0	0	0	0	0	0	0	0	0	0	0	0	0	0	0	0	0	0	0	0	0	0	0	0	0	0
otu2738:Sphingobacterium_faecium	0.01	0.01	0	0	0	0	0.06	0.09	0.01	0.08	0.08	0.03	0	0	0.02	0.01	0	0	0	0	0	0	0	0	0.01	0.01	0	0.01	0.01	0	0.01	0.02	0.03	0.08	0.01	0.03	0	0	0	0	0.01	0	0.01	0	0	0	0	0	0
otu396:Sphingobacterium_mizutaii	0	0	0	0	0	0	0	0	0	0	0	0	0	0	0	0	0	0	0	0	0	0	0	0	0	0	0	0	0	0	0	0	0	0	0	0	0	0	0	0	0	0	0	0	0	0	0	0	0
otu512:Sphingobacterium_composti	0	0	0	0	0	0	0	0	0	0	0	0	0	0	0	0	0	0	0	0	0	0	0	0	0	0	0	0	0	0	0	0	0	0	0	0	0	0	0	0	0	0	0	0	0	0	0	0	0
otu929:Sphingobacterium_kitahiroshimense	0	0	0	0	0	0	0.01	0	0.01	0.03	0.01	0.02	0	0	0	0	0	0	0	0	0	0	0	0	0.05	0.07	0.08	0.02	0.04	0.08	0	0	0	0	0	0	0	0	0.01	0	0	0	0	0	0	0	0	0	0
otu2177:Sphingobacterium_siyangense	0	0	0	0	0	0	0	0	0	0	0	0	0	0	0	0	0	0	0	0	0	0	0	0	0	0	0	0	0	0	0	0	0	0	0	0	0	0	0	0	0	0	0	0	0	0	0	0	0
Sphingobacterium_thalpophilum	0	0	0	0	0	0	0	0	0	0	0	0	0	0	0	0	0	0	0	0	0	0	0	0	0	0	0	0	0	0	0	0	0	0	0	0	0	0	0	0	0	0	0	0	0	0	0	0	0
Sphingobacterium_siyangense	0	0	0	0	0	0	0	0	0	0	0	0	0	0	0	0	0	0	0	0	0	0	0	0	0	0	0	0	0	0	0	0	0	0	0	0	0	0	0	0	0	0	0	0	0	0	0	0	0
otu3166:Sphingobacterium_composti	0	0	0	0	0	0	0	0	0	0	0	0	0	0	0	0	0	0	0	0	0	0	0	0	0	0	0	0	0	0	0	0	0	0	0	0	0	0	0	0	0	0	0	0	0	0	0	0	0
otu201:Sphingobacterium_bambusae	0	0	0	0	0	0	0	0	0	0	0	0	0	0	0	0	0	0	0	0	0	0	0	0	0	0	0	0	0	0	0	0	0	0	0	0	0	0	0	0	0	0	0	0	0	0	0	0	0
otu2217:Sphingobacterium_psychroaquaticum	0	0	0	0	0	0	0	0	0	0	0	0	0	0	0	0	0	0	0	0	0	0	0	0	0	0	0	0	0	0	0	0	0	0	0	0	0	0	0	0	0	0	0	0	0	0	0	0	0
otu2758:Sphingobacterium_mizutaii	0	0	0	0	0	0	0	0	0	0	0	0	0	0	0	0	0	0	0	0	0	0	0	0	0	0	0	0	0	0	0	0	0	0	0	0	0	0	0	0	0	0	0	0	0	0	0	0	0
otu1847:Sphingobacterium_mizutaii	0	0	0	0	0	0	0	0	0	0	0	0	0	0	0	0	0	0	0	0	0	0	0	0	0	0	0	0	0	0	0	0	0	0	0	0	0	0	0	0	0	0	0	0	0	0	0	0	0
otu1964:Sphingobacterium_composti	0	0	0	0	0	0	0	0	0	0	0	0	0	0	0	0	0	0	0	0	0	0	0	0	0	0	0	0	0	0	0	0	0	0	0	0	0	0	0	0	0	0	0	0	0	0	0	0	0
Sphingobacterium_daejeonense	0	0	0	0	0	0	0	0	0	0	0	0	0	0	0	0	0	0	0	0	0	0	0	0	0	0	0	0	0	0	0	0	0	0	0	0	0	0	0	0	0	0	0	0	0	0	0	0	0
otu3076:Sphingobacterium_composti	0	0	0	0	0	0	0	0	0	0	0	0	0	0	0	0	0	0	0	0	0	0	0	0	0	0	0	0	0	0	0	0	0	0	0	0	0	0	0	0	0	0	0	0	0	0	0	0	0
Sphingobacterium_mizutaii	0	0	0	0	0	0	0	0	0	0	0	0	0	0	0	0	0	0	0	0	0	0	0	0	0	0	0	0	0	0	0	0	0	0	0	0	0	0	0	0	0	0	0	0	0	0	0	0	0
otu518:Sphingobacterium_daejeonense	0	0	0	0	0	0	0	0	0	0	0	0	0	0	0	0	0	0	0	0	0	0	0	0	0	0	0	0	0	0	0	0	0	0	0	0	0	0	0	0	0	0	0	0	0	0	0	0	0
Sphingobacterium_multivorum:Sphingobacterium_siyangense	0	0	0	0	0	0	0	0	0	0	0	0	0	0	0	0	0	0	0	0	0	0	0	0	0	0	0	0	0	0	0	0	0	0	0	0	0	0	0	0	0	0	0	0	0	0	0	0	0
otu1062:Sphingobacterium_bambusae	0	0	0	0	0	0	0	0	0	0	0	0	0	0	0	0	0	0	0	0	0	0	0	0	0	0	0	0	0	0	0	0	0	0	0	0	0	0	0	0	0	0	0	0	0	0	0	0	0
otu1946:Sphingobacterium_siyangensis	0	0	0	0	0	0	0	0	0	0	0	0	0	0	0	0	0	0	0	0	0	0	0	0	0	0	0	0	0	0	0	0	0	0	0	0	0	0	0.02	0	0	0	0	0	0	0	0	0	0
otu2311:Sphingobacterium_thalpophilum	0	0	0	0	0	0	0	0	0	0	0	0	0	0	0	0	0	0	0	0	0	0	0	0	0	0	0	0	0	0	0	0	0	0	0	0	0	0	0	0	0	0	0	0	0	0	0	0	0
otu3024:Sphingobacterium_composti	0	0	0	0	0	0	0	0	0	0	0	0	0	0	0	0	0	0	0	0	0	0	0	0	0	0	0	0	0	0	0	0	0	0	0	0	0	0	0	0	0	0	0	0	0	0	0	0	0
Sphingobacterium_bambusae	0	0	0	0	0	0	0	0	0	0	0	0	0	0	0	0	0	0	0	0	0	0	0	0	0	0	0	0	0	0	0	0	0	0	0	0	0	0	0	0	0	0	0	0	0	0	0	0	0
Sphingobacterium_cladoniae:Sphingobacterium_multivorum	0	0	0	0	0	0	0	0	0	0	0	0	0	0	0	0	0	0	0	0	0	0	0	0	0	0	0	0	0	0	0	0	0	0	0	0	0	0	0	0	0	0	0	0	0	0	0	0	0
otu467:Sphingobacterium_composti	0	0	0	0	0	0	0	0	0	0	0	0	0	0	0	0	0	0	0	0	0	0	0	0	0	0	0	0	0	0	0	0	0	0	0	0	0	0	0	0	0	0	0	0	0	0	0	0	0
otu2945:Sphingobacterium_composti	0	0	0	0	0	0	0	0	0	0	0	0	0	0	0	0	0	0	0	0	0	0	0	0	0	0	0	0	0	0	0	0	0	0	0	0	0	0	0	0	0	0	0	0	0	0	0	0	0
otu2039:Sphingobacterium_faecium	0	0	0	0	0	0	0.01	0	0	0	0	0	0	0.01	0	0	0	0	0	0	0	0	0	0	0.01	0.01	0.01	0.01	0.01	0	0	0	0	0	0	0	0	0	0	0	0	0	0	0	0	0	0	0	0
otu2520:Sphingobacterium_multivorum:Sphingobacterium_siyangense	0	0	0	0	0	0	0	0	0	0	0	0	0	0	0	0	0	0	0	0	0	0	0	0	0	0	0	0	0	0	0	0	0	0	0	0	0	0	0	0	0	0	0	0	0	0	0	0	0
Sphingobacterium_caeni	0	0	0	0	0	0	0	0	0	0	0	0	0	0	0	0	0	0	0	0	0	0	0	0	0	0	0	0	0	0	0	0	0	0	0	0	0	0	0	0	0	0	0	0	0	0	0	0	0
otu1172:Sphingobacterium_kitahiroshimense	0	0.03	0	0	0	0	0	0.03	0	0	0	0	0	0	0	0	0	0	0	0	0	0	0	0	0	0	0	0	0	0	0	0	0	0	0	0	0	0	0	0	0	0	0	0	0	0	0	0	0
otu2375:Sphingobacterium_composti	0	0	0	0	0	0	0	0	0	0	0	0	0	0	0	0	0	0	0	0	0	0	0	0	0	0	0	0	0	0	0	0	0	0	0	0	0	0	0	0	0	0	0	0	0	0	0	0	0
otu2657:Sphingobacterium_bambusae	0	0	0	0	0	0	0	0	0	0	0	0	0	0	0	0	0	0	0	0	0	0	0	0	0	0	0	0	0	0	0	0	0	0	0	0	0	0	0	0	0	0	0	0	0	0	0	0	0
otu1223:Sphingobacterium_composti	0	0	0	0	0	0	0	0	0	0	0	0	0	0	0	0	0	0	0	0	0	0	0	0	0	0	0	0	0	0	0	0	0	0	0	0	0	0	0	0	0	0	0	0	0	0	0	0	0
otu1449:Sphingobacterium_faecium	0	0.01	0	0	0	0	0	0	0.01	0.02	0	0	0	0	0	0	0	0	0	0	0	0	0	0	0	0	0	0	0.01	0	0	0	0	0	0	0	0	0	0	0	0	0	0	0	0	0	0	0	0
otu1810:Sphingobacterium_composti	0	0	0	0	0	0	0	0	0	0	0	0	0	0	0	0	0	0	0	0	0	0	0	0	0	0	0	0	0	0	0	0	0	0	0	0	0	0	0	0	0	0	0	0	0	0	0	0	0
otu2383:Sphingobacterium_caeni	0	0	0	0	0	0	0	0	0	0	0	0	0	0	0	0	0	0	0	0	0	0	0	0	0	0	0	0	0	0	0	0	0	0	0	0	0	0	0	0	0	0	0	0	0	0	0	0	0
otu316:Sphingobacterium_cladoniae:Sphingobacterium_detergens:Sphingobacterium_multivorum:Sphingobacterium_pakistanense:Sphingobacterium_siyangense:Sphingobacterium_siyangensis:Sphingobacterium_thalpophilum	0	0	0	0	0	0	0	0	0	0	0	0	0	0	0	0	0	0	0	0	0	0	0	0	0	0	0	0	0	0	0	0	0	0	0	0	0	0	0	0	0	0	0	0	0	0	0	0	0
otu1628:Sphingobacterium_faecium:Sphingobacterium_kitahiroshimense	0	0	0	0	0	0	0	0	0.01	0	0	0	0	0	0	0	0	0	0	0	0	0	0	0	0	0	0	0	0.01	0	0	0	0	0.01	0	0.01	0	0	0	0	0	0	0	0	0	0	0	0	0
otu2748:Sphingobacterium_anhuiense:Sphingobacterium_faecium	0	0	0	0	0	0	0	0	0	0	0	0	0	0	0	0	0	0	0	0	0	0	0	0	0	0	0	0	0.02	0	0	0	0	0.01	0	0.01	0	0	0	0	0	0	0	0	0	0	0	0	0
otu2873:Sphingobacterium_composti	0	0	0	0	0	0	0	0	0	0	0	0	0	0	0	0	0	0	0	0	0	0	0	0	0	0	0	0	0	0	0	0	0	0	0	0	0	0	0	0	0	0	0	0	0	0	0	0	0
otu417:Sphingobacterium_faecium	0	0	0	0	0	0	0.01	0	0	0	0	0	0	0	0	0	0	0	0	0	0	0	0	0	0	0.02	0	0	0	0	0	0.01	0	0	0	0	0	0	0	0	0	0	0	0	0	0	0	0	0
Sphingobacterium_detergens	0	0	0	0	0	0	0	0	0	0	0	0	0	0	0	0	0	0	0	0	0	0	0	0	0	0	0	0	0	0	0	0	0	0	0	0	0	0	0	0	0	0	0	0	0	0	0	0	0
Sphingobacterium_hotanense	0	0	0	0	0	0	0	0	0	0	0	0	0	0	0	0	0	0	0	0	0	0	0	0	0	0	0	0	0	0	0	0	0	0	0	0	0	0	0	0	0	0	0	0	0	0	0	0	0
otu1301:Sphingobacterium_composti	0	0	0	0	0	0	0	0	0	0	0	0	0	0	0	0	0	0	0	0	0	0	0	0	0	0	0	0	0	0	0	0	0	0	0	0	0	0	0	0	0	0	0	0	0	0	0	0	0
otu1589:Sphingobacterium_composti	0	0	0	0	0	0	0	0	0	0	0	0	0	0	0	0	0	0	0	0	0	0	0	0	0	0	0	0	0	0	0	0	0	0	0	0	0	0	0	0	0	0	0	0	0	0	0	0	0
otu2122:Sphingobacterium_composti:Sphingobacterium_psychroaquaticum	0	0	0	0	0	0	0	0	0	0	0	0	0	0	0	0	0	0	0	0	0	0	0	0	0	0	0	0	0	0	0	0	0	0	0	0	0	0	0	0	0	0	0	0	0	0	0	0	0
otu2138:Sphingobacterium_faecium	0	0	0	0	0	0	0	0	0	0	0	0	0	0	0	0	0	0	0	0	0	0	0	0	0	0	0.02	0	0	0	0	0	0	0	0.01	0	0	0	0	0	0	0	0	0	0	0	0	0	0
otu2414:Sphingobacterium_detergens:Sphingobacterium_multivorum	0	0	0	0	0	0	0	0	0	0	0	0	0	0	0	0	0	0	0	0	0	0	0	0	0	0	0	0	0	0	0	0	0	0	0	0	0	0	0	0	0	0	0	0	0	0	0	0	0
otu2492:Sphingobacterium_mizutaii	0	0	0	0	0	0	0	0	0	0	0	0	0	0	0	0	0	0	0	0	0	0	0	0	0	0	0	0	0	0	0	0	0	0	0	0	0	0	0	0	0	0	0	0	0	0	0	0	0
otu3036:Sphingobacterium_psychroaquaticum	0	0	0	0	0	0	0	0	0	0	0	0	0	0	0	0	0	0	0	0	0	0	0	0	0	0	0	0	0	0	0	0	0	0	0	0	0	0	0	0	0	0	0	0	0	0	0	0	0
otu799:Sphingobacterium_composti	0	0	0	0	0	0	0	0	0	0	0	0	0	0	0	0	0	0	0	0	0	0	0	0	0	0	0	0	0	0	0	0	0	0	0	0	0	0	0	0	0	0	0	0	0	0	0	0	0
otu859:Sphingobacterium_faecium	0	0	0	0	0	0	0	0	0	0	0	0	0	0	0	0	0	0	0	0	0	0	0	0	0	0	0.02	0	0.01	0	0	0	0	0	0	0	0	0	0	0	0	0	0	0	0	0	0	0	0
Sphingobacterium_pakistanense	0	0	0	0	0	0	0	0	0	0	0	0	0	0	0	0	0	0	0	0	0	0	0	0	0	0	0	0	0	0	0	0	0	0	0	0	0	0	0	0	0	0	0	0	0	0	0	0	0
otu1651:Sphingobacterium_composti	0	0	0	0	0	0	0	0	0	0	0	0	0	0	0	0	0	0	0	0	0	0	0	0	0	0	0	0	0	0	0	0	0	0	0	0	0	0	0	0	0	0	0	0	0	0	0	0	0
otu1723:Sphingobacterium_bambusae	0	0	0	0	0	0	0	0	0	0	0	0	0	0	0	0	0	0	0	0	0	0	0	0	0	0	0	0	0	0	0	0	0	0	0	0	0	0	0	0	0	0	0	0	0	0	0	0	0
otu1827:Sphingobacterium_composti	0	0	0	0	0	0	0	0	0	0	0	0	0	0	0	0	0	0	0	0	0	0	0	0	0	0	0	0	0	0	0	0	0	0	0	0	0	0	0	0	0	0	0	0	0	0	0	0	0
otu190:Sphingobacterium_mizutaii	0	0	0	0	0	0	0	0	0	0	0	0	0	0	0	0	0	0	0	0	0	0	0	0	0	0	0	0	0	0	0	0	0	0	0	0	0	0	0	0	0	0	0	0	0	0	0	0	0
otu2093:Sphingobacterium_composti	0	0	0	0	0	0	0	0	0	0	0	0	0	0	0	0	0	0	0	0	0	0	0	0	0	0	0	0	0	0	0	0	0	0	0	0	0	0	0	0	0	0	0	0	0	0	0	0	0
otu2148:Sphingobacterium_composti	0	0	0	0	0	0	0	0	0	0	0	0	0	0	0	0	0	0	0	0	0	0	0	0	0	0	0	0	0	0	0	0	0	0	0	0	0	0	0	0	0	0	0	0	0	0	0	0	0
otu2207:Sphingobacterium_multivorum	0	0	0	0	0	0	0	0	0	0	0	0	0	0	0	0	0	0	0	0	0	0	0	0	0	0	0	0	0	0	0	0	0	0	0	0	0	0	0	0	0	0	0	0	0	0	0	0	0
otu2445:Sphingobacterium_caeni:Sphingobacterium_cladoniae:Sphingobacterium_detergens:Sphingobacterium_multivorum:Sphingobacterium_pakistanense:Sphingobacterium_siyangense:Sphingobacterium_siyangensis:Sphingobacterium_thalpophilum	0	0	0	0	0	0	0	0	0	0	0	0	0	0	0	0	0	0	0	0	0	0	0	0	0	0	0	0	0	0	0	0	0	0	0	0	0	0	0	0	0	0	0	0	0	0	0	0	0
otu2458:Sphingobacterium_siyangense	0	0	0	0	0	0	0	0	0	0	0	0	0	0	0	0	0	0	0	0	0	0	0	0	0	0	0	0	0	0	0	0	0	0	0	0	0	0	0	0	0	0	0	0	0	0	0	0	0
otu3109:Sphingobacterium_composti	0	0	0	0	0	0	0	0	0	0	0	0	0	0	0	0	0	0	0	0	0	0	0	0	0	0	0	0	0	0	0	0	0	0	0	0	0	0	0	0	0	0	0	0	0	0	0	0	0
otu531:Sphingobacterium_mizutaii	0	0	0	0	0	0	0	0	0	0	0	0	0	0	0	0	0	0	0	0	0	0	0	0	0	0	0	0	0	0	0	0	0	0	0	0	0	0	0	0	0	0	0	0	0	0	0	0	0
Sphingobacterium_detergens:Sphingobacterium_multivorum:Sphingobacterium_siyangense	0	0	0	0	0	0	0	0	0	0	0	0	0	0	0	0	0	0	0	0	0	0	0	0	0	0	0	0	0	0	0	0	0	0	0	0	0	0	0	0	0	0	0	0	0	0	0	0	0
Sphingobacterium_psychroaquaticum	0	0	0	0	0	0	0	0	0	0	0	0	0	0	0	0	0	0	0	0	0	0	0	0	0	0	0	0	0	0	0	0	0	0	0	0	0	0	0	0	0	0	0	0	0	0	0	0	0
Sphingobacterium_siyangensis	0	0	0	0	0	0	0	0	0	0	0	0	0	0	0	0	0	0	0	0	0	0	0	0	0	0	0	0	0	0	0	0	0	0	0	0	0	0	0	0	0	0	0	0	0	0	0	0	0
otu1002:Sphingobacterium_siyangensis	0	0	0	0	0	0	0	0	0	0	0	0	0	0	0	0	0	0	0	0	0	0	0	0	0	0	0	0	0	0	0	0	0	0	0	0	0	0	0	0	0	0	0	0	0	0	0	0	0
otu1073:Sphingobacterium_composti	0	0	0	0	0	0	0	0	0	0	0	0	0	0	0	0	0	0	0	0	0	0	0	0	0	0	0	0	0	0	0	0	0	0	0	0	0	0	0	0	0	0	0	0	0	0	0	0	0
otu1411:Sphingobacterium_psychroaquaticum	0	0	0	0	0	0	0	0	0	0	0	0	0	0	0	0	0	0	0	0	0	0	0	0	0	0	0	0	0	0	0	0	0	0	0	0	0	0	0	0	0	0	0	0	0	0	0	0	0
otu1489:Sphingobacterium_thalpophilum	0	0	0	0	0	0	0	0	0	0	0	0	0	0	0	0	0	0	0	0	0	0	0	0	0	0	0	0	0	0	0	0	0	0	0	0	0	0	0	0	0	0	0	0	0	0	0	0	0
otu1605:Sphingobacterium_kitahiroshimense	0	0	0	0	0	0	0	0	0	0	0	0.01	0	0	0	0	0	0	0	0	0	0	0	0	0	0	0	0	0	0	0	0	0	0	0	0	0	0	0	0	0	0	0	0	0	0	0	0	0
otu1658:Sphingobacterium_composti	0	0	0	0	0	0	0	0	0	0	0	0	0	0	0	0	0	0	0	0	0	0	0	0	0	0	0	0	0	0	0	0	0	0	0	0	0	0	0	0	0	0	0	0	0	0	0	0	0
otu1684:Sphingobacterium_mizutaii	0	0	0	0	0	0	0	0	0	0	0	0	0	0	0	0	0	0	0	0	0	0	0	0	0	0	0	0	0	0	0	0	0	0	0	0	0	0	0	0	0	0	0	0	0	0	0	0	0
otu1786:Sphingobacterium_composti	0	0	0	0	0	0	0	0	0	0	0	0	0	0	0	0	0	0	0	0	0	0	0	0	0	0	0	0	0	0	0	0	0	0	0	0	0	0	0	0	0	0	0	0	0	0	0	0	0
otu2079:Sphingobacterium_faecium	0	0	0	0	0	0	0	0	0	0	0	0	0	0	0	0	0	0	0	0	0	0	0	0	0	0	0	0	0	0.01	0	0	0	0	0	0	0	0	0	0	0	0	0	0	0	0	0	0	0
otu2313:Sphingobacterium_daejeonense	0	0	0	0	0	0	0	0	0	0	0	0	0	0	0	0	0	0	0	0	0	0	0	0	0	0	0	0	0	0	0	0	0	0	0	0	0	0	0	0	0	0	0	0	0	0	0	0	0
otu2360:Sphingobacterium_composti:Sphingobacterium_faecium:Sphingobacterium_kitahiroshimense:Sphingobacterium_psychroaquaticum	0	0	0	0	0	0	0	0	0	0	0	0	0	0	0	0	0	0	0	0	0	0	0	0	0	0	0	0	0	0	0	0	0	0	0	0	0	0	0	0	0	0	0	0	0	0	0	0	0
otu254:Sphingobacterium_composti	0	0	0	0	0	0	0	0	0	0	0	0	0	0	0	0	0	0	0	0	0	0	0	0	0	0	0	0	0	0	0	0	0	0	0	0	0	0	0	0	0	0	0	0	0	0	0	0	0
otu2613:Sphingobacterium_psychroaquaticum	0	0	0	0	0	0	0	0	0	0	0	0	0	0	0	0	0	0	0	0	0	0	0	0	0	0	0	0	0	0	0	0	0	0	0	0	0	0	0	0	0	0	0	0	0	0	0	0	0
otu2662:Sphingobacterium_mizutaii	0	0	0	0	0	0	0	0	0	0	0	0	0	0	0	0	0	0	0	0	0	0	0	0	0	0	0	0	0	0	0	0	0	0	0	0	0	0	0	0	0	0	0	0	0	0	0	0	0
otu2676:Sphingobacterium_composti	0	0	0	0	0	0	0	0	0	0	0	0	0	0	0	0	0	0	0	0	0	0	0	0	0	0	0	0	0	0	0	0	0	0	0	0	0	0	0	0	0	0	0	0	0	0	0	0	0
otu2710:Sphingobacterium_siyangense	0	0	0	0	0	0	0	0	0	0	0	0	0	0	0	0	0	0	0	0	0	0	0	0	0	0	0	0	0	0	0	0	0	0	0	0	0	0	0	0	0	0	0	0	0	0	0	0	0
otu287:Sphingobacterium_faecium	0	0	0	0	0	0	0	0	0	0	0	0	0	0	0	0	0	0	0	0	0	0	0	0	0	0	0	0	0	0	0	0	0	0	0	0	0	0	0	0	0	0	0	0	0	0	0	0	0
otu2976:Sphingobacterium_faecium:Sphingobacterium_kitahiroshimense	0	0	0	0	0	0	0	0	0	0	0	0	0	0	0	0	0	0	0	0	0	0	0	0	0	0	0	0	0	0	0	0	0	0	0	0	0	0	0	0	0	0	0	0	0	0	0	0	0
otu3017:Sphingobacterium_composti	0	0	0	0	0	0	0	0	0	0	0	0	0	0	0	0	0	0	0	0	0	0	0	0	0	0	0	0	0	0	0	0	0	0	0	0	0	0	0	0	0	0	0	0	0	0	0	0	0
otu314:Sphingobacterium_faecium	0	0	0	0	0	0	0	0	0	0	0	0	0	0	0	0	0	0	0	0	0	0	0	0	0	0.01	0	0	0	0	0	0	0	0	0	0	0	0	0	0	0	0	0	0	0	0	0	0	0
otu333:Sphingobacterium_daejeonense:Sphingobacterium_mizutaii	0	0	0	0	0	0	0	0	0	0	0	0	0	0	0	0	0	0	0	0	0	0	0	0	0	0	0	0	0	0	0	0	0	0	0	0	0	0	0	0	0	0	0	0	0	0	0	0	0
otu486:Sphingobacterium_composti	0	0	0	0	0	0	0	0	0	0	0	0	0	0	0	0	0	0	0	0	0	0	0	0	0	0	0	0	0	0	0	0	0	0	0	0	0	0	0	0	0	0	0	0	0	0	0	0	0
otu627:Sphingobacterium_composti	0	0	0	0	0	0	0	0	0	0	0	0	0	0	0	0	0	0	0	0	0	0	0	0	0	0	0	0	0	0	0	0	0	0	0	0	0	0	0	0	0	0	0	0	0	0	0	0	0
otu76:Sphingobacterium_faecium:Sphingobacterium_kitahiroshimense	0	0	0	0	0	0	0	0	0	0	0	0	0	0	0	0	0	0	0	0	0	0	0	0	0	0	0	0.01	0	0	0	0	0	0	0	0	0	0	0	0	0	0	0	0	0	0	0	0	0
otu836:Sphingobacterium_hotanense	0	0	0	0	0	0	0	0	0	0	0	0	0	0	0	0	0	0	0	0	0	0	0	0	0	0	0	0	0	0	0	0	0	0	0	0	0	0	0	0	0	0	0	0	0	0	0	0	0
otu856:Sphingobacterium_composti	0	0	0	0	0	0	0	0	0	0	0	0	0	0	0	0	0	0	0	0	0	0	0	0	0	0	0	0	0	0	0	0	0	0	0	0	0	0	0	0	0	0	0	0	0	0	0	0	0
otu860:Sphingobacterium_siyangense	0	0	0	0	0	0	0	0	0	0	0	0	0	0	0	0	0	0	0	0	0	0	0	0	0	0	0	0	0	0	0	0	0	0	0	0	0	0	0	0	0	0	0	0	0	0	0	0	0
otu2947:Mucilaginibacter_daejeonensis:Pedobacter_africanus:Pedobacter_agri:Pedobacter_alluvionis:Pedobacter_aquatilis:Pedobacter_bauzanensis:Pedobacter_boryungensis:Pedobacter_caeni:Pedobacter_composti:Pedobacter_cryoconitis:Pedobacter_daechungensis:Pedobacter_daejeonensis:Pedobacter_duraquae:Pedobacter_ginsengisoli:Pedobacter_hartonius:Pedobacter_heparinus:Pedobacter_himalayensis:Pedobacter_krib…	0	0	0	0	0	0	0	0	0	0	0	0	0	0	0	0	0	0	0	0	0	0	0	0	0	0	0	0	0	0	0	0.01	0	0	0	0.01	0.43	0.81	1.65	0	0	0	0	0	0	0	0	0	0
otu1375:Parapedobacter_pyrenivorans:Sphingobacterium_mizutaii	0	0	0	0	0	0	0	0	0	0	0	0	0	0	0	0	0	0	0	0	0	0	0	0	0	0	0	0	0	0	0	0	0	0	0	0	0	0	0	0	0	0	0	0	0	0	0	0	0
otu256:Olivibacter_soli:Parapedobacter_luteus:Parapedobacter_pyrenivorans:Pseudosphingobacterium_domesticum:Sphingobacterium_faecium:Sphingobacterium_kitahiroshimense:Sphingobacterium_mizutaii:Sphingobacterium_psychroaquaticum	0	0	0	0	0	0	0	0	0	0	0	0	0	0	0	0	0	0	0	0	0	0	0	0	0	0	0	0	0	0	0	0	0	0	0	0	0	0	0	0	0	0	0	0	0	0	0	0	0
otu798:Olivibacter_ginsengisoli:Olivibacter_soli:Olivibacter_terrae:Parapedobacter_pyrenivorans:Pseudosphingobacterium_domesticum:Sphingobacterium_bambusae:Sphingobacterium_caeni:Sphingobacterium_cladoniae:Sphingobacterium_composti:Sphingobacterium_daejeonense:Sphingobacterium_detergens:Sphingobacterium_faecium:Sphingobacterium_hotanense:Sphingobacterium_kitahiroshimense:Sphingobacterium_mizutaii…	0	0	0	0	0	0	0	0	0	0	0	0	0	0	0	0	0	0	0	0	0	0	0	0	0	0	0	0	0	0	0	0	0	0	0	0	0	0	0	0	0	0	0	0	0	0	0	0	0
otu2663:Mucilaginibacter_dorajii:Mucilaginibacter_gracilis:Mucilaginibacter_lutimaris:Mucilaginibacter_rigui:Sphingobacterium_multivorum:Sphingobacterium_pakistanense:Sphingobacterium_siyangense:Sphingoterrabacterium_koreensis	0	0	0	0	0	0	0	0	0	0	0	0	0	0	0	0	0	0	0	0	0	0	0	0	0	0	0	0	0	0	0	0	0	0	0	0	0	0	0	0	0	0	0	0	0	0	0	0	0
otu849:Parapedobacter_pyrenivorans:Sphingobacterium_caeni:Sphingobacterium_cladoniae:Sphingobacterium_detergens:Sphingobacterium_faecium:Sphingobacterium_kitahiroshimense:Sphingobacterium_multivorum:Sphingobacterium_pakistanense:Sphingobacterium_siyangense:Sphingobacterium_siyangensis:Sphingobacterium_thalpophilum	0	0	0	0	0	0	0	0	0	0	0	0	0	0	0	0	0	0	0	0	0	0	0	0	0	0	0	0	0	0	0	0	0	0	0	0	0	0.01	0	0	0	0	0	0	0	0	0	0	0
otu1534:Parapedobacter_koreensis:Sphingobacterium_mizutaii	0	0	0	0	0	0	0	0	0	0	0	0	0	0	0	0	0	0	0	0	0	0	0	0	0	0	0	0	0	0	0	0	0	0	0	0	0	0	0	0	0	0	0	0	0	0	0	0	0
otu1892:Arcticibacter_svalbardensis:Nubsella_zeaxanthinifaciens:Pedobacter_agri:Pedobacter_alluvionis:Pedobacter_boryungensis:Pedobacter_composti:Pedobacter_daechungensis:Pedobacter_daejeonensis:Pedobacter_ginsengisoli:Pedobacter_hartonius:Pedobacter_insulae:Pedobacter_koreensis:Pedobacter_lentus:Pedobacter_nyackensis:Pedobacter_oryzae:Pedobacter_piscium:Pedobacter_rhizospharae:Pedobacter_ruber:P…	0	0	0	0	0	0	0	0	0	0	0	0	0	0	0	0.01	0	0	0	0	0	0	0	0	0	0	0	0	0	0	0	0	0	0	0	0	0	0	0	0	0	0	0	0.01	0	0	0.01	0	0
otu2536:Parapedobacter_pyrenivorans:Sphingobacterium_composti:Sphingobacterium_daejeonense:Sphingobacterium_hotanense:Sphingobacterium_mizutaii:Sphingobacterium_psychroaquaticum	0	0	0	0	0	0	0	0	0	0	0	0	0	0	0	0	0	0	0	0	0	0	0	0	0	0	0	0	0	0	0	0	0	0	0	0	0	0	0	0	0	0	0	0	0	0	0	0	0
otu2953:Olivibacter_soli:Parapedobacter_pyrenivorans:Sphingobacterium_composti:Sphingobacterium_daejeonense:Sphingobacterium_detergens:Sphingobacterium_faecium:Sphingobacterium_hotanense:Sphingobacterium_kitahiroshimense:Sphingobacterium_mizutaii:Sphingobacterium_psychroaquaticum	0	0	0	0	0	0	0	0	0	0	0	0	0	0	0	0	0	0	0	0	0	0	0	0	0	0.03	0	0.01	0	0	0	0	0	0	0	0	0	0	0	0	0	0	0	0	0	0	0	0	0
otu654:Olivibacter_sitiensis:Sphingobacterium_daejeonense	0	0	0	0	0	0	0	0	0	0	0	0	0	0	0	0	0	0	0	0	0	0	0	0	0	0	0	0	0	0	0	0	0	0	0	0	0	0	0	0	0	0	0	0	0	0	0	0	0
otu1580:Parapedobacter_pyrenivorans:Sphingobacterium_siyangense	0	0	0	0	0	0	0	0	0	0	0	0	0	0	0	0	0	0	0	0	0	0	0	0	0	0	0	0	0	0	0	0	0	0	0	0	0	0	0	0	0	0	0	0	0	0	0	0	0
otu2203:Olivibacter_jilunii:Olivibacter_sitiensis:Olivibacter_terrae:Parapedobacter_pyrenivorans:Pedobacter_bauzanensis:Sphingobacterium_daejeonense:Sphingobacterium_hotanense:Sphingobacterium_mizutaii:Sphingobacterium_psychroaquaticum	0	0	0	0	0	0	0	0	0	0	0	0	0	0	0	0	0	0	0	0	0	0	0	0	0	0	0	0	0	0	0	0	0	0	0	0	0	0	0	0	0	0	0	0	0	0	0	0	0
otu2571:Mucilaginibacter_angelicae:Mucilaginibacter_daejeonensis:Mucilaginibacter_herbaticus:Mucilaginibacter_litoreus:Mucilaginibacter_ximonensis:Olivibacter_terrae:Pedobacter_bauzanensis:Pedobacter_boryungensis:Pedobacter_composti:Pedobacter_cryoconitis:Pedobacter_oryzae:Pedobacter_rhizospharae:Pedobacter_ruber:Sphingobacterium_anhuiense:Sphingobacterium_daejeonense:Sphingobacterium_psychroaqua…	0	0	0	0	0	0	0.01	0	0.01	0	0	0	0	0	0	0	0	0.01	0	0	0	0	0	0	0	0	0	0	0	0	0	0	0	0	0	0	0	0	0	0	0	0	0	0	0	0	0	0	0
otu2433:Olivibacter_terrae:Sphingobacterium_daejeonense	0	0	0	0	0	0	0	0	0	0	0	0	0	0	0	0	0	0	0	0	0	0	0	0	0	0	0	0	0	0	0	0	0	0	0	0	0	0	0	0	0	0	0	0	0	0	0	0	0
otu3188:Olivibacter_ginsengisoli:Sphingobacterium_bambusae:Sphingobacterium_composti:Sphingobacterium_mizutaii	0	0	0	0	0	0	0	0	0	0	0	0	0	0	0	0	0	0	0	0	0	0	0	0	0	0	0	0	0	0	0	0	0	0	0	0	0	0	0	0	0	0	0	0	0	0	0	0	0
otu707:Arcticibacter_svalbardensis:Mucilaginibacter_angelicae:Mucilaginibacter_boryungensis:Mucilaginibacter_daejeonensis:Mucilaginibacter_dorajii:Mucilaginibacter_frigoritolerans:Mucilaginibacter_herbaticus:Mucilaginibacter_lappiensis:Mucilaginibacter_litoreus:Mucilaginibacter_lutimaris:Olivibacter_ginsengisoli:Olivibacter_jilunii:Olivibacter_oleidegradans:Olivibacter_soli:Olivibacter_terrae:Par…	0	0	0	0	0	0	0	0	0	0	0	0	0	0	0	0	0	0	0	0	0	0	0	0	0	0	0	0	0	0	0	0	0	0	0	0	0	0	0	0	0	0	0	0	0	0	0	0	0
otu994:Olivibacter_ginsengisoli:Olivibacter_sitiensis:Sphingobacterium_composti	0	0	0	0	0	0	0	0	0	0	0	0	0	0	0	0	0	0	0	0	0	0	0	0	0	0	0	0	0	0	0	0	0	0	0	0	0	0	0	0	0	0	0	0	0	0	0	0	0
otu1102:Olivibacter_ginsengisoli:Sphingobacterium_daejeonense:Sphingobacterium_psychroaquaticum	0	0	0	0	0	0	0	0	0	0	0	0	0	0	0	0	0	0	0	0	0	0	0	0	0	0	0	0	0	0	0	0	0	0	0	0	0	0	0	0	0	0	0	0	0	0	0	0	0
otu1586:Mucilaginibacter_angelicae:Mucilaginibacter_composti:Mucilaginibacter_dorajii:Mucilaginibacter_paludis:Mucilaginibacter_rigui:Pedobacter_composti:Pedobacter_oryzae:Pedobacter_ruber:Sphingobacterium_anhuiense:Sphingobacterium_caeni:Sphingobacterium_composti:Sphingobacterium_detergens:Sphingobacterium_kitahiroshimense:Sphingobacterium_multivorum:Sphingobacterium_pakistanense:Sphingobacteriu…	0	0	0	0	0	0	0	0	0	0	0.01	0	0	0	0	0	0	0	0	0	0	0	0	0	0	0	0	0	0	0	0	0	0	0	0	0	0	0	0	0	0	0	0	0	0	0	0	0	0
otu2322:Parapedobacter_pyrenivorans:Sphingobacterium_psychroaquaticum	0	0	0	0	0	0	0	0	0	0	0	0	0	0	0	0	0	0	0	0	0	0	0	0	0	0	0	0	0	0	0	0	0	0	0	0	0	0	0	0	0	0	0	0	0	0	0	0	0
otu2451:Mucilaginibacter_angelicae:Mucilaginibacter_boryungensis:Mucilaginibacter_composti:Mucilaginibacter_dorajii:Mucilaginibacter_gossypiicola:Mucilaginibacter_gracilis:Mucilaginibacter_gynuensis:Mucilaginibacter_herbaticus:Mucilaginibacter_lappiensis:Mucilaginibacter_litoreus:Mucilaginibacter_lutimaris:Mucilaginibacter_mallensis:Mucilaginibacter_rigui:Mucilaginibacter_ximonensis:Nubsella_zeax…	0	0	0	0	0	0	0	0	0	0	0	0	0	0	0	0	0	0	0	0	0	0	0	0	0	0	0	0	0	0	0	0	0	0	0	0	0	0	0	0	0	0	0	0	0	0	0	0	0
otu2522:Arcticibacter_svalbardensis:Pedobacter_insulae:Pedobacter_koreensis:Pedobacter_sandarakinus:Sphingobacterium_faecium	0	0	0	0	0	0	0	0	0	0	0	0	0	0	0	0	0	0	0	0	0	0	0	0	0	0	0	0	0	0	0	0	0	0	0.01	0	0	0	0	0	0	0	0	0	0	0	0	0	0
otu2784:Olivibacter_sitiensis:Parapedobacter_koreensis:Sphingobacterium_faecium:Sphingobacterium_kitahiroshimense:Sphingobacterium_mizutaii:Sphingobacterium_pakistanense:Sphingobacterium_psychroaquaticum:Sphingobacterium_thalpophilum	0	0	0	0	0	0	0	0	0	0	0	0	0	0	0	0	0	0	0	0	0	0	0	0	0	0	0	0	0	0	0	0	0	0	0	0	0	0	0	0	0	0	0	0	0	0	0	0	0
otu2961:Mucilaginibacter_angelicae:Sphingobacterium_canadense:Sphingobacterium_composti:Sphingobacterium_mizutaii:Sphingobacterium_multivorum:Sphingobacterium_shayense:Sphingobacterium_siyangensis:Sphingobacterium_thalpophilum	0	0	0	0	0	0	0	0	0	0	0	0	0	0	0	0	0	0	0	0	0	0	0	0	0	0	0	0	0	0	0	0	0	0	0	0	0	0	0	0	0	0	0	0	0	0	0	0	0
otu2967:Olivibacter_ginsengisoli:Sphingobacterium_composti	0	0	0	0	0	0	0	0	0	0	0	0	0	0	0	0	0	0	0	0	0	0	0	0	0	0	0	0	0	0	0	0	0	0	0	0	0	0	0	0	0	0	0	0	0	0	0	0	0
otu2557:Algoriphagus_antarcticus:Algoriphagus_aquimarinus:Algoriphagus_chordae:Algoriphagus_halophilus:Algoriphagus_locisalis:Algoriphagus_lutimaris:Algoriphagus_marincola:Algoriphagus_namhaensis:Algoriphagus_ornithinivorans:Algoriphagus_ratkowskyi:Algoriphagus_winogradskyi:Algoriphagus_yeomjeoni:Belliella_baltica:Cecembia_lonarensis:Cyclobacterium_lianum:Echinicola_shivajiensis:Echinicola_vietna…	0	0	0	0	0	0	0	0	0	0	0	0	0	0	0	0	0	0	0	0	0	0	0	0	0	0	0	0	0	0	0	0	0	0	0	0	0	0	0	0	0	0	0	0	0	0	0	0	0
otu1232:Adhaeribacter_aerolatus:Algoriphagus_marincola:Cyclobacterium_linum:Parapedobacter_composti:Parapedobacter_luteus:Pedobacter_africanus:Pedobacter_daechungensis:Pedobacter_ginsengisoli:Pedobacter_nyackensis:Pedobacter_oryzae:Pedobacter_suwonensis:Pedobacter_tournemirensis:Pontibacter_actiniarum:Pontibacter_akesuensis:Pontibacter_korlensis:Pontibacter_lucknowensis:Pontibacter_niistensis:Pon…	0	0	0	0	0	0	0	0	0	0	0	0	0	0	0	0	0	0	0	0	0	0	0	0.01	0	0	0	0	0	0	0	0	0	0	0	0	0	0	0	0	0	0	0	0	0	0	0	0	0
otu1253:Adhaeribacter_aerolatus:Roseivirga_ehrenbergii	0	0	0	0	0	0	0	0	0	0	0	0	0	0	0	0	0	0	0	0	0	0	0	0	0	0	0	0	0	0	0	0	0	0	0	0	0	0	0	0	0.01	0	0	0	0	0	0	0	0
otu2617:Adhaeribacter_terreus:Belliella_baltica:Echinicola_shivajiensis:Fontibacter_ferrireducens:Fontibacter_flavus:Mongolicoccus_roser:Pontibacter_akesuensis:Pontibacter_korlensis:Pontibacter_lucknowensis:Pontibacter_niistensis:Pontibacter_ramchanderi:Pontibacter_xinjiangensis	0	0	0	0	0	0	0	0	0	0	0	0	0	0	0	0	0	0	0	0	0	0	0	0	0	0	0	0	0	0	0	0	0	0	0	0	0	0	0	0	0	0	0	0	0	0	0	0	0
otu574:Adhaeribacter_aerolatus:Adhaeribacter_aquaticus:Pedobacter_lentus:Pontibacter_actiniarum:Pontibacter_akesuensis:Pontibacter_korlensis:Pontibacter_roseus:Pontibacter_salisaro:Pontibacter_xinjiangensis	0	0	0	0	0	0	0	0.01	0	0	0	0	0	0	0	0	0	0	0	0	0	0	0	0	0	0	0	0	0	0	0	0	0	0	0	0	0	0	0	0	0	0	0	0	0	0	0	0	0
otu1248:Flavobacterium_anatoliense:Flavobacterium_anhuiense:Flavobacterium_aquatile:Flavobacterium_beibuense:Flavobacterium_cucumis:Flavobacterium_degerlachei:Flavobacterium_denitrificans:Flavobacterium_frigoris:Flavobacterium_gillisiae:Flavobacterium_ginsengisoli:Flavobacterium_johnsoniae:Flavobacterium_jumunjinense:Flavobacterium_kamogawaensis:Flavobacterium_limicola:Flavobacterium_omnivorum:Fl…	0	0	0	0	0	0	0	0	0	0	0	0	0.01	0	0	0	0	0	0	0	0	0	0	0	0	0	0	0	0	0	0	0	0	0	0	0	0	0	0	0.01	0.01	0	0	0.02	0	0.01	0	0.02	0
otu2718:Alistipes_finegoldii:Chitinophaga_arvensicola:Chitinophaga_eiseniae:Chitinophaga_filiformis:Chitinophaga_ginsengisegetis:Chitinophaga_ginsengisoli:Chitinophaga_japonensis:Chitinophaga_niabensis:Chitinophaga_niastensis:Chitinophaga_oryziterrae:Chitinophaga_sancti:Chitinophaga_soli:Chitinophaga_terrae:Cytophaga_aurantiaca:Cytophaga_hutchinsonii:Ferruginibacter_alkalilentus:Flavisolibacter_g…	0	0	0	0	0	0	0	0	0	0	0	0	0	0	0	0	0	0	0	0	0	0	0	0	0	0	0	0	0	0	0	0	0	0	0	0	0	0	0	0	0	0	0	0	0	0	0	0	0
otu366:Adhaeribacter_aerolatus:Flavobacterium_cutihirudinis:Flavobacterium_denitrificans:Flavobacterium_ginsengisoli:Flavobacterium_glycines:Flavobacterium_granuli:Flavobacterium_hercynium:Flavobacterium_johnsoniae:Flavobacterium_lindanitolerans:Flavobacterium_phragmitis:Flavobacterium_psychrolimnae:Pontibacter_actiniarum:Pontibacter_akesuensis:Pontibacter_korlensis:Pontibacter_niistensis:Pontiba…	0	0	0	0	0	0	0	0	0	0	0	0	0	0	0	0	0	0	0	0	0	0	0	0	0	0	0	0	0	0	0	0	0	0	0	0	0	0	0	0.01	0	0	0	0	0	0	0	0	0
otu2794:Thermanaerothrix_daxensis	0	0	0	0	0	0	0	0	0	0	0	0	0	0	0	0	0	0	0	0	0	0	0	0	0	0	0	0	0	0	0	0	0	0	0	0	0	0	0.02	0	0	0	0	0	0	0	0	0	0
otu667:Bellilinea_caldifistulae	0	0	0	0	0	0	0	0	0	0	0	0	0	0	0.01	0	0	0	0	0	0	0	0	0	0	0	0	0	0	0	0	0	0	0	0	0	0	0	0	0	0	0	0	0	0	0	0	0	0
otu41:Bellilinea_caldifistulae:Leptolinea_tardivitalis:Levilinea_saccharolytica	0	0	0	0	0	0	0	0	0	0	0	0	0	0.01	0	0	0	0	0	0	0	0	0	0	0	0	0	0	0	0	0	0.01	0	0	0	0	0	0.02	0.03	0	0	0	0	0	0	0	0	0	0
otu2297:Litorilinea_aerophila	0	0	0	0	0	0	0	0	0	0	0	0	0	0.01	0	0	0	0	0	0	0	0	0	0	0	0	0	0	0	0	0	0	0	0	0	0	0	0	0	0	0	0	0	0	0	0	0	0	0
otu2974:Caldilinea_aerophila	0	0	0	0	0	0	0	0	0	0	0	0	0	0	0	0	0	0	0	0	0	0	0	0	0	0	0	0	0	0	0	0	0.01	0	0	0	0	0	0	0	0	0	0	0	0	0	0	0	0
otu1249:Kouleothrix_aurantiaca	0	0	0	0	0	0	0	0	0	0	0	0	0	0	0	0	0	0	0	0	0	0	0	0	0	0	0	0	0	0	0	0	0	0	0	0	0.01	0	0	0	0	0	0	0	0	0	0	0	0
otu696:Dehalococcoides_mccartyi	0	0	0	0	0	0	0	0	0	0	0	0	0	0	0	0	0	0	0	0	0	0	0	0	0	0	0	0	0	0	0	0	0	0	0	0	0	0	0.01	0	0	0	0	0	0	0	0	0	0
otu1966:Sphaerobacter_thermophilus	0	0	0	0	0	0	0	0	0	0	0	0	0	0	0	0	0	0	0	0	0	0	0	0	0	0	0	0	0	0	0	0	0	0	0	0	0	0	0	0	0	0	0	0	0	0	0	0	0
otu2930:Sphaerobacter_thermophilus	0	0	0	0	0	0	0	0	0	0	0	0	0	0	0	0	0	0	0	0	0	0	0	0	0	0	0	0	0	0	0	0	0	0	0	0	0	0	0	0.01	0	0	0	0	0	0	0	0	0
otu2324:Roseiflexus_castenholzii:Sphaerobacter_thermophilus	0	0	0	0	0	0	0	0	0	0	0	0	0	0	0	0	0	0	0	0	0	0	0	0	0	0	0	0	0	0	0	0	0	0	0	0	0	0	0.01	0	0	0	0	0	0	0	0	0	0
Deinococcus_geothermalis	0	0	0	0	0	0	0	0	0	0	0	0	0	0	0	0	0	0	0	0	0	0	0	0	0	0	0	0	0	0	0	0	0	0	0	0	0.02	0	0	0	0	0	0	0	0	0	0	0	0
Deinococcus_aquaticus	0	0	0	0	0	0	0	0	0	0	0	0	0	0	0	0	0	0.01	0	0	0	0	0	0	0	0	0	0	0	0	0	0	0	0	0	0	0	0	0	0	0	0	0	0	0	0	0	0	0
otu1879:Deinococcus_geothermalis	0	0	0	0	0	0	0	0	0	0	0	0	0	0	0	0	0	0	0	0	0	0	0	0	0	0	0	0	0	0	0	0	0	0	0	0	0	0	0	0	0	0	0	0	0	0	0	0	0
Meiothermus_silvanus	0.01	0	0	0	0	0	0	0	0	0	0	0	0	0	0	0	0	0	0	0	0	0	0	0	0	0	0	0	0	0	0	0	0.01	0	0	0	0.01	0	0.01	0	0	0	0	0	0	0	0	0	0
otu1127:Meiothermus_silvanus	0	0	0	0	0	0	0	0	0	0.01	0	0	0	0	0	0	0	0	0	0	0	0	0	0	0	0	0	0	0	0	0	0	0	0	0	0	0	0	0	0	0	0	0	0	0	0	0	0	0
otu3035:Tumebacillus_ginsengisoli	0	0	0	0	0	0	0	0	0	0	0.01	0	0	0	0	0	0	0	0	0	0	0	0	0	0	0	0	0	0	0	0	0	0	0	0	0	0	0	0	0	0	0	0	0	0	0	0	0	0
otu1200:Aeribacillus_pallidus	0	0	0	0	0	0	0	0	0	0	0	0	0	0	0	0	0	0	0	0	0	0	0	0	0	0	0	0	0	0	0	0	0	0	0	0	0	0	0	0	0	0	0	0	0	0	0	0	0
Bacillus_subtilis:Bacillus_tequilensis	0	0	0	0	0	0	0	0	0	0	0	0	0	0	0	0	0	0	0	0	0	0	0	0	0	0	0	0	0	0	0	0	0	0	0	0	0	0	0	0	0	0	0	0	0	0	0	0	0
Bacillus_aerophilus:Bacillus_altitudinis:Bacillus_pumilus:Bacillus_stratosphericus	0	0.01	0	0	0	0	0	0	0	0	0	0	0	0	0	0	0	0	0	0	0	0	0	0	0	0	0	0	0	0	0	0	0	0	0	0	0	0	0	0	0	0	0	0	0	0	0	0	0
Bacillus_licheniformis:Bacillus_tequilensis	0	0	0	0	0	0	0	0	0	0	0	0	0	0	0	0	0	0	0	0	0	0	0	0	0	0	0	0	0	0	0	0	0	0	0	0	0	0	0	0	0	0	0	0	0	0	0	0	0
Bacillus_aerophilus:Bacillus_pumilus:Bacillus_safensis	0	0	0	0	0	0	0	0	0.01	0	0	0	0	0	0	0	0	0	0	0	0	0	0	0	0	0	0	0	0	0	0	0	0	0	0	0	0	0	0	0	0	0	0.01	0	0	0	0	0	0
Bacillus_subtilis	0	0	0	0	0	0	0	0	0	0	0	0	0	0	0	0	0	0	0	0	0	0	0	0	0	0	0	0	0	0	0	0	0	0	0	0	0	0	0	0	0	0	0	0	0	0	0	0	0
Bacillus_clausii	0	0	0	0	0	0	0	0	0	0	0	0	0	0	0	0	0	0	0	0	0	0	0	0	0	0	0	0	0	0	0	0	0	0	0	0	0	0	0	0	0	0	0	0	0	0	0	0	0
Bacillus_licheniformis	0	0	0	0	0	0	0	0	0	0	0	0	0	0	0	0	0	0	0	0	0	0	0	0	0	0	0	0	0	0	0	0	0.01	0	0	0	0	0	0	0	0	0	0	0	0	0	0	0	0
Bacillus_aryabhattai:Bacillus_megaterium	0	0	0	0	0	0	0	0	0	0	0	0	0	0	0	0	0	0.01	0.01	0.01	0	0	0	0.01	0	0	0	0	0	0	0	0	0	0	0	0	0.01	0.01	0.01	0	0	0	0	0	0	0.02	0	0	0
Bacillus_licheniformis:Bacillus_sonorensis	0	0	0	0	0	0	0	0	0	0	0	0	0	0	0	0	0	0	0	0	0	0	0	0	0	0	0	0	0	0	0	0	0	0	0	0	0	0	0	0	0	0	0	0	0	0	0	0	0
Bacillus_aerius	0	0	0	0	0	0	0	0	0	0	0	0	0	0	0	0	0	0	0	0	0	0	0	0	0	0	0	0	0	0	0	0	0	0	0	0	0	0	0	0	0	0	0	0	0	0	0	0	0
Bacillus_amyloliquefaciens	0	0	0	0	0	0	0	0	0	0	0	0	0	0	0	0	0	0	0	0	0	0	0	0	0	0	0	0	0	0	0	0	0	0	0	0	0	0	0	0	0	0	0	0	0	0	0	0	0
Bacillus_atrophaeus:Bacillus_axarquiensis:Bacillus_mojavensis:Bacillus_subtilis:Bacillus_vallismortis	0	0	0	0	0	0	0	0	0	0	0	0	0	0	0	0	0	0	0.01	0	0	0	0	0	0	0	0	0	0	0	0	0	0	0	0	0	0	0	0	0	0	0	0	0	0	0	0	0	0
Bacillus_amyloliquefaciens:Bacillus_subtilis	0	0	0	0	0	0	0	0	0	0	0	0	0	0	0	0	0	0	0	0	0	0	0	0	0	0	0	0	0	0	0	0	0	0	0	0	0	0	0	0	0	0	0	0	0	0	0	0	0
Bacillus_aerius:Bacillus_licheniformis	0	0	0	0	0	0	0	0	0	0	0	0	0	0	0	0	0	0	0	0	0	0	0	0	0	0	0	0	0	0	0	0	0	0	0	0	0	0	0	0	0	0	0	0	0	0	0	0	0
Bacillus_amyloliquefaciens:Bacillus_polyfermenticus:Bacillus_subtilis:Bacillus_vallismortis	0	0	0	0	0	0	0	0	0	0	0	0	0	0	0	0	0	0	0	0	0	0	0.01	0	0	0	0	0	0	0	0	0	0	0	0	0	0	0	0	0	0	0	0	0	0	0	0	0	0
Bacillus_amyloliquefaciens:Bacillus_atrophaeus:Bacillus_axarquiensis:Bacillus_mojavensis:Bacillus_subtilis	0	0	0	0	0	0	0	0	0	0	0	0	0	0	0	0	0	0	0	0	0	0	0	0	0	0	0	0	0	0	0	0	0	0	0	0	0	0	0	0	0	0	0	0	0	0	0	0	0
Bacillus_gibsonii	0	0	0	0	0	0	0	0	0	0	0	0	0	0	0	0	0	0	0	0	0	0	0	0	0	0	0	0	0	0	0	0	0	0	0	0	0	0	0	0	0	0	0	0	0	0	0	0	0
Bacillus_axarquiensis:Bacillus_mojavensis:Bacillus_subtilis	0	0	0	0	0	0	0	0	0	0	0	0	0	0	0	0	0	0	0	0	0	0	0	0	0	0	0	0	0	0	0	0	0	0	0	0	0.01	0	0	0	0	0	0	0	0	0	0	0	0
Bacillus_licheniformis:Bacillus_subtilis:Bacillus_tequilensis	0	0	0	0	0	0	0	0	0	0	0	0	0	0	0	0	0	0	0	0	0	0	0	0	0	0	0	0	0	0	0	0	0	0	0	0	0	0	0	0	0	0	0	0	0	0	0	0	0
Bacillus_circulans	0	0	0	0	0	0	0	0	0	0	0	0	0	0	0	0	0	0	0	0	0	0	0	0	0	0	0	0	0	0	0.02	0.01	0	0.01	0	0	0	0	0	0	0	0	0	0	0	0	0	0	0
Bacillus_mojavensis:Bacillus_subtilis	0	0	0	0	0	0	0	0	0	0	0	0	0	0	0	0	0	0	0	0	0	0	0	0	0	0	0	0	0	0	0	0	0	0	0	0	0	0	0	0	0	0	0	0	0	0	0	0	0
Bacillus_amyloliquefaciens:Bacillus_atrophaeus:Bacillus_axarquiensis:Bacillus_mojavensis:Bacillus_subtilis:Bacillus_vallismortis	0	0	0	0	0	0	0	0	0	0	0	0	0	0	0	0	0	0	0	0	0	0	0	0	0	0	0	0	0	0	0	0	0	0	0	0	0	0	0	0	0	0	0	0	0	0	0	0	0
Bacillus_aerius:Bacillus_licheniformis:Bacillus_sonorensis	0	0	0	0	0	0	0	0	0	0	0	0	0	0	0	0	0	0	0	0	0	0	0	0	0	0	0	0	0	0	0	0	0	0	0	0	0	0	0	0	0	0	0	0	0	0	0	0	0
Bacillus_aerophilus:Bacillus_altitudinis:Bacillus_pumilus	0	0	0	0	0	0	0	0	0	0	0	0	0	0	0	0	0	0	0	0	0	0	0	0	0	0	0	0	0	0	0	0	0	0	0	0	0	0	0	0	0	0	0	0	0	0	0	0	0
Bacillus_aerophilus:Bacillus_altitudinis:Bacillus_pumilus:Bacillus_safensis:Bacillus_stratosphericus	0	0	0	0	0	0	0	0	0	0	0	0	0	0	0	0	0	0	0	0	0	0	0	0	0	0	0	0	0	0	0	0	0	0	0	0	0	0	0	0	0	0	0	0	0	0	0	0	0
Bacillus_flexus	0	0	0	0	0	0	0	0	0	0	0	0	0	0	0	0	0	0	0	0	0	0	0	0	0	0	0	0	0	0	0	0	0	0	0	0	0	0	0	0	0	0	0	0	0	0	0	0	0
Bacillus_firmus	0	0	0	0	0	0	0	0	0	0	0	0	0	0	0	0	0	0	0	0	0	0	0	0	0	0	0	0	0	0	0	0	0	0	0	0	0	0	0	0	0	0	0	0	0	0	0	0	0
Bacillus_endophyticus	0	0	0	0	0	0	0	0	0	0	0	0	0	0	0	0	0	0	0	0	0	0	0	0	0	0	0	0	0	0	0	0	0	0	0	0	0	0	0.01	0	0	0	0	0	0	0	0	0	0
otu3176:Bacillus_subtilis:Bacillus_tequilensis	0	0	0	0	0	0	0	0	0	0	0	0	0	0	0	0	0	0	0	0	0	0	0	0	0	0	0	0	0	0	0	0	0	0	0	0	0	0	0	0	0	0	0	0	0	0	0	0	0
Bacillus_aerophilus	0	0	0	0	0	0	0	0	0	0	0	0	0	0	0	0	0	0	0	0	0	0	0	0	0	0	0	0	0	0	0	0	0	0	0	0	0.01	0	0	0	0	0	0	0	0	0	0	0	0
otu2524:Bacillus_aerophilus:Bacillus_alcalophilus:Bacillus_altitudinis:Bacillus_pumilus:Bacillus_safensis:Bacillus_stratosphericus	0	0	0	0	0	0	0	0	0	0	0	0	0	0	0	0	0.01	0	0	0	0	0	0	0	0	0	0	0	0	0	0	0	0	0	0	0	0	0	0	0	0	0	0	0	0	0	0	0	0
Bacillus_firmus:Bacillus_oceanisediminis	0	0	0	0	0	0	0	0	0	0	0	0	0	0	0	0	0	0	0	0	0	0	0	0	0	0	0	0	0	0	0	0	0	0	0	0	0	0	0	0	0	0	0	0	0	0	0	0	0
Bacillus_nealsonii	0	0	0	0	0	0	0	0	0	0	0	0	0	0	0	0	0	0	0	0	0	0	0	0	0	0	0	0	0	0	0	0	0	0	0	0	0	0	0	0	0	0	0	0	0	0	0	0	0
otu1455:Bacillus_subtilis	0	0	0	0	0	0	0	0	0	0	0	0	0	0	0	0	0	0	0	0	0	0	0	0	0	0	0	0	0	0	0	0	0	0	0	0	0	0	0	0	0	0	0	0	0	0	0	0	0
otu2411:Bacillus_badius	0	0	0	0	0	0	0	0	0	0	0	0	0	0	0	0	0	0	0	0	0	0	0	0	0	0	0	0	0	0	0	0	0	0	0	0	0	0	0	0	0	0	0	0	0	0	0	0	0
otu453:Bacillus_lehensis:Bacillus_oshimensis	0	0	0	0	0	0	0	0	0	0	0	0	0	0	0	0	0	0	0	0	0	0	0	0	0	0	0	0	0	0	0	0	0	0	0	0	0	0	0	0	0	0	0	0	0	0	0	0	0
Bacillus_sonorensis	0	0	0	0	0	0	0	0	0	0	0	0	0	0	0	0	0	0	0	0	0	0	0	0	0	0	0	0	0	0	0	0	0	0	0	0	0	0	0	0	0	0	0	0	0	0	0	0	0
Bacillus_niabensis	0	0	0	0	0	0	0	0	0	0	0	0	0	0	0	0	0	0	0	0	0	0	0	0	0	0	0	0	0	0	0	0	0	0	0.01	0.01	0	0	0	0	0	0	0	0	0	0	0	0	0
otu97:Bacillus_mannanilyticus	0	0	0	0	0	0	0	0	0	0	0	0	0	0	0	0	0.01	0	0	0	0	0	0	0	0	0	0	0	0.01	0	0	0	0	0	0	0	0	0	0	0	0	0	0.01	0	0	0	0	0	0
Bacillus_aryabhattai	0	0	0	0	0	0	0	0	0	0	0	0	0	0	0	0	0	0	0	0	0	0	0	0	0	0	0	0	0	0	0	0	0	0	0	0	0	0	0	0	0	0	0	0	0	0	0	0	0
otu1390:Bacillus_licheniformis:Bacillus_mojavensis:Bacillus_tequilensis	0	0	0	0	0	0	0	0	0	0	0	0	0	0	0	0	0	0	0	0	0	0	0	0	0	0	0	0	0	0	0	0	0	0	0	0	0	0	0	0	0	0	0	0	0	0	0	0	0
Bacillus_aquimaris:Bacillus_marisflavi	0	0	0	0	0	0	0	0	0	0	0	0	0	0	0	0	0	0	0	0	0	0	0	0	0	0	0	0	0	0	0	0	0	0	0	0	0	0	0	0	0	0	0	0	0	0	0	0	0
Bacillus_atrophaeus:Bacillus_axarquiensis:Bacillus_licheniformis:Bacillus_mojavensis:Bacillus_subtilis:Bacillus_tequilensis:Bacillus_vallismortis	0	0	0	0	0	0	0	0	0	0	0	0	0	0	0	0	0	0	0	0	0	0	0	0	0	0	0	0	0	0	0	0	0	0	0	0	0	0	0	0	0	0	0	0	0	0	0	0	0
Bacillus_axarquiensis:Bacillus_mojavensis:Bacillus_subtilis:Bacillus_vallismortis	0	0	0	0	0	0	0	0	0	0	0	0	0	0	0	0	0	0	0	0	0	0	0	0	0	0	0	0	0	0	0	0	0	0	0	0	0	0	0	0	0	0	0	0	0	0	0	0	0
Bacillus_pumilus	0	0	0	0	0	0	0	0	0	0	0	0	0	0	0	0	0	0	0	0	0	0	0	0	0	0	0	0	0	0	0	0	0	0	0	0	0	0	0	0	0	0	0	0	0	0	0	0	0
otu713:Bacillus_subtilis	0	0	0	0	0	0	0	0	0	0	0	0	0	0	0	0	0	0	0	0	0	0	0	0	0	0	0	0	0	0	0	0	0	0	0	0	0	0	0	0	0	0	0	0	0	0	0	0	0
Bacillus_badius	0	0	0	0	0	0	0	0	0	0	0	0	0	0	0	0	0	0	0	0	0	0	0	0	0	0	0	0	0	0	0	0	0	0	0	0	0	0	0	0	0	0	0	0	0	0	0	0	0
Bacillus_niacini	0	0	0	0	0	0	0	0	0	0	0	0	0	0	0.01	0	0.01	0	0	0	0	0	0	0	0	0	0	0	0	0	0	0	0	0.01	0	0	0	0.01	0.06	0	0	0	0	0	0	0	0	0	0
Bacillus_amyloliquefaciens:Bacillus_atrophaeus:Bacillus_axarquiensis:Bacillus_mojavensis:Bacillus_subtilis:Bacillus_tequilensis	0	0	0	0	0	0	0	0	0	0	0	0	0	0	0	0	0	0	0	0	0	0	0	0	0	0	0	0	0	0	0	0	0	0	0	0	0	0	0	0	0	0	0	0	0	0	0	0	0
Bacillus_amyloliquefaciens:Bacillus_licheniformis:Bacillus_sonorensis	0	0	0	0	0	0	0	0	0	0	0	0	0	0	0	0	0	0	0	0	0	0	0	0	0	0	0	0	0	0	0	0	0	0	0	0	0	0	0	0	0	0	0	0	0	0	0	0	0
otu2493:Bacillus_licheniformis	0	0	0	0	0	0	0	0	0	0	0	0	0	0	0	0	0	0	0	0	0	0	0	0	0	0	0	0	0	0	0	0	0	0	0	0	0	0	0	0	0	0	0	0	0	0	0	0	0
otu445:Bacillus_humi	0	0	0	0	0	0	0	0	0	0	0	0	0	0	0.01	0	0	0	0	0	0	0	0	0	0	0	0	0	0	0	0	0	0	0	0	0	0	0	0	0	0	0	0	0	0	0	0	0	0
Bacillus_anthracis:Bacillus_cereus:Bacillus_thuringiensis	0.02	0	0	0	0.01	0	0	0	0	0.01	0	0	0.01	0	0.02	0	0	0.01	0	0	0	0	0	0	0	0	0	0	0	0	0	0	0	0	0	0	0	0	0	0	0	0	0	0	0	0	0	0	0
Bacillus_altitudinis:Bacillus_pumilus:Bacillus_stratosphericus	0	0	0	0	0	0	0	0	0	0	0	0	0	0	0	0	0	0	0	0	0	0	0	0	0	0	0	0	0	0	0	0	0	0	0	0	0	0	0	0	0	0	0	0	0	0	0	0	0
otu1099:Bacillus_firmus	0	0	0	0	0	0.01	0	0	0	0	0	0	0	0	0	0	0	0	0	0	0	0	0	0	0	0	0	0	0	0	0	0	0	0	0	0	0.01	0	0	0	0	0.01	0	0	0	0	0	0	0
otu933:Bacillus_aerophilus:Bacillus_pumilus:Bacillus_safensis	0	0	0	0	0	0	0	0	0	0	0	0	0	0	0	0	0	0	0	0	0	0	0	0	0	0	0	0	0	0	0	0	0	0	0	0	0	0	0	0	0	0	0	0	0	0	0	0	0
Bacillus_aestuarii	0	0	0	0	0	0	0	0	0	0	0	0	0	0	0	0	0	0	0	0	0	0	0	0	0	0	0	0	0	0	0	0	0	0	0	0	0	0	0	0	0	0	0	0	0	0	0	0	0
Bacillus_circulans:Bacillus_nealsonii	0	0	0	0	0	0	0	0	0	0	0	0	0	0	0	0	0	0	0	0	0	0	0	0	0	0	0	0	0	0	0	0	0	0	0	0	0	0	0	0	0	0	0	0	0	0	0	0	0
Bacillus_ruris	0	0	0	0	0	0	0	0	0	0	0	0	0	0	0	0	0	0	0	0	0	0	0	0	0	0	0	0	0	0	0	0	0	0	0	0	0	0	0	0	0	0	0	0	0	0	0	0	0
otu507:Bacillus_murimartini	0	0	0	0	0	0	0	0	0	0	0	0	0	0	0	0	0	0	0	0	0	0	0	0	0	0	0	0	0	0	0	0	0	0	0	0	0	0	0	0	0	0	0	0	0	0	0	0	0
Bacillus_aerius:Bacillus_amyloliquefaciens:Bacillus_licheniformis:Bacillus_sonorensis	0	0	0	0	0	0	0	0	0	0	0	0	0	0	0	0	0	0	0	0	0	0	0	0	0	0	0	0	0	0	0	0	0	0	0	0	0	0	0	0	0	0	0	0	0	0	0	0	0
Bacillus_amyloliquefaciens:Bacillus_licheniformis:Bacillus_polyfermenticus:Bacillus_subtilis:Bacillus_tequilensis:Bacillus_vallismortis	0	0	0	0	0	0	0	0	0	0	0	0	0	0	0	0	0	0	0	0	0	0	0	0	0	0	0	0	0	0	0	0	0	0	0	0	0	0	0	0	0	0	0	0	0	0	0	0	0
Bacillus_axarquiensis	0	0	0	0	0	0	0	0	0	0	0	0	0	0	0	0	0	0	0	0	0	0	0	0	0	0	0	0	0	0	0	0	0	0	0	0	0	0	0	0	0	0	0	0	0	0	0	0	0
Bacillus_barbaricus	0	0	0	0	0	0	0	0	0	0	0	0	0	0	0	0	0	0	0	0	0	0	0	0	0	0	0	0	0	0	0	0	0	0	0	0	0	0	0	0	0	0	0	0	0	0	0	0	0
Bacillus_coagulans	0	0	0	0	0	0	0	0	0	0	0	0	0	0	0	0	0	0	0	0	0	0	0	0	0.01	0	0	0	0	0	0	0	0	0	0	0	0	0	0	0	0	0	0	0	0	0	0	0	0
Bacillus_megaterium	0	0	0	0	0	0	0	0	0	0	0	0	0	0	0	0	0	0	0	0	0	0	0	0	0	0	0	0	0	0	0	0	0	0	0	0	0	0	0	0	0	0	0	0	0	0	0	0	0
Bacillus_murimartini	0	0	0	0	0	0	0	0	0	0	0	0	0	0	0	0	0	0	0	0	0	0	0	0	0	0	0	0	0	0	0	0	0	0	0	0	0	0.01	0	0	0	0	0	0	0	0	0	0	0
Bacillus_thermolactis	0	0	0	0	0	0	0	0	0	0	0	0	0	0	0	0	0	0	0	0	0	0	0	0	0	0	0	0	0	0	0	0	0	0	0	0	0	0	0	0	0	0	0	0	0	0	0	0	0
Bacillus_thuringiensis	0	0	0	0	0	0	0	0	0	0	0	0	0	0	0	0	0	0	0	0	0	0	0	0	0	0	0	0	0	0	0	0	0	0	0	0	0	0	0	0	0	0	0	0	0	0	0	0	0
otu1536:Bacillus_aerophilus:Bacillus_altitudinis:Bacillus_pumilus:Bacillus_stratosphericus	0	0	0	0	0	0	0	0	0	0	0	0	0	0	0	0	0	0	0	0	0	0	0	0	0	0	0	0	0	0	0	0	0	0	0	0	0	0	0	0	0	0	0	0	0	0	0	0	0
otu1979:Bacillus_subtilis:Bacillus_tequilensis	0	0	0	0	0	0	0	0	0	0	0	0	0	0	0	0	0	0	0	0	0	0	0	0	0	0	0	0	0	0	0	0	0	0	0	0	0	0	0	0	0	0	0	0	0	0	0	0	0
otu2421:Bacillus_licheniformis:Bacillus_sonorensis	0	0	0	0	0	0	0	0	0	0	0	0	0	0	0	0	0	0	0	0	0	0	0	0	0	0	0	0	0	0	0	0	0	0	0	0	0	0	0	0	0	0	0	0	0	0	0	0	0
otu2867:Bacillus_aryabhattai:Bacillus_megaterium	0	0	0	0	0	0	0	0	0	0	0	0	0	0	0	0	0	0	0	0	0	0	0	0	0	0	0	0	0	0	0	0	0	0	0	0	0	0	0	0	0	0	0	0	0	0	0	0	0
Bacillus_bombysepticus:Bacillus_cereus:Bacillus_thuringiensis:Bacillus_weihenstephanensis	0	0	0.01	0	0	0	0	0	0	0	0	0	0	0	0	0	0	0.01	0	0	0	0	0	0	0	0	0	0	0	0	0	0	0	0	0	0	0	0	0	0	0	0	0	0	0	0	0	0	0
Bacillus_mojavensis:Bacillus_subtilis:Bacillus_tequilensis	0	0	0	0	0	0	0	0	0	0	0	0	0	0	0	0	0	0	0	0	0	0	0	0	0	0	0	0	0	0	0	0	0	0	0	0	0	0	0	0	0	0	0	0	0	0	0	0	0
Bacillus_tequilensis	0	0	0	0	0	0	0	0	0	0	0	0	0	0	0	0	0	0	0	0	0	0	0	0	0	0	0	0	0	0	0	0	0	0	0	0	0	0	0	0	0	0	0	0	0	0	0	0	0
Bacillus_vireti	0	0	0	0	0	0	0	0	0	0	0	0	0	0	0	0	0	0	0	0	0	0	0	0	0	0	0	0	0	0	0	0	0	0	0.01	0	0	0	0	0	0	0	0	0	0	0	0	0	0
otu1262:Bacillus_circulans	0	0	0	0	0	0	0	0	0	0	0	0	0	0	0	0	0	0	0	0	0	0	0	0	0	0	0	0	0	0	0	0	0	0	0	0	0	0	0.01	0	0	0	0	0	0	0	0	0	0
otu2056:Bacillus_gibsonii	0	0	0	0	0	0	0	0	0	0	0	0	0	0	0	0	0	0	0	0	0	0	0	0	0	0	0	0	0	0	0	0	0	0	0	0	0	0	0	0	0	0	0	0	0	0	0	0	0
otu2689:Bacillus_aerophilus:Bacillus_altitudinis:Bacillus_pumilus:Bacillus_stratosphericus	0	0	0	0	0	0	0	0	0	0	0	0	0	0	0	0	0	0	0	0	0	0	0	0	0	0	0	0	0	0	0	0	0	0	0	0	0	0	0	0	0	0	0	0	0	0	0	0	0
otu659:Bacillus_licheniformis	0	0	0	0	0	0	0	0	0	0	0	0	0	0	0	0	0	0	0	0	0	0	0	0	0	0	0	0	0	0	0	0	0	0	0	0	0	0	0	0	0	0	0	0	0	0	0	0	0
Bacillus_altitudinis	0	0	0	0	0	0	0	0	0	0	0	0	0	0	0	0	0	0	0	0	0	0	0	0	0	0	0	0	0	0	0	0	0	0	0	0	0	0	0	0	0	0	0	0	0	0	0	0	0
Bacillus_arbutinivorans	0	0	0	0	0	0	0	0	0	0	0	0	0	0	0	0	0	0	0	0	0	0	0	0	0	0	0	0	0	0	0	0	0	0	0	0	0	0	0	0	0	0	0	0	0	0	0	0	0
Bacillus_arsenicus	0	0	0	0	0	0	0	0	0	0	0	0	0	0	0	0	0	0	0	0	0	0	0	0	0	0	0	0	0	0	0	0	0	0	0	0	0	0	0	0	0	0	0	0	0	0	0	0	0
Bacillus_atrophaeus:Bacillus_axarquiensis:Bacillus_mojavensis:Bacillus_subtilis	0	0	0	0	0	0	0	0	0	0	0	0	0	0	0	0	0	0	0	0	0	0	0	0	0	0	0	0	0	0	0	0	0	0	0	0	0	0	0	0	0	0	0	0	0	0	0	0	0
Bacillus_atrophaeus:Bacillus_vallismortis	0	0	0	0	0	0	0	0	0	0	0	0	0	0	0	0	0	0	0	0	0	0	0	0	0	0	0	0	0	0	0	0	0	0	0	0	0	0	0	0	0	0	0	0	0	0	0	0	0
Bacillus_boroniphilus	0	0	0	0	0	0	0	0	0	0	0	0	0	0	0	0	0	0	0	0	0	0	0	0	0	0	0	0	0	0	0	0	0	0	0	0	0	0	0	0	0	0	0	0	0	0	0	0	0
Bacillus_fordii	0	0	0	0	0	0	0	0	0	0	0	0	0	0	0	0	0	0	0	0	0	0	0	0	0	0	0	0	0	0	0	0	0	0	0	0	0	0	0	0	0	0	0	0	0	0	0	0	0
Bacillus_galactosidilyticus	0	0	0	0	0	0	0	0	0	0	0	0	0	0	0	0	0	0	0	0	0	0	0	0	0	0	0	0	0	0	0	0	0	0	0	0	0	0	0	0	0	0	0	0	0	0	0	0	0
Bacillus_ginsengihumi	0	0	0	0	0	0	0	0	0	0	0	0	0	0	0	0	0	0	0	0	0	0	0	0	0	0	0	0	0	0	0	0	0	0	0	0	0	0	0	0	0	0	0	0	0	0	0	0	0
Bacillus_mojavensis	0	0	0	0	0	0	0	0	0	0	0	0	0	0	0	0	0	0	0	0	0	0	0	0	0	0	0	0	0	0	0	0	0	0	0	0	0	0	0	0	0	0	0	0	0	0	0	0	0
Bacillus_pichinotyi	0	0	0	0	0	0	0	0	0	0	0	0	0	0	0	0	0	0	0	0	0	0	0	0	0.01	0.01	0.01	0	0	0	0	0	0	0	0	0	0	0	0	0	0	0	0	0	0	0	0	0	0
otu1231:Bacillus_licheniformis:Bacillus_tequilensis	0	0	0	0	0	0	0	0	0	0	0	0	0	0	0	0	0	0	0	0	0	0	0	0	0	0	0	0	0	0	0	0	0	0	0	0	0	0	0	0	0	0	0	0	0	0	0	0	0
otu1741:Bacillus_amyloliquefaciens:Bacillus_subtilis	0	0	0	0	0	0	0	0	0	0	0	0	0	0	0	0	0	0	0	0	0	0	0	0	0	0	0	0	0	0	0	0	0	0	0	0	0	0	0	0	0	0	0	0	0	0	0	0	0
otu1932:Bacillus_humi	0	0	0	0	0	0	0	0	0	0	0	0	0	0	0	0	0	0	0	0	0	0	0	0	0	0	0	0	0	0	0	0	0	0	0	0	0	0	0	0	0	0	0	0	0	0	0	0	0
otu219:Bacillus_trypoxylicola	0	0	0	0	0	0	0	0	0	0	0	0	0	0	0	0	0	0	0	0	0	0	0	0	0	0	0	0	0	0	0	0	0	0	0	0	0	0	0	0	0	0	0	0	0	0	0	0	0
otu2257:Bacillus_aerius:Bacillus_licheniformis	0	0	0	0	0	0	0	0	0	0	0	0	0	0	0	0	0	0	0	0	0	0	0	0	0	0	0	0	0	0	0	0	0	0	0	0	0	0	0	0	0	0	0	0	0	0	0	0	0
otu559:Bacillus_aerius:Bacillus_axarquiensis:Bacillus_licheniformis:Bacillus_mojavensis:Bacillus_olivae:Bacillus_sonorensis:Bacillus_subtilis:Bacillus_tequilensis	0	0	0	0	0	0	0	0	0	0	0	0	0	0	0	0	0	0	0	0	0	0	0	0	0	0	0	0	0	0	0	0	0	0	0	0	0	0	0	0	0	0	0	0	0	0	0	0	0
otu752:Bacillus_clausii	0	0	0	0	0	0	0	0	0	0	0	0	0	0	0	0	0	0	0	0	0	0	0	0	0	0	0	0	0	0	0	0	0	0	0	0	0	0	0	0	0	0	0	0	0	0	0	0	0
otu973:Bacillus_clausii	0	0	0	0	0	0	0	0	0	0	0	0	0	0	0	0	0	0	0	0	0	0	0	0	0	0	0	0	0	0	0	0	0	0	0	0	0	0	0	0	0	0	0	0	0	0	0	0	0
Bacillus_aerophilus:Bacillus_safensis	0	0	0	0	0	0	0	0	0	0	0	0	0	0	0	0	0	0	0	0	0	0	0	0	0	0	0	0	0	0	0	0	0	0	0	0	0	0	0	0	0	0	0	0	0	0	0	0	0
Bacillus_amyloliquefaciens:Bacillus_atrophaeus:Bacillus_vallismortis	0	0	0	0	0	0	0	0	0	0	0	0	0	0	0	0	0	0	0	0	0	0	0	0	0	0	0	0	0	0	0	0	0	0	0	0	0	0	0	0	0	0	0	0	0	0	0	0	0
Bacillus_amyloliquefaciens:Bacillus_licheniformis:Bacillus_subtilis:Bacillus_tequilensis	0	0	0	0	0	0	0	0	0	0	0	0	0	0	0	0	0	0	0	0	0	0	0	0	0	0	0	0	0	0	0	0	0	0	0	0	0	0	0	0	0	0	0	0	0	0	0	0	0
Bacillus_anthracis	0	0	0	0	0	0	0	0	0	0	0	0	0	0	0	0	0	0	0	0	0	0	0	0	0	0	0	0	0	0	0	0	0	0	0	0	0	0	0	0	0	0	0	0	0	0	0	0	0
Bacillus_anthracis:Bacillus_thuringiensis:Bacillus_toyonensis	0	0	0	0	0	0	0	0	0	0	0	0	0	0	0	0	0	0	0	0	0	0	0	0	0	0	0	0	0	0	0	0	0	0	0	0	0	0	0	0	0	0	0	0	0	0	0	0	0
Bacillus_asahii	0	0	0	0	0	0	0	0	0	0	0	0	0	0	0	0	0	0	0	0	0	0	0	0	0	0	0	0	0	0	0	0	0	0	0	0	0	0	0	0	0	0	0	0	0	0	0	0	0
Bacillus_atrophaeus	0	0	0	0	0	0	0	0	0	0	0	0	0	0	0	0	0	0	0	0	0	0	0	0	0	0	0	0	0	0	0	0	0	0	0	0	0	0	0	0	0	0	0	0	0	0	0	0	0
Bacillus_axarquiensis:Bacillus_licheniformis:Bacillus_mojavensis:Bacillus_subtilis:Bacillus_tequilensis	0	0	0	0	0	0	0	0	0	0	0	0	0	0	0	0	0	0	0	0	0	0	0	0	0	0	0	0	0	0	0	0	0	0	0	0	0	0	0	0	0	0	0	0	0	0	0	0	0
Bacillus_axarquiensis:Bacillus_licheniformis:Bacillus_mojavensis:Bacillus_subtilis:Bacillus_tequilensis:Bacillus_vallismortis	0	0	0	0	0	0	0	0	0	0	0	0	0	0	0	0	0	0	0	0	0	0	0	0	0	0	0	0	0	0	0	0	0	0	0	0	0	0	0	0	0	0	0	0	0	0	0	0	0
Bacillus_axarquiensis:Bacillus_licheniformis:Bacillus_subtilis:Bacillus_tequilensis	0	0	0	0	0	0	0	0	0	0	0	0	0	0	0	0	0	0	0	0	0	0	0	0	0	0	0	0	0	0	0	0	0	0	0	0	0	0	0	0	0	0	0	0	0	0	0	0	0
[truncated: 4,559 more rows]
[truncated: 38 more columns]

## Sheet: Supplemental Table 6
Microbiomes associated with foods from plant and animal sources
Karen G. Jarvis*, Christopher J. Grim, Ninalynn Daquigan, Paul M. Morin, Laura M. Howard, Julia E. Manetas, Andrea Ottesen, Padmini Ramachandran, James R. White
* Correspondence: karen.jarvis@fda.hhs.gov
Supplementary Table 6: Species level proportional abundances of bacteria in smoked salmon
Resphera Insight (Counts 30k per sample)	SmkSal.D1	SmkSal.D2	SmkSal.E1	SmkSal.E2	SmkSal-F1	SmkSal.F2	Consensus_lineage
Arthrobacter_psychrolactophilus	0.0233333	0.00666667	0	0	0	0	k__Bacteria; p__Actinobacteria; c__Actinobacteria; o__Actinomycetales; f__Micrococcaceae; g__Arthrobacter
Arthrobacter_psychrochitiniphilus:Arthrobacter_psychrolactophilus	0	0.00333333	0	0	0	0	k__Bacteria; p__Actinobacteria; c__Actinobacteria; o__Actinomycetales; f__Micrococcaceae; g__Arthrobacter
Deinococcus_geothermalis	0	0	0	0	0.00333333	0	k__Bacteria; p__DeinococcusThermus; c__Deinococci; o__Deinococcales; f__Deinococcaceae; g__Deinococcus
Meiothermus_silvanus	0	0	0	0	0.00333333	0	k__Bacteria; p__DeinococcusThermus; c__Deinococci; o__Thermales; f__Thermaceae; g__Meiothermus
Exiguobacterium_artemiae:Exiguobacterium_sibiricum:Exiguobacterium_undae	0	0	0.00333333	0	0	0	k__Bacteria; p__Firmicutes; c__Bacilli; o__Bacillales; f__Bacillales_Incertae_Sedis_XII; g__Exiguobacterium
Brochothrix_thermosphacta	0.253333	0.263333	4.72333	13.3133	39.3833	44.2767	k__Bacteria; p__Firmicutes; c__Bacilli; o__Bacillales; f__Listeriaceae; g__Brochothrix
Brochothrix_campestris:Brochothrix_thermosphacta	0.00666667	0.00333333	0.25	0.673333	0.166667	0.29	k__Bacteria; p__Firmicutes; c__Bacilli; o__Bacillales; f__Listeriaceae; g__Brochothrix
otu1545:Brochothrix_thermosphacta	0.01	0.00666667	0.0166667	0.253333	0.0233333	0.166667	k__Bacteria; p__Firmicutes; c__Bacilli; o__Bacillales; f__Listeriaceae; g__Brochothrix
otu1406:Brochothrix_thermosphacta	0	0	0	0	0.19	0.14	k__Bacteria; p__Firmicutes; c__Bacilli; o__Bacillales; f__Listeriaceae; g__Brochothrix
otu477:Brochothrix_thermosphacta	0.00333333	0	0.00333333	0.00666667	0.0166667	0.0966667	k__Bacteria; p__Firmicutes; c__Bacilli; o__Bacillales; f__Listeriaceae; g__Brochothrix
otu723:Brochothrix_thermosphacta	0	0	0.0433333	0.126667	0	0	k__Bacteria; p__Firmicutes; c__Bacilli; o__Bacillales; f__Listeriaceae; g__Brochothrix
otu1056:Brochothrix_thermosphacta	0	0	0.00666667	0.0166667	0.03	0.103333	k__Bacteria; p__Firmicutes; c__Bacilli; o__Bacillales; f__Listeriaceae; g__Brochothrix
otu196:Brochothrix_thermosphacta	0	0	0	0.00666667	0.0433333	0.0233333	k__Bacteria; p__Firmicutes; c__Bacilli; o__Bacillales; f__Listeriaceae; g__Brochothrix
otu510:Brochothrix_thermosphacta	0	0	0	0.0166667	0.04	0.04	k__Bacteria; p__Firmicutes; c__Bacilli; o__Bacillales; f__Listeriaceae; g__Brochothrix
otu1571:Brochothrix_thermosphacta	0	0	0.03	0.02	0.00333333	0.00333333	k__Bacteria; p__Firmicutes; c__Bacilli; o__Bacillales; f__Listeriaceae; g__Brochothrix
otu1615:Brochothrix_thermosphacta	0	0	0	0.0233333	0.0233333	0	k__Bacteria; p__Firmicutes; c__Bacilli; o__Bacillales; f__Listeriaceae; g__Brochothrix
otu154:Brochothrix_thermosphacta	0	0	0	0	0.00666667	0.0166667	k__Bacteria; p__Firmicutes; c__Bacilli; o__Bacillales; f__Listeriaceae; g__Brochothrix
otu1323:Brochothrix_thermosphacta	0	0	0	0	0.01	0.03	k__Bacteria; p__Firmicutes; c__Bacilli; o__Bacillales; f__Listeriaceae; g__Brochothrix
Brochothrix_campestris	0	0	0.00333333	0.00666667	0.00333333	0.00666667	k__Bacteria; p__Firmicutes; c__Bacilli; o__Bacillales; f__Listeriaceae; g__Brochothrix
otu1126:Brochothrix_thermosphacta	0	0	0	0.00666667	0.01	0.00333333	k__Bacteria; p__Firmicutes; c__Bacilli; o__Bacillales; f__Listeriaceae; g__Brochothrix
otu824:Brochothrix_thermosphacta	0	0.00666667	0.00666667	0.0133333	0	0	k__Bacteria; p__Firmicutes; c__Bacilli; o__Bacillales; f__Listeriaceae; g__Brochothrix
otu470:Brochothrix_campestris:Brochothrix_thermosphacta	0	0	0	0	0.00333333	0	k__Bacteria; p__Firmicutes; c__Bacilli; o__Bacillales; f__Listeriaceae; g__Brochothrix
otu496:Brochothrix_campestris:Brochothrix_thermosphacta	0	0	0	0.01	0	0.00333333	k__Bacteria; p__Firmicutes; c__Bacilli; o__Bacillales; f__Listeriaceae; g__Brochothrix
otu307:Brochothrix_thermosphacta	0	0	0.00333333	0.00333333	0	0.00333333	k__Bacteria; p__Firmicutes; c__Bacilli; o__Bacillales; f__Listeriaceae; g__Brochothrix
otu276:Brochothrix_thermosphacta	0	0	0	0.00333333	0.01	0	k__Bacteria; p__Firmicutes; c__Bacilli; o__Bacillales; f__Listeriaceae; g__Brochothrix
otu527:Brochothrix_thermosphacta	0	0	0	0	0.01	0.00333333	k__Bacteria; p__Firmicutes; c__Bacilli; o__Bacillales; f__Listeriaceae; g__Brochothrix
otu1201:Brochothrix_thermosphacta	0	0	0	0	0	0	k__Bacteria; p__Firmicutes; c__Bacilli; o__Bacillales; f__Listeriaceae; g__Brochothrix
otu1222:Brochothrix_thermosphacta	0	0	0.00333333	0	0.00333333	0.00333333	k__Bacteria; p__Firmicutes; c__Bacilli; o__Bacillales; f__Listeriaceae; g__Brochothrix
otu1310:Brochothrix_thermosphacta	0	0	0	0	0.00333333	0.00333333	k__Bacteria; p__Firmicutes; c__Bacilli; o__Bacillales; f__Listeriaceae; g__Brochothrix
otu1087:Brochothrix_thermosphacta	0	0	0	0	0	0.00333333	k__Bacteria; p__Firmicutes; c__Bacilli; o__Bacillales; f__Listeriaceae; g__Brochothrix
otu1122:Brochothrix_thermosphacta	0	0	0	0	0	0.00333333	k__Bacteria; p__Firmicutes; c__Bacilli; o__Bacillales; f__Listeriaceae; g__Brochothrix
otu386:Brochothrix_campestris:Brochothrix_thermosphacta	0	0	0	0.00333333	0	0	k__Bacteria; p__Firmicutes; c__Bacilli; o__Bacillales; f__Listeriaceae; g__Brochothrix
otu512:Brochothrix_campestris:Brochothrix_thermosphacta	0	0	0	0	0.00333333	0	k__Bacteria; p__Firmicutes; c__Bacilli; o__Bacillales; f__Listeriaceae; g__Brochothrix
Listeria_seeligeri	0	0	0	0	0.00333333	0.00666667	k__Bacteria; p__Firmicutes; c__Bacilli; o__Bacillales; f__Listeriaceae; g__Listeria
otu476:Brevibacillus_borstelensis	0	0.00333333	0	0	0	0	k__Bacteria; p__Firmicutes; c__Bacilli; o__Bacillales; f__Paenibacillaceae_1; g__Brevibacillus
Paenibacillus_motobuensis	0.00333333	0	0	0	0	0	k__Bacteria; p__Firmicutes; c__Bacilli; o__Bacillales; f__Paenibacillaceae_1; g__Paenibacillus
Lysinibacillus_sphaericus:Lysinibacillus_xylanilyticus	0	0	0	0	0.00333333	0	k__Bacteria; p__Firmicutes; c__Bacilli; o__Bacillales; f__Planococcaceae; g__Lysinibacillus
Macrococcus_caseolyticus	0	0	0.00666667	0.01	0	0	k__Bacteria; p__Firmicutes; c__Bacilli; o__Bacillales; f__Staphylococcaceae; g__Macrococcus
otu904:Macrococcus_caseolyticus	0	0	0	0	0	0	k__Bacteria; p__Firmicutes; c__Bacilli; o__Bacillales; f__Staphylococcaceae; g__Macrococcus
Staphylococcus_saprophyticus:Staphylococcus_succinus	0	0	0	0.0166667	0	0	k__Bacteria; p__Firmicutes; c__Bacilli; o__Bacillales; f__Staphylococcaceae; g__Staphylococcus
Staphylococcus_saprophyticus	0	0	0.00333333	0.01	0	0	k__Bacteria; p__Firmicutes; c__Bacilli; o__Bacillales; f__Staphylococcaceae; g__Staphylococcus
Staphylococcus_equorum:Staphylococcus_haemolyticus	0	0.00333333	0	0.00333333	0	0	k__Bacteria; p__Firmicutes; c__Bacilli; o__Bacillales; f__Staphylococcaceae; g__Staphylococcus
Carnobacterium_maltaromaticum	5.14667	5.45	0.0533333	0.06	1.85	5.36667	k__Bacteria; p__Firmicutes; c__Bacilli; o__Lactobacillales; f__Carnobacteriaceae; g__Carnobacterium
Carnobacterium_divergens	7.85667	5.98	0.133333	0.143333	0.0733333	0.35	k__Bacteria; p__Firmicutes; c__Bacilli; o__Lactobacillales; f__Carnobacteriaceae; g__Carnobacterium
otu595:Carnobacterium_divergens	1.59	1.64667	0.0433333	0.0133333	0	0	k__Bacteria; p__Firmicutes; c__Bacilli; o__Lactobacillales; f__Carnobacteriaceae; g__Carnobacterium
Carnobacterium_inhibens	1.07667	0.94	0	0	0	0	k__Bacteria; p__Firmicutes; c__Bacilli; o__Lactobacillales; f__Carnobacteriaceae; g__Carnobacterium
otu1668:Carnobacterium_alterfunditum:Carnobacterium_pleistocenium	0.0966667	0.0666667	0.00333333	0	0	0	k__Bacteria; p__Firmicutes; c__Bacilli; o__Lactobacillales; f__Carnobacteriaceae; g__Carnobacterium
otu914:Carnobacterium_pleistocenium	0.61	0.436667	0	0	0	0	k__Bacteria; p__Firmicutes; c__Bacilli; o__Lactobacillales; f__Carnobacteriaceae; g__Carnobacterium
otu306:Carnobacterium_maltaromaticum	0.22	0.14	0	0.00333333	0	0.0166667	k__Bacteria; p__Firmicutes; c__Bacilli; o__Lactobacillales; f__Carnobacteriaceae; g__Carnobacterium
Carnobacterium_pleistocenium	0.186667	0.13	0	0	0	0	k__Bacteria; p__Firmicutes; c__Bacilli; o__Lactobacillales; f__Carnobacteriaceae; g__Carnobacterium
Carnobacterium_alterfunditum:Carnobacterium_pleistocenium	0.133333	0.08	0	0	0	0	k__Bacteria; p__Firmicutes; c__Bacilli; o__Lactobacillales; f__Carnobacteriaceae; g__Carnobacterium
otu966:Carnobacterium_maltaromaticum	0	0	0	0	0.0166667	0.06	k__Bacteria; p__Firmicutes; c__Bacilli; o__Lactobacillales; f__Carnobacteriaceae; g__Carnobacterium
otu1409:Carnobacterium_maltaromaticum	0	0	0	0	0	0.01	k__Bacteria; p__Firmicutes; c__Bacilli; o__Lactobacillales; f__Carnobacteriaceae; g__Carnobacterium
otu735:Carnobacterium_maltaromaticum	0	0.00666667	0	0	0	0.02	k__Bacteria; p__Firmicutes; c__Bacilli; o__Lactobacillales; f__Carnobacteriaceae; g__Carnobacterium
otu249:Carnobacterium_maltaromaticum	0.0166667	0.0166667	0	0.00333333	0.00333333	0.00333333	k__Bacteria; p__Firmicutes; c__Bacilli; o__Lactobacillales; f__Carnobacteriaceae; g__Carnobacterium
otu376:Carnobacterium_inhibens	0.0533333	0.03	0	0	0	0	k__Bacteria; p__Firmicutes; c__Bacilli; o__Lactobacillales; f__Carnobacteriaceae; g__Carnobacterium
otu1165:Carnobacterium_maltaromaticum	0.0266667	0.0266667	0	0	0	0	k__Bacteria; p__Firmicutes; c__Bacilli; o__Lactobacillales; f__Carnobacteriaceae; g__Carnobacterium
otu261:Carnobacterium_maltaromaticum	0	0	0	0	0	0.00333333	k__Bacteria; p__Firmicutes; c__Bacilli; o__Lactobacillales; f__Carnobacteriaceae; g__Carnobacterium
otu1518:Carnobacterium_divergens:Carnobacterium_maltaromaticum	0.00333333	0.0133333	0	0	0	0.01	k__Bacteria; p__Firmicutes; c__Bacilli; o__Lactobacillales; f__Carnobacteriaceae; g__Carnobacterium
otu1489:Carnobacterium_maltaromaticum	0	0	0	0	0	0.00333333	k__Bacteria; p__Firmicutes; c__Bacilli; o__Lactobacillales; f__Carnobacteriaceae; g__Carnobacterium
otu820:Carnobacterium_divergens	0.00333333	0	0	0	0	0	k__Bacteria; p__Firmicutes; c__Bacilli; o__Lactobacillales; f__Carnobacteriaceae; g__Carnobacterium
otu647:Carnobacterium_maltaromaticum	0	0	0	0	0	0.01	k__Bacteria; p__Firmicutes; c__Bacilli; o__Lactobacillales; f__Carnobacteriaceae; g__Carnobacterium
otu322:Carnobacterium_maltaromaticum	0.00333333	0	0	0	0	0.00333333	k__Bacteria; p__Firmicutes; c__Bacilli; o__Lactobacillales; f__Carnobacteriaceae; g__Carnobacterium
otu270:Carnobacterium_divergens	0	0.00333333	0	0	0	0	k__Bacteria; p__Firmicutes; c__Bacilli; o__Lactobacillales; f__Carnobacteriaceae; g__Carnobacterium
otu1119:Carnobacterium_maltaromaticum	0	0	0	0	0.00333333	0.00333333	k__Bacteria; p__Firmicutes; c__Bacilli; o__Lactobacillales; f__Carnobacteriaceae; g__Carnobacterium
otu633:Carnobacterium_divergens	0	0.00333333	0	0	0	0	k__Bacteria; p__Firmicutes; c__Bacilli; o__Lactobacillales; f__Carnobacteriaceae; g__Carnobacterium
otu806:Carnobacterium_inhibens	0.00666667	0.00333333	0	0	0	0	k__Bacteria; p__Firmicutes; c__Bacilli; o__Lactobacillales; f__Carnobacteriaceae; g__Carnobacterium
otu1657:Carnobacterium_inhibens	0.0133333	0.01	0	0	0	0	k__Bacteria; p__Firmicutes; c__Bacilli; o__Lactobacillales; f__Carnobacteriaceae; g__Carnobacterium
otu921:Carnobacterium_alterfunditum:Carnobacterium_pleistocenium	0.0133333	0.0133333	0	0	0	0	k__Bacteria; p__Firmicutes; c__Bacilli; o__Lactobacillales; f__Carnobacteriaceae; g__Carnobacterium
otu542:Carnobacterium_maltaromaticum	0.00333333	0	0	0	0	0	k__Bacteria; p__Firmicutes; c__Bacilli; o__Lactobacillales; f__Carnobacteriaceae; g__Carnobacterium
otu800:Carnobacterium_inhibens	0.00666667	0.0133333	0	0	0	0	k__Bacteria; p__Firmicutes; c__Bacilli; o__Lactobacillales; f__Carnobacteriaceae; g__Carnobacterium
otu339:Carnobacterium_maltaromaticum	0	0.00333333	0	0	0	0	k__Bacteria; p__Firmicutes; c__Bacilli; o__Lactobacillales; f__Carnobacteriaceae; g__Carnobacterium
otu303:Carnobacterium_divergens	0.00333333	0	0	0	0	0	k__Bacteria; p__Firmicutes; c__Bacilli; o__Lactobacillales; f__Carnobacteriaceae; g__Carnobacterium
otu57:Carnobacterium_maltaromaticum	0	0.00666667	0	0	0	0	k__Bacteria; p__Firmicutes; c__Bacilli; o__Lactobacillales; f__Carnobacteriaceae; g__Carnobacterium
otu1633:Carnobacterium_maltaromaticum	0	0	0	0	0	0.01	k__Bacteria; p__Firmicutes; c__Bacilli; o__Lactobacillales; f__Carnobacteriaceae; g__Carnobacterium
Carnobacterium_divergens:Carnobacterium_maltaromaticum	0	0.00333333	0	0	0	0	k__Bacteria; p__Firmicutes; c__Bacilli; o__Lactobacillales; f__Carnobacteriaceae; g__Carnobacterium
otu1167:Carnobacterium_inhibens	0	0.00333333	0	0	0	0	k__Bacteria; p__Firmicutes; c__Bacilli; o__Lactobacillales; f__Carnobacteriaceae; g__Carnobacterium
otu1621:Carnobacterium_inhibens	0.01	0	0	0	0	0	k__Bacteria; p__Firmicutes; c__Bacilli; o__Lactobacillales; f__Carnobacteriaceae; g__Carnobacterium
otu901:Carnobacterium_maltaromaticum	0	0.00666667	0	0	0	0	k__Bacteria; p__Firmicutes; c__Bacilli; o__Lactobacillales; f__Carnobacteriaceae; g__Carnobacterium
otu336:Carnobacterium_maltaromaticum	0	0	0	0	0	0.00333333	k__Bacteria; p__Firmicutes; c__Bacilli; o__Lactobacillales; f__Carnobacteriaceae; g__Carnobacterium
otu920:Carnobacterium_maltaromaticum	0	0	0	0	0	0.00333333	k__Bacteria; p__Firmicutes; c__Bacilli; o__Lactobacillales; f__Carnobacteriaceae; g__Carnobacterium
otu1440:Carnobacterium_inhibens	0	0.00333333	0	0	0	0	k__Bacteria; p__Firmicutes; c__Bacilli; o__Lactobacillales; f__Carnobacteriaceae; g__Carnobacterium
otu343:Carnobacterium_divergens	0	0.00333333	0	0	0	0	k__Bacteria; p__Firmicutes; c__Bacilli; o__Lactobacillales; f__Carnobacteriaceae; g__Carnobacterium
Marinilactibacillus_piezotolerans:Marinilactibacillus_psychrotolerans	0.00333333	0	0	0	0	0	k__Bacteria; p__Firmicutes; c__Bacilli; o__Lactobacillales; f__Carnobacteriaceae; g__Marinilactibacillus
otu350:Carnobacterium_divergens:Carnobacterium_maltaromaticum:Desemzia_incerta	0.00333333	0	0	0	0	0	k__Bacteria; p__Firmicutes; c__Bacilli; o__Lactobacillales; f__Carnobacteriaceae; g__unassigned
Enterococcus_hermanniensis	0.00333333	0.00333333	0	0	0.0333333	0.0466667	k__Bacteria; p__Firmicutes; c__Bacilli; o__Lactobacillales; f__Enterococcaceae; g__Enterococcus
Enterococcus_devriesei:Enterococcus_pseudoavium	0	0	0.00333333	0	0	0	k__Bacteria; p__Firmicutes; c__Bacilli; o__Lactobacillales; f__Enterococcaceae; g__Enterococcus
Vagococcus_carniphilus:Vagococcus_fluvialis	0	0.00333333	0	0	1.39	7.21333	k__Bacteria; p__Firmicutes; c__Bacilli; o__Lactobacillales; f__Enterococcaceae; g__Vagococcus
otu59:Vagococcus_carniphilus:Vagococcus_fluvialis	0	0	0	0	1.34333	6.16667	k__Bacteria; p__Firmicutes; c__Bacilli; o__Lactobacillales; f__Enterococcaceae; g__Vagococcus
otu1112:Vagococcus_carniphilus:Vagococcus_fluvialis	0	0	0	0	0	0.0266667	k__Bacteria; p__Firmicutes; c__Bacilli; o__Lactobacillales; f__Enterococcaceae; g__Vagococcus
otu423:Vagococcus_carniphilus:Vagococcus_fluvialis	0	0	0	0	0	0.00333333	k__Bacteria; p__Firmicutes; c__Bacilli; o__Lactobacillales; f__Enterococcaceae; g__Vagococcus
otu802:Vagococcus_carniphilus:Vagococcus_fluvialis	0	0	0	0	0	0.00333333	k__Bacteria; p__Firmicutes; c__Bacilli; o__Lactobacillales; f__Enterococcaceae; g__Vagococcus
Lactobacillus_sakei	57.3933	54.62	7.13333	29.99	0.476667	2.46333	k__Bacteria; p__Firmicutes; c__Bacilli; o__Lactobacillales; f__Lactobacillaceae; g__Lactobacillus
Lactobacillus_curvatus	1.76667	1.99	0.00666667	0.00666667	0.553333	3.17333	k__Bacteria; p__Firmicutes; c__Bacilli; o__Lactobacillales; f__Lactobacillaceae; g__Lactobacillus
Lactobacillus_fuchuensis	0.343333	0.633333	0	0.00333333	3.41333	3.51333	k__Bacteria; p__Firmicutes; c__Bacilli; o__Lactobacillales; f__Lactobacillaceae; g__Lactobacillus
otu689:Lactobacillus_sakei	0.336667	0.29	0.0133333	0.0933333	0.01	0.0933333	k__Bacteria; p__Firmicutes; c__Bacilli; o__Lactobacillales; f__Lactobacillaceae; g__Lactobacillus
otu458:Lactobacillus_sakei	0.193333	0.136667	0.00333333	0.0233333	0	0	k__Bacteria; p__Firmicutes; c__Bacilli; o__Lactobacillales; f__Lactobacillaceae; g__Lactobacillus
otu1556:Lactobacillus_sakei	0.0266667	0.0166667	0.04	0.183333	0	0.00333333	k__Bacteria; p__Firmicutes; c__Bacilli; o__Lactobacillales; f__Lactobacillaceae; g__Lactobacillus
otu1106:Lactobacillus_sakei	0	0	0	0	0.00666667	0.00666667	k__Bacteria; p__Firmicutes; c__Bacilli; o__Lactobacillales; f__Lactobacillaceae; g__Lactobacillus
otu795:Lactobacillus_sakei	0.06	0.0666667	0.00666667	0.02	0	0.00333333	k__Bacteria; p__Firmicutes; c__Bacilli; o__Lactobacillales; f__Lactobacillaceae; g__Lactobacillus
otu140:Lactobacillus_sakei	0.07	0.0733333	0.01	0.0166667	0	0	k__Bacteria; p__Firmicutes; c__Bacilli; o__Lactobacillales; f__Lactobacillaceae; g__Lactobacillus
otu621:Lactobacillus_fuchuensis	0	0.00666667	0	0	0.02	0.0666667	k__Bacteria; p__Firmicutes; c__Bacilli; o__Lactobacillales; f__Lactobacillaceae; g__Lactobacillus
otu1162:Lactobacillus_sakei	0.02	0.05	0.00333333	0.00333333	0	0	k__Bacteria; p__Firmicutes; c__Bacilli; o__Lactobacillales; f__Lactobacillaceae; g__Lactobacillus
otu948:Lactobacillus_curvatus	0.00333333	0.00333333	0.00333333	0.00333333	0.00333333	0.0133333	k__Bacteria; p__Firmicutes; c__Bacilli; o__Lactobacillales; f__Lactobacillaceae; g__Lactobacillus
otu246:Lactobacillus_sakei	0.00666667	0.00666667	0.00333333	0.0166667	0	0	k__Bacteria; p__Firmicutes; c__Bacilli; o__Lactobacillales; f__Lactobacillaceae; g__Lactobacillus
Lactobacillus_curvatus:Lactobacillus_sakei	0.01	0.00666667	0	0	0	0.00333333	k__Bacteria; p__Firmicutes; c__Bacilli; o__Lactobacillales; f__Lactobacillaceae; g__Lactobacillus
otu97:Lactobacillus_fuchuensis	0	0	0	0.00333333	0.01	0.0266667	k__Bacteria; p__Firmicutes; c__Bacilli; o__Lactobacillales; f__Lactobacillaceae; g__Lactobacillus
otu711:Lactobacillus_sakei	0.00333333	0.00333333	0	0.00333333	0	0	k__Bacteria; p__Firmicutes; c__Bacilli; o__Lactobacillales; f__Lactobacillaceae; g__Lactobacillus
otu99:Lactobacillus_sakei	0	0	0	0.02	0	0.00333333	k__Bacteria; p__Firmicutes; c__Bacilli; o__Lactobacillales; f__Lactobacillaceae; g__Lactobacillus
Lactobacillus_curvatus:Lactobacillus_graminis	0.00333333	0.00666667	0	0	0.00333333	0.01	k__Bacteria; p__Firmicutes; c__Bacilli; o__Lactobacillales; f__Lactobacillaceae; g__Lactobacillus
otu1210:Lactobacillus_fuchuensis	0	0	0	0	0.00333333	0.00333333	k__Bacteria; p__Firmicutes; c__Bacilli; o__Lactobacillales; f__Lactobacillaceae; g__Lactobacillus
otu378:Lactobacillus_sakei	0	0	0.01	0.00666667	0	0	k__Bacteria; p__Firmicutes; c__Bacilli; o__Lactobacillales; f__Lactobacillaceae; g__Lactobacillus
otu589:Lactobacillus_fuchuensis	0	0.00333333	0	0	0	0	k__Bacteria; p__Firmicutes; c__Bacilli; o__Lactobacillales; f__Lactobacillaceae; g__Lactobacillus
otu48:Lactobacillus_sakei	0.00666667	0.00333333	0.00333333	0.00333333	0	0.00333333	k__Bacteria; p__Firmicutes; c__Bacilli; o__Lactobacillales; f__Lactobacillaceae; g__Lactobacillus
otu869:Lactobacillus_sakei	0	0.00333333	0	0	0	0	k__Bacteria; p__Firmicutes; c__Bacilli; o__Lactobacillales; f__Lactobacillaceae; g__Lactobacillus
otu285:Lactobacillus_sakei	0.00333333	0.00333333	0	0	0	0	k__Bacteria; p__Firmicutes; c__Bacilli; o__Lactobacillales; f__Lactobacillaceae; g__Lactobacillus
otu959:Lactobacillus_sakei	0	0.00333333	0	0.00333333	0	0	k__Bacteria; p__Firmicutes; c__Bacilli; o__Lactobacillales; f__Lactobacillaceae; g__Lactobacillus
otu522:Lactobacillus_sakei	0	0	0	0	0	0	k__Bacteria; p__Firmicutes; c__Bacilli; o__Lactobacillales; f__Lactobacillaceae; g__Lactobacillus
otu451:Lactobacillus_sakei	0	0.00333333	0	0.01	0	0	k__Bacteria; p__Firmicutes; c__Bacilli; o__Lactobacillales; f__Lactobacillaceae; g__Lactobacillus
otu1189:Lactobacillus_sakei	0	0	0.01	0.00333333	0	0	k__Bacteria; p__Firmicutes; c__Bacilli; o__Lactobacillales; f__Lactobacillaceae; g__Lactobacillus
otu1049:Lactobacillus_curvatus	0	0	0	0	0	0.00333333	k__Bacteria; p__Firmicutes; c__Bacilli; o__Lactobacillales; f__Lactobacillaceae; g__Lactobacillus
otu1249:Lactobacillus_sakei	0.01	0.01	0	0	0	0	k__Bacteria; p__Firmicutes; c__Bacilli; o__Lactobacillales; f__Lactobacillaceae; g__Lactobacillus
otu1296:Lactobacillus_fuchuensis	0	0	0	0	0.00333333	0.00666667	k__Bacteria; p__Firmicutes; c__Bacilli; o__Lactobacillales; f__Lactobacillaceae; g__Lactobacillus
otu1538:Lactobacillus_sakei	0.00666667	0	0	0	0	0	k__Bacteria; p__Firmicutes; c__Bacilli; o__Lactobacillales; f__Lactobacillaceae; g__Lactobacillus
otu354:Lactobacillus_sakei	0.00666667	0	0.00333333	0	0	0	k__Bacteria; p__Firmicutes; c__Bacilli; o__Lactobacillales; f__Lactobacillaceae; g__Lactobacillus
Lactobacillus_graminis	0	0	0	0	0	0.00666667	k__Bacteria; p__Firmicutes; c__Bacilli; o__Lactobacillales; f__Lactobacillaceae; g__Lactobacillus
otu166:Lactobacillus_sakei	0.00333333	0	0	0	0	0	k__Bacteria; p__Firmicutes; c__Bacilli; o__Lactobacillales; f__Lactobacillaceae; g__Lactobacillus
otu913:Lactobacillus_sakei	0	0	0	0.00666667	0	0	k__Bacteria; p__Firmicutes; c__Bacilli; o__Lactobacillales; f__Lactobacillaceae; g__Lactobacillus
otu923:Lactobacillus_sakei	0	0	0	0.00333333	0	0	k__Bacteria; p__Firmicutes; c__Bacilli; o__Lactobacillales; f__Lactobacillaceae; g__Lactobacillus
otu1339:Lactobacillus_sakei	0	0	0	0.00333333	0	0	k__Bacteria; p__Firmicutes; c__Bacilli; o__Lactobacillales; f__Lactobacillaceae; g__Lactobacillus
otu1351:Lactobacillus_sakei	0	0.00333333	0	0	0	0	k__Bacteria; p__Firmicutes; c__Bacilli; o__Lactobacillales; f__Lactobacillaceae; g__Lactobacillus
Lactobacillus_curvatus:Lactobacillus_graminis:Lactobacillus_sakei	0.00333333	0	0	0	0	0	k__Bacteria; p__Firmicutes; c__Bacilli; o__Lactobacillales; f__Lactobacillaceae; g__Lactobacillus
Lactobacillus_fuchuensis:Lactobacillus_sakei	0	0.00333333	0	0	0	0	k__Bacteria; p__Firmicutes; c__Bacilli; o__Lactobacillales; f__Lactobacillaceae; g__Lactobacillus
Lactobacillus_oligofermentans	0.00333333	0	0	0	0	0	k__Bacteria; p__Firmicutes; c__Bacilli; o__Lactobacillales; f__Lactobacillaceae; g__Lactobacillus
otu1308:Lactobacillus_sakei	0	0.00333333	0	0	0	0	k__Bacteria; p__Firmicutes; c__Bacilli; o__Lactobacillales; f__Lactobacillaceae; g__Lactobacillus
otu590:Lactobacillus_fuchuensis	0	0	0	0	0	0.00333333	k__Bacteria; p__Firmicutes; c__Bacilli; o__Lactobacillales; f__Lactobacillaceae; g__Lactobacillus
Leuconostoc_mesenteroides	20.6433	25.47	1.58667	0.523333	0	0	k__Bacteria; p__Firmicutes; c__Bacilli; o__Lactobacillales; f__Leuconostocaceae; g__Leuconostoc
Leuconostoc_gasicomitatum:Leuconostoc_gelidum	0.0933333	0.12	4.40333	1.51	0	0	k__Bacteria; p__Firmicutes; c__Bacilli; o__Lactobacillales; f__Leuconostocaceae; g__Leuconostoc
otu987:Leuconostoc_carnosum:Leuconostoc_citreum:Leuconostoc_garlicum:Leuconostoc_gasicomitatum:Leuconostoc_gelidum:Leuconostoc_inhae:Leuconostoc_kimchii:Leuconostoc_lactis:Leuconostoc_mesenteroides:Leuconostoc_palmae:Leuconostoc_pseudomesenteroides	0	0	4.65667	1.91667	0	0	k__Bacteria; p__Firmicutes; c__Bacilli; o__Lactobacillales; f__Leuconostocaceae; g__Leuconostoc
otu1177:Leuconostoc_mesenteroides	0.69	0.556667	0.0433333	0.0433333	0	0	k__Bacteria; p__Firmicutes; c__Bacilli; o__Lactobacillales; f__Leuconostocaceae; g__Leuconostoc
Leuconostoc_gasicomitatum	0.163333	0.1	0.00333333	0.0166667	0	0	k__Bacteria; p__Firmicutes; c__Bacilli; o__Lactobacillales; f__Leuconostocaceae; g__Leuconostoc
otu78:Leuconostoc_mesenteroides	0.106667	0.0833333	0	0.00333333	0	0	k__Bacteria; p__Firmicutes; c__Bacilli; o__Lactobacillales; f__Leuconostocaceae; g__Leuconostoc
Leuconostoc_gasicomitatum:Leuconostoc_gelidum:Leuconostoc_mesenteroides	0	0	0.0566667	0.05	0	0	k__Bacteria; p__Firmicutes; c__Bacilli; o__Lactobacillales; f__Leuconostocaceae; g__Leuconostoc
Leuconostoc_mesenteroides:Leuconostoc_pseudomesenteroides	0.11	0.09	0.02	0.00666667	0	0	k__Bacteria; p__Firmicutes; c__Bacilli; o__Lactobacillales; f__Leuconostocaceae; g__Leuconostoc
otu420:Leuconostoc_gasicomitatum	0	0	0.163333	0.04	0	0	k__Bacteria; p__Firmicutes; c__Bacilli; o__Lactobacillales; f__Leuconostocaceae; g__Leuconostoc
Leuconostoc_gasicomitatum:Leuconostoc_gelidum:Leuconostoc_mesenteroides:Leuconostoc_pseudomesenteroides	0	0	0.06	0.02	0	0	k__Bacteria; p__Firmicutes; c__Bacilli; o__Lactobacillales; f__Leuconostocaceae; g__Leuconostoc
otu269:Leuconostoc_mesenteroides	0	0	0	0	0	0	k__Bacteria; p__Firmicutes; c__Bacilli; o__Lactobacillales; f__Leuconostocaceae; g__Leuconostoc
otu1009:Leuconostoc_gasicomitatum	0	0	0.12	0.0433333	0	0	k__Bacteria; p__Firmicutes; c__Bacilli; o__Lactobacillales; f__Leuconostocaceae; g__Leuconostoc
Leuconostoc_gelidum	0	0	0.0733333	0.0433333	0	0	k__Bacteria; p__Firmicutes; c__Bacilli; o__Lactobacillales; f__Leuconostocaceae; g__Leuconostoc
otu447:Leuconostoc_carnosum:Leuconostoc_citreum:Leuconostoc_garlicum:Leuconostoc_gasicomitatum:Leuconostoc_gelidum:Leuconostoc_kimchii:Leuconostoc_lactis:Leuconostoc_mesenteroides:Leuconostoc_pseudomesenteroides	0.00333333	0	0.0533333	0.00666667	0	0	k__Bacteria; p__Firmicutes; c__Bacilli; o__Lactobacillales; f__Leuconostocaceae; g__Leuconostoc
Leuconostoc_pseudomesenteroides	0.0133333	0.0133333	0.0166667	0.00333333	0	0	k__Bacteria; p__Firmicutes; c__Bacilli; o__Lactobacillales; f__Leuconostocaceae; g__Leuconostoc
otu1043:Leuconostoc_mesenteroides	0.0166667	0.0266667	0	0.00333333	0	0	k__Bacteria; p__Firmicutes; c__Bacilli; o__Lactobacillales; f__Leuconostocaceae; g__Leuconostoc
otu1390:Leuconostoc_mesenteroides	0.00333333	0.02	0	0	0	0	k__Bacteria; p__Firmicutes; c__Bacilli; o__Lactobacillales; f__Leuconostocaceae; g__Leuconostoc
otu129:Leuconostoc_mesenteroides	0.0133333	0.0133333	0	0	0	0	k__Bacteria; p__Firmicutes; c__Bacilli; o__Lactobacillales; f__Leuconostocaceae; g__Leuconostoc
Leuconostoc_citreum	0	0	0	0.00333333	0.00333333	0	k__Bacteria; p__Firmicutes; c__Bacilli; o__Lactobacillales; f__Leuconostocaceae; g__Leuconostoc
Leuconostoc_gelidum:Leuconostoc_mesenteroides	0	0	0.0133333	0.00333333	0	0	k__Bacteria; p__Firmicutes; c__Bacilli; o__Lactobacillales; f__Leuconostocaceae; g__Leuconostoc
otu807:Leuconostoc_mesenteroides	0.00666667	0.0166667	0	0	0	0	k__Bacteria; p__Firmicutes; c__Bacilli; o__Lactobacillales; f__Leuconostocaceae; g__Leuconostoc
otu851:Leuconostoc_gasicomitatum:Leuconostoc_gelidum	0	0	0.0366667	0.00333333	0	0	k__Bacteria; p__Firmicutes; c__Bacilli; o__Lactobacillales; f__Leuconostocaceae; g__Leuconostoc
otu1214:Leuconostoc_mesenteroides	0.00333333	0	0	0	0	0	k__Bacteria; p__Firmicutes; c__Bacilli; o__Lactobacillales; f__Leuconostocaceae; g__Leuconostoc
otu424:Leuconostoc_mesenteroides:Leuconostoc_pseudomesenteroides	0.01	0	0	0	0	0	k__Bacteria; p__Firmicutes; c__Bacilli; o__Lactobacillales; f__Leuconostocaceae; g__Leuconostoc
Leuconostoc_citreum:Leuconostoc_gasicomitatum:Leuconostoc_gelidum	0	0	0.01	0.00333333	0	0	k__Bacteria; p__Firmicutes; c__Bacilli; o__Lactobacillales; f__Leuconostocaceae; g__Leuconostoc
otu263:Leuconostoc_mesenteroides	0.01	0	0	0	0	0	k__Bacteria; p__Firmicutes; c__Bacilli; o__Lactobacillales; f__Leuconostocaceae; g__Leuconostoc
Leuconostoc_citreum:Leuconostoc_mesenteroides	0	0	0.00333333	0	0	0	k__Bacteria; p__Firmicutes; c__Bacilli; o__Lactobacillales; f__Leuconostocaceae; g__Leuconostoc
otu882:Leuconostoc_mesenteroides	0	0.00333333	0	0	0	0	k__Bacteria; p__Firmicutes; c__Bacilli; o__Lactobacillales; f__Leuconostocaceae; g__Leuconostoc
Leuconostoc_citreum:Leuconostoc_gelidum:Leuconostoc_mesenteroides	0	0	0.00333333	0	0	0	k__Bacteria; p__Firmicutes; c__Bacilli; o__Lactobacillales; f__Leuconostocaceae; g__Leuconostoc
otu657:Leuconostoc_citreum:Leuconostoc_garlicum:Leuconostoc_kimchii:Leuconostoc_lactis:Leuconostoc_mesenteroides:Leuconostoc_pseudomesenteroides	0.00333333	0	0	0	0	0	k__Bacteria; p__Firmicutes; c__Bacilli; o__Lactobacillales; f__Leuconostocaceae; g__Leuconostoc
Leuconostoc_garlicum:Leuconostoc_gasicomitatum:Leuconostoc_gelidum:Leuconostoc_lactis:Leuconostoc_mesenteroides:Leuconostoc_pseudomesenteroides	0	0	0.00333333	0	0	0	k__Bacteria; p__Firmicutes; c__Bacilli; o__Lactobacillales; f__Leuconostocaceae; g__Leuconostoc
otu889:Leuconostoc_carnosum:Leuconostoc_citreum:Leuconostoc_gasicomitatum:Leuconostoc_mesenteroides	0	0	0.00333333	0	0	0	k__Bacteria; p__Firmicutes; c__Bacilli; o__Lactobacillales; f__Leuconostocaceae; g__Leuconostoc
Leuconostoc_garlicum:Leuconostoc_lactis:Leuconostoc_mesenteroides	0	0	0	0.00333333	0	0	k__Bacteria; p__Firmicutes; c__Bacilli; o__Lactobacillales; f__Leuconostocaceae; g__Leuconostoc
otu153:Leuconostoc_mesenteroides	0	0	0	0.00333333	0	0	k__Bacteria; p__Firmicutes; c__Bacilli; o__Lactobacillales; f__Leuconostocaceae; g__Leuconostoc
otu9:Leuconostoc_mesenteroides	0	0.00333333	0	0	0	0	k__Bacteria; p__Firmicutes; c__Bacilli; o__Lactobacillales; f__Leuconostocaceae; g__Leuconostoc
Lactococcus_piscium	0.0133333	0.00666667	0	0	0.613333	1.26	k__Bacteria; p__Firmicutes; c__Bacilli; o__Lactobacillales; f__Streptococcaceae; g__Lactococcus
otu1216:Lactococcus_lactis	0.00333333	0	0	0	0	0	k__Bacteria; p__Firmicutes; c__Bacilli; o__Lactobacillales; f__Streptococcaceae; g__Lactococcus
otu1262:Lactococcus_piscium	0	0	0	0	0.00333333	0.00333333	k__Bacteria; p__Firmicutes; c__Bacilli; o__Lactobacillales; f__Streptococcaceae; g__Lactococcus
otu715:Lactococcus_piscium	0	0	0	0	0.00333333	0.00666667	k__Bacteria; p__Firmicutes; c__Bacilli; o__Lactobacillales; f__Streptococcaceae; g__Lactococcus
otu31:Lactococcus_piscium	0	0	0	0	0	0	k__Bacteria; p__Firmicutes; c__Bacilli; o__Lactobacillales; f__Streptococcaceae; g__Lactococcus
otu324:Lactococcus_piscium	0	0	0	0	0.00666667	0.00333333	k__Bacteria; p__Firmicutes; c__Bacilli; o__Lactobacillales; f__Streptococcaceae; g__Lactococcus
otu19:Lactococcus_piscium	0	0	0	0	0	0.00333333	k__Bacteria; p__Firmicutes; c__Bacilli; o__Lactobacillales; f__Streptococcaceae; g__Lactococcus
otu969:Lactococcus_piscium:Lactococcus_plantarum:Streptococcus_equinus:Streptococcus_gallolyticus:Streptococcus_infantarius:Streptococcus_macedonicus:Streptococcus_pasteurianus:Streptococcus_suis	0	0	0	0	0.0166667	0.0466667	k__Bacteria; p__Firmicutes; c__Bacilli; o__Lactobacillales; f__Streptococcaceae; g__unassigned
otu1148:Lactococcus_piscium:Streptococcus_macedonicus:Streptococcus_suis	0	0	0	0	0	0.00333333	k__Bacteria; p__Firmicutes; c__Bacilli; o__Lactobacillales; f__Streptococcaceae; g__unassigned
otu1072:Carnobacterium_divergens:Carnobacterium_maltaromaticum:Lactobacillus_sakei	0.0133333	0.0266667	0	0	0	0	k__Bacteria; p__Firmicutes; c__Bacilli; o__Lactobacillales; f__unassigned; g__unassigned
otu1513:Carnobacterium_divergens:Vagococcus_carniphilus:Vagococcus_fluvialis:Vagococcus_salmoninarum	0	0	0	0	0	0.04	k__Bacteria; p__Firmicutes; c__Bacilli; o__Lactobacillales; f__unassigned; g__unassigned
otu368:Bavariicoccus_seileri:Enterococcus_caccae:Enterococcus_haemoperoxidus:Enterococcus_moraviensis:Enterococcus_silesiacus:Enterococcus_termitis:Lactobacillus_oeni:Lactobacillus_sakei:Lactobacillus_satsumensis:Vagococcus_elongatus	0	0.00333333	0	0	0	0	k__Bacteria; p__Firmicutes; c__Bacilli; o__Lactobacillales; f__unassigned; g__unassigned
otu707:Carnobacterium_maltaromaticum:Lactobacillus_curvatus:Lactobacillus_graminis:Lactobacillus_oligofermentans:Lactobacillus_sakei	0	0	0	0	0	0	k__Bacteria; p__Firmicutes; c__Bacilli; o__Lactobacillales; f__unassigned; g__unassigned
otu675:Carnobacterium_divergens:Lactobacillus_sakei	0	0	0	0.00666667	0	0.00333333	k__Bacteria; p__Firmicutes; c__Bacilli; o__Lactobacillales; f__unassigned; g__unassigned
otu1416:Carnobacterium_divergens:Carnobacterium_gallinarum:Carnobacterium_maltaromaticum:Leuconostoc_gelidum:Leuconostoc_mesenteroides:Leuconostoc_pseudomesenteroides	0	0.00333333	0	0	0	0	k__Bacteria; p__Firmicutes; c__Bacilli; o__Lactobacillales; f__unassigned; g__unassigned
otu928:Brochothrix_campestris:Brochothrix_thermosphacta:Lactobacillus_sakei:Lactobacillus_saniviri	0	0	0	0	0	0.00333333	k__Bacteria; p__Firmicutes; c__Bacilli; o__unassigned; f__unassigned; g__unassigned
Clostridium_thiosulfatireducens	0	0	0	0	0.00333333	0	k__Bacteria; p__Firmicutes; c__Clostridia; o__Clostridiales; f__Clostridiaceae_1; g__Clostridium_sensu_stricto
otu559:Clostridium_ghonii:Clostridium_irregulare:Clostridium_ruminantium	0	0	0	0	0.00333333	0	k__Bacteria; p__Firmicutes; c__Clostridia; o__Clostridiales; f__Peptostreptococcaceae; g__Clostridium_XI
otu13:Clostridium_sulfidigenes:Clostridium_thiosulfatireducens:Leuconostoc_carnosum:Leuconostoc_citreum:Leuconostoc_garlicum:Leuconostoc_gasicomitatum:Leuconostoc_gelidum:Leuconostoc_kimchii:Leuconostoc_lactis:Leuconostoc_mesenteroides:Leuconostoc_palmae:Leuconostoc_pseudomesenteroides	0	0	0.00666667	0	0	0	k__Bacteria; p__Firmicutes; c__unassigned; o__unassigned; f__unassigned; g__unassigned
Burkholderia_ambifaria:Burkholderia_cenocepacia:Burkholderia_cepacia:Burkholderia_dolosa:Burkholderia_latens:Burkholderia_multivorans:Burkholderia_seminalis	0	0	0	0	0.00333333	0	k__Bacteria; p__Proteobacteria; c__Betaproteobacteria; o__Burkholderiales; f__Burkholderiaceae; g__Burkholderia
Burkholderia_ambifaria:Burkholderia_anthina:Burkholderia_arboris:Burkholderia_cenocepacia:Burkholderia_cepacia:Burkholderia_contaminans:Burkholderia_diffusa:Burkholderia_multivorans:Burkholderia_plantarii:Burkholderia_pyrrocinia:Burkholderia_vietnamiensis	0	0	0	0	0.00333333	0	k__Bacteria; p__Proteobacteria; c__Betaproteobacteria; o__Burkholderiales; f__Burkholderiaceae; g__Burkholderia
Burkholderia_cenocepacia:Burkholderia_multivorans	0	0.00333333	0	0	0	0	k__Bacteria; p__Proteobacteria; c__Betaproteobacteria; o__Burkholderiales; f__Burkholderiaceae; g__Burkholderia
otu958:Paramoritella_alkaliphila	0	0	0.00333333	0	0	0	k__Bacteria; p__Proteobacteria; c__Gammaproteobacteria; o__Alteromonadales; f__Moritellaceae; g__Paramoritella
otu1316:Paramoritella_alkaliphila	0	0	0.00666667	0.00333333	0	0	k__Bacteria; p__Proteobacteria; c__Gammaproteobacteria; o__Alteromonadales; f__Moritellaceae; g__Paramoritella
otu1624:Shewanella_japonica	0	0	0.57	0.13	0	0	k__Bacteria; p__Proteobacteria; c__Gammaproteobacteria; o__Alteromonadales; f__Shewanellaceae; g__Shewanella
Buttiauxella_izardii	0	0	0	0	0.00666667	0.00333333	k__Bacteria; p__Proteobacteria; c__Gammaproteobacteria; o__Enterobacteriales; f__Enterobacteriaceae; g__Buttiauxella
Cronobacter_malonaticus:Cronobacter_sakazakii:Cronobacter_turicensis	0	0	0	0	0.00333333	0	k__Bacteria; p__Proteobacteria; c__Gammaproteobacteria; o__Enterobacteriales; f__Enterobacteriaceae; g__Cronobacter
Enterobacter_ludwigii	0	0	0	0	0.0233333	0.0133333	k__Bacteria; p__Proteobacteria; c__Gammaproteobacteria; o__Enterobacteriales; f__Enterobacteriaceae; g__Enterobacter
Enterobacter_aerogenes	0	0	0	0	0	0.00333333	k__Bacteria; p__Proteobacteria; c__Gammaproteobacteria; o__Enterobacteriales; f__Enterobacteriaceae; g__Enterobacter
otu1472:Enterobacter_cloacae	0	0	0	0	0.00666667	0.0133333	k__Bacteria; p__Proteobacteria; c__Gammaproteobacteria; o__Enterobacteriales; f__Enterobacteriaceae; g__Enterobacter
Erwinia_tasmaniensis	0	0	0	0	0.01	0.00666667	k__Bacteria; p__Proteobacteria; c__Gammaproteobacteria; o__Enterobacteriales; f__Enterobacteriaceae; g__Erwinia
[truncated: 242 more rows]

## Sheet: Supplemental Table 7
Microbiomes associated with foods from plant and animal sources
[truncated: 76 more rows]
